# Supplementary material for: ECM-Regulator timp Is Required for Stem Cell Niche Organization and Cyst Production in the Drosophila Ovary
Source: PLoS Genet. 2016 Jan 25;12(1):e1005763. doi: 10.1371/journal.pgen.1005763 (PMC4725958; doi:10.1371/journal.pgen.1005763)
Supplement: S1 Table — iTRAQ experiment: the Table contains the lists of identified and quantitated proteins and the ratios of relative quantities control/experimental for the Mascot search engine. The total average ratio was calculated as the geometric mean of at least two values from the search engine. The list of the 48 proteins found to be differentially expressed (i. e., with control/experimental average expression ratios ≤0.50 and ≥1.50) is shown, as well as the data for the peptides used in the quantitation. LTQ experiment: the Table includes the list of identified proteins with a peptide hit ≥ 2, High peptide confidence (p < 0.05) and a False Discovery Rate < 0.1. The MASCOT score was set above 50. 2D-DIGE: the Table shows the peptide sequences used to identify the spotted proteins, the MASCOT scores and the control/experimental average ratios. (XLS) [file pgen.1005763.s009.xls]

## Sheet: iTRAQ identified prots.
Rank	UniProt AC	prot_desc	prot_score	FBgn	Proteins were identified at a 1% False Discovery Rate
1	P05661-23	Isoform J of Myosin heavy chain, muscle OS=Drosophila melanogaster GN=Mhc	5438	FBgn0264695
2	Q9W4Y3	Terribly reduced optic lobes, isoform F OS=Drosophila melanogaster GN=trol PE=1 SV=2	2576	FBgn0261451
3	A8JUV8	Terribly reduced optic lobes, isoform G OS=Drosophila melanogaster GN=trol PE=4 SV=1	2356	FBgn0261451
4	P13395	Spectrin alpha chain OS=Drosophila melanogaster GN=alpha-Spec PE=1 SV=2	2096	FBgn0250789
5	Q99323-2	Isoform 2 of Myosin heavy chain, non-muscle OS=Drosophila melanogaster GN=zip	1938	FBgn0265434
6	Q59E58	Zipper, isoform C OS=Drosophila melanogaster GN=zip PE=4 SV=1	1937	FBgn0265434
7	P11147	Heat shock 70 kDa protein cognate 4 OS=Drosophila melanogaster GN=Hsc70-4 PE=1 SV=3	1767	FBgn0266599
8	P02828	Heat shock protein 83 OS=Drosophila melanogaster GN=Hsp83 PE=1 SV=1	1652	FBgn0001233
9	Q00174	Laminin subunit alpha OS=Drosophila melanogaster GN=LanA PE=1 SV=2	1443	FBgn0002526
10	E1JJ06	Papilin, isoform G OS=Drosophila melanogaster GN=Ppn PE=4 SV=1	1429	FBgn0003137
11	P13060	Elongation factor 2 OS=Drosophila melanogaster GN=Ef2b PE=1 SV=4	1360	FBgn0000559
12	P19351-3	Isoform 3 of Troponin T, skeletal muscle OS=Drosophila melanogaster GN=up	1204	FBgn0004169
13	P15215	Laminin subunit gamma-1 OS=Drosophila melanogaster GN=LanB2 PE=1 SV=2	1149	FBgn0002528
14	P29844	Heat shock 70 kDa protein cognate 3 OS=Drosophila melanogaster GN=Hsc70-3 PE=2 SV=2	1132	FBgn0001218
15	P35381	ATP synthase subunit alpha, mitochondrial OS=Drosophila melanogaster GN=blw PE=1 SV=2	1117	FBgn0011211
16	Q9VMV5	Viking OS=Drosophila melanogaster GN=vkg PE=2 SV=1	1089	FBgn0016075
17	A4V1N8	FI03688p OS=Drosophila melanogaster GN=Prm PE=2 SV=1	1078	FBgn0003149
18	P06754-1	Isoform D of Tropomyosin-1, isoforms 9A/A/B OS=Drosophila melanogaster GN=Tm1	1057	FBgn0003721
19	Q00963	Spectrin beta chain OS=Drosophila melanogaster GN=beta-Spec PE=1 SV=2	1032	FBgn0250788
20	P06754	Tropomyosin-1, isoforms 9A/A/B OS=Drosophila melanogaster GN=Tm1 PE=1 SV=2	1030	FBgn0003721
21	Q9VN25-2	Isoform B of Eukaryotic translation initiation factor 3 subunit A OS=Drosophila melanogaster GN=eIF3-S10	1015	FBgn0037249
22	Q7KSF4	Cheerio, isoform G OS=Drosophila melanogaster GN=cher PE=2 SV=2	1011	FBgn0014141
23	O02649	60 kDa heat shock protein, mitochondrial OS=Drosophila melanogaster GN=Hsp60 PE=1 SV=3	977	FBgn0015245
24	P10987	Actin-5C OS=Drosophila melanogaster GN=Act5C PE=1 SV=4	930	FBgn0000042
25	P18091-3	Isoform Larval muscle of Alpha-actinin, sarcomeric OS=Drosophila melanogaster GN=Actn	919	FBgn0000667
26	P83967	Actin, indirect flight muscle OS=Drosophila melanogaster GN=Act88F PE=1 SV=1	918	FBgn0000047
27	P54399	Protein disulfide-isomerase OS=Drosophila melanogaster GN=Pdi PE=2 SV=1	913	FBgn0014002
28	P09180	60S ribosomal protein L4 OS=Drosophila melanogaster GN=RpL4 PE=2 SV=2	882	FBgn0003279
29	Q6NN28	RE21974p OS=Drosophila melanogaster GN=Tm1 PE=2 SV=1	877	FBgn0003721
30	P08928	Lamin Dm0 OS=Drosophila melanogaster GN=Lam PE=1 SV=4	873	FBgn0002525
31	P21187	Polyadenylate-binding protein OS=Drosophila melanogaster GN=pAbp PE=1 SV=3	870	FBgn0265297
32	E1JGP0	Actin 57B, isoform C OS=Drosophila melanogaster GN=Act57B PE=4 SV=1	868	FBgn0000044
33	Q05825	ATP synthase subunit beta, mitochondrial OS=Drosophila melanogaster GN=ATPsyn-beta PE=1 SV=3	851	FBgn0010217
34	P06607	Vitellogenin-3 OS=Drosophila melanogaster GN=Yp3 PE=1 SV=1	845	FBgn0004047
35	Q9VUC1	Hsc70Cb, isoform A OS=Drosophila melanogaster GN=Hsc70Cb PE=2 SV=1	841	FBgn0026418
36	P11046	Laminin subunit beta-1 OS=Drosophila melanogaster GN=LanB1 PE=1 SV=4	836	FBgn0261800
37	Q3YMU0	ERp60 (Fragment) OS=Drosophila melanogaster GN=ERp60 PE=2 SV=1	822	FBgn0033663
38	P06754-5	Isoform L of Tropomyosin-1, isoforms 9A/A/B OS=Drosophila melanogaster GN=Tm1	817	FBgn0003721
39	P09491-2	Isoform Embryonic of Tropomyosin-2 OS=Drosophila melanogaster GN=Tm2	812	FBgn0004117
40	Q26365-2	Isoform A of ADP,ATP carrier protein OS=Drosophila melanogaster GN=sesB	807	FBgn0003360
41	Q9VHP0	ATP-dependent RNA helicase bel OS=Drosophila melanogaster GN=bel PE=1 SV=1	803	FBgn0263231
42	Q95U15	GH14252p OS=Drosophila melanogaster GN=Mf PE=2 SV=1	803	FBgn0038294
43	P33438	Glutactin OS=Drosophila melanogaster GN=Glt PE=1 SV=2	797	FBgn0001114
44	P13607	Sodium/potassium-transporting ATPase subunit alpha OS=Drosophila melanogaster GN=Atpalpha PE=1 SV=3	794	FBgn0002921
45	P08736	Elongation factor 1-alpha 1 OS=Drosophila melanogaster GN=Ef1alpha48D PE=1 SV=2	762	FBgn0000556
46	Q94920	Voltage-dependent anion-selective channel OS=Drosophila melanogaster GN=porin PE=1 SV=3	761	FBgn0004363
47	Q9W5R8	60S ribosomal protein L5 OS=Drosophila melanogaster GN=RpL5 PE=1 SV=2	735	FBgn0064225
48	Q8IPM3	Growl, isoform B (Fragment) OS=Drosophila melanogaster GN=growl PE=2 SV=2	729	FBgn0263594
49	P48610-2	Isoform A of Arginine kinase OS=Drosophila melanogaster GN=Argk	723	FBgn0000116
50	P29845	Heat shock 70 kDa protein cognate 5 OS=Drosophila melanogaster GN=Hsc70-5 PE=1 SV=2	714	FBgn0001220
51	Q7KN62	Transitional endoplasmic reticulum ATPase TER94 OS=Drosophila melanogaster GN=TER94 PE=1 SV=1	707	FBgn0261014
52	P36188-3	Isoform 2 of Troponin I OS=Drosophila melanogaster GN=wupA	704	FBgn0004028
53	Q9NJH0	Elongation factor 1-gamma OS=Drosophila melanogaster GN=Ef1gamma PE=1 SV=2	698	FBgn0029176
54	P46150-5	Isoform C of Moesin/ezrin/radixin homolog 1 OS=Drosophila melanogaster GN=Moe	681	FBgn0011661
55	P18432	Myosin regulatory light chain 2 OS=Drosophila melanogaster GN=Mlc2 PE=1 SV=2	659	FBgn0002773
56	A4V2J2	Alpha-Tubulin at 84D, isoform B OS=Drosophila melanogaster GN=alphaTub84D PE=3 SV=1	656	FBgn0003885
57	Q24560	Tubulin beta-1 chain OS=Drosophila melanogaster GN=betaTub56D PE=1 SV=2	655	FBgn0003887
58	Q9V8R9	Protein 4.1 homolog OS=Drosophila melanogaster GN=cora PE=1 SV=1	642	FBgn0010434
59	P02844	Vitellogenin-2 OS=Drosophila melanogaster GN=Yp2 PE=1 SV=2	634	FBgn0005391
60	P55830	40S ribosomal protein S3a OS=Drosophila melanogaster GN=RpS3A PE=1 SV=4	630	FBgn0017545
61	P29413	Calreticulin OS=Drosophila melanogaster GN=Crc PE=1 SV=2	618	FBgn0005585
62	Q9V3G1	60S ribosomal protein L8 OS=Drosophila melanogaster GN=RpL8 PE=2 SV=1	614	FBgn0261602
63	Q02748	Eukaryotic initiation factor 4A OS=Drosophila melanogaster GN=eIF-4a PE=2 SV=3	613	FBgn0001942
64	Q9Y102	BcDNA.GH11973 OS=Drosophila melanogaster GN=rgn PE=2 SV=1	613	FBgn0261258
65	P41073	Zinc finger protein on ecdysone puffs OS=Drosophila melanogaster GN=Pep PE=1 SV=1	612	FBgn0004401
66	P41126	60S ribosomal protein L13 OS=Drosophila melanogaster GN=RpL13 PE=1 SV=1	610	FBgn0011272
67	Q06559	40S ribosomal protein S3 OS=Drosophila melanogaster GN=RpS3 PE=1 SV=1	610	FBgn0002622
68	Q9V426	LD07162p OS=Drosophila melanogaster GN=vig PE=1 SV=1	610	FBgn0024183
69	P55935	40S ribosomal protein S9 OS=Drosophila melanogaster GN=RpS9 PE=2 SV=2	590	FBgn0010408
70	P22464-3	Isoform c of Annexin-B9 OS=Drosophila melanogaster GN=AnnIX	581	FBgn0000083
71	A4V3G1	Aldolase, isoform I OS=Drosophila melanogaster GN=Ald PE=4 SV=1	570	FBgn0000064
72	P29310	14-3-3 protein zeta OS=Drosophila melanogaster GN=14-3-3zeta PE=1 SV=1	567	FBgn0004907
73	E1JHR5	Enolase, isoform F OS=Drosophila melanogaster GN=Eno PE=3 SV=1	557	FBgn0000579
74	Q8T0L3	GH24511p OS=Drosophila melanogaster GN=Uba1 PE=2 SV=1	556	FBgn0023143
75	P18170	Defective chorion-1 protein, FC106 isoform OS=Drosophila melanogaster GN=dec-1 PE=1 SV=2	554	FBgn0000427
76	E2QD65	Ribosomal protein S19a, isoform C OS=Drosophila melanogaster GN=RpS19a PE=4 SV=1	554	FBgn0010412
77	Q9VNE9	60S ribosomal protein L13a OS=Drosophila melanogaster GN=RpL13A PE=1 SV=1	548	FBgn0037351
78	Q9V3P0	Peroxiredoxin 1 OS=Drosophila melanogaster GN=Jafrac1 PE=1 SV=1	544	FBgn0040309
79	Q9VTP4	60S ribosomal protein L10a-2 OS=Drosophila melanogaster GN=RpL10Ab PE=1 SV=2	544	FBgn0036213
80	Q9VLC5	Aldehyde dehydrogenase OS=Drosophila melanogaster GN=Aldh PE=2 SV=1	540	FBgn0012036
81	Q9VBX3	Vig2, isoform B OS=Drosophila melanogaster GN=vig2 PE=1 SV=2	536	FBgn0046214
82	Q9I7U4-3	Isoform B of Titin OS=Drosophila melanogaster GN=sls	532	FBgn0086906
83	A4V0N4	MIP16230p OS=Drosophila melanogaster GN=Vha68-2 PE=2 SV=1	529	FBgn0263598
84	Q9VPN5	Hsp70/Hsp90 organizing protein homolog OS=Drosophila melanogaster GN=Hop PE=2 SV=1	521	FBgn0024352
85	P29310-2	Isoform VI' of 14-3-3 protein zeta OS=Drosophila melanogaster GN=14-3-3zeta	517	FBgn0004907
86	Q24251	ATP synthase subunit d, mitochondrial OS=Drosophila melanogaster GN=ATPsyn-d PE=1 SV=2	515	FBgn0016120
87	P19889	60S acidic ribosomal protein P0 OS=Drosophila melanogaster GN=RpLP0 PE=1 SV=1	507	FBgn0000100
88	P02843	Vitellogenin-1 OS=Drosophila melanogaster GN=Yp1 PE=1 SV=1	505	FBgn0004045
89	O46037	Vinculin OS=Drosophila melanogaster GN=Vinc PE=1 SV=1	501	FBgn0004397
90	P46223	60S ribosomal protein L7a OS=Drosophila melanogaster GN=RpL7A PE=2 SV=2	497	FBgn0014026
91	O96827	Probable elongation factor 1-beta OS=Drosophila melanogaster GN=Ef1beta PE=1 SV=3	495	FBgn0028737
92	P07487	Glyceraldehyde-3-phosphate dehydrogenase 2 OS=Drosophila melanogaster GN=Gapdh2 PE=1 SV=2	490	FBgn0001092
93	Q8MLY8	40S ribosomal protein S8 OS=Drosophila melanogaster GN=RpS8 PE=1 SV=1	485	FBgn0039713
94	Q9W392	CG7033, isoform A OS=Drosophila melanogaster GN=CG7033 PE=2 SV=2	480	FBgn0030086
95	Q03427	Lamin-C OS=Drosophila melanogaster GN=LamC PE=1 SV=2	478	FBgn0010397
96	E1JJ68	Rm62, isoform H OS=Drosophila melanogaster GN=Rm62 PE=4 SV=1	476	FBgn0003261
97	P08841	Tubulin beta-3 chain OS=Drosophila melanogaster GN=betaTub60D PE=1 SV=2	472	FBgn0003888
98	P29327	40S ribosomal protein S6 OS=Drosophila melanogaster GN=RpS6 PE=1 SV=1	469	FBgn0261592
99	Q95RE4	LD37574p OS=Drosophila melanogaster GN=yps PE=2 SV=1	462	FBgn0022959
100	P31009	40S ribosomal protein S2 OS=Drosophila melanogaster GN=sop PE=1 SV=2	461	FBgn0004867
101	A4UZP6	Hu li tai shao, isoform L OS=Drosophila melanogaster GN=hts PE=4 SV=2	461	FBgn0263391
102	P45594	Cofilin/actin-depolymerizing factor homolog OS=Drosophila melanogaster GN=tsr PE=1 SV=1	459	FBgn0011726
103	Q8T0M9	GH20337p OS=Drosophila melanogaster GN=Got2 PE=2 SV=1	459	FBgn0001125
104	P92177-4	Isoform C of 14-3-3 protein epsilon OS=Drosophila melanogaster GN=14-3-3epsilon	451	FBgn0020238
105	Q9VHL2	LD47396p OS=Drosophila melanogaster GN=Tcp-1eta PE=2 SV=2	446	FBgn0037632
106	Q9VFV9	DnaJ-like-2, isoform A OS=Drosophila melanogaster GN=Droj2 PE=2 SV=1	445	FBgn0038145
107	O16797	60S ribosomal protein L3 OS=Drosophila melanogaster GN=RpL3 PE=2 SV=3	444	FBgn0020910
108	Q9VS34	60S ribosomal protein L18 OS=Drosophila melanogaster GN=RpL18 PE=1 SV=1	444	FBgn0035753
109	E1JHT6	Rtnl1, isoform H OS=Drosophila melanogaster GN=Rtnl1 PE=4 SV=1	444	FBgn0053113
110	Q8IGR0	RE44350p OS=Drosophila melanogaster GN=Ubi-p63E PE=2 SV=1	443	FBgn0029095
111	Q9W1G7	LD21576p OS=Drosophila melanogaster GN=Nap1 PE=2 SV=1	438	FBgn0015268
112	A1Z7Z4	CG1648, isoform B OS=Drosophila melanogaster GN=CG1648 PE=4 SV=1	435	FBgn0033446
113	Q7K3J0	CG8258 OS=Drosophila melanogaster GN=CG8258 PE=2 SV=1	435	FBgn0033342
114	Q8IPE8	CG4389, isoform B OS=Drosophila melanogaster GN=CG4389 PE=2 SV=1	431	FBgn0028479
115	D1Z3A1	MIP15344p OS=Drosophila melanogaster GN=RpL28-RA PE=2 SV=1	426	FBgn0035422
116	Q9V9W3	RE08669p OS=Drosophila melanogaster GN=RpL6 PE=2 SV=1	423	FBgn0039857
117	Q9VAC1	CG7920, isoform A OS=Drosophila melanogaster GN=CG7920 PE=2 SV=1	423	FBgn0039737
118	Q9VTZ0	GH08269p OS=Drosophila melanogaster GN=tral PE=1 SV=3	421	FBgn0041775
119	Q9W0A8	FI01658p OS=Drosophila melanogaster GN=RpL23A PE=2 SV=1	418	FBgn0026372
120	P54611	V-type proton ATPase subunit E OS=Drosophila melanogaster GN=Vha26 PE=1 SV=1	417	FBgn0015324
121	P08879	Nucleoside diphosphate kinase OS=Drosophila melanogaster GN=awd PE=1 SV=3	415	FBgn0000150
122	P55841	60S ribosomal protein L14 OS=Drosophila melanogaster GN=RpL14 PE=2 SV=1	413	FBgn0017579
123	P32100	60S ribosomal protein L7 OS=Drosophila melanogaster GN=RpL7 PE=2 SV=2	412	FBgn0005593
124	Q9I7J0	CG5023 OS=Drosophila melanogaster GN=CG5023 PE=2 SV=1	412	FBgn0038774
125	P25007	Peptidyl-prolyl cis-trans isomerase OS=Drosophila melanogaster GN=Cyp1 PE=1 SV=2	408	FBgn0004432
126	Q9VKW5	CG5355 OS=Drosophila melanogaster GN=CG5355 PE=2 SV=2	408	FBgn0032242
127	Q9VWG3	40S ribosomal protein S10b OS=Drosophila melanogaster GN=RpS10b PE=1 SV=2	407	FBgn0261593
128	Q9VNB9	RE17737p OS=Drosophila melanogaster GN=RpL35A PE=2 SV=1	406	FBgn0037328
129	P50887	60S ribosomal protein L22 OS=Drosophila melanogaster GN=RpL22 PE=1 SV=2	405	FBgn0015288
130	Q9NH72	Rasputin OS=Drosophila melanogaster GN=rin PE=1 SV=1	403	FBgn0015778
131	Q9VAY2	Glycoprotein 93 OS=Drosophila melanogaster GN=Gp93 PE=1 SV=1	403	FBgn0039562
132	Q9W227	CG2852 OS=Drosophila melanogaster GN=CG2852 PE=2 SV=1	401	FBgn0034753
133	Q08473-2	Isoform A of RNA-binding protein squid OS=Drosophila melanogaster GN=sqd	399	FBgn0263396
134	Q9VFF0	CG3731, isoform A OS=Drosophila melanogaster GN=CG3731 PE=2 SV=2	393	FBgn0038271
135	A8DZ29	Eukaryotic translation initiation factor 4G, isoform B OS=Drosophila melanogaster GN=eIF4G PE=4 SV=1	380	FBgn0023213
136	O61231	60S ribosomal protein L10 OS=Drosophila melanogaster GN=Qm PE=2 SV=1	378	FBgn0024733
137	P41094	40S ribosomal protein S18 OS=Drosophila melanogaster GN=RpS18 PE=1 SV=1	377	FBgn0010411
138	P14130	40S ribosomal protein S14 OS=Drosophila melanogaster GN=RpS14a PE=1 SV=1	376	FBgn0004404, FBgn0004403
139	Q9VV72	Multiple inositol polyphosphate phosphatase 1, isoform A OS=Drosophila melanogaster GN=Mipp1 PE=2 SV=2	376	FBgn0026061
140	P02283	Histone H2B OS=Drosophila melanogaster GN=His2B PE=1 SV=2	375	FBgn0053900, FBgn0053894, FBgn0053878, FBgn0053868, FBgn0053904, FBgn0053880, FBgn0053890, FBgn0053870, FBgn0053874, FBgn0053886, FBgn0053898, FBgn0053902, FBgn0053896, FBgn0053906, FBgn0053892, FBgn0053888, FBgn0053910, FBgn0001198, FBgn0053882, FBgn0053872, FBgn0061209, FBgn0053908, FBgn0053884, FBgn0053876
141	Q9V3E7	Aly OS=Drosophila melanogaster GN=Aly PE=2 SV=1	374	FBgn0010774
142	Q9VHR8	Dipeptidyl peptidase 3 OS=Drosophila melanogaster GN=DppIII PE=2 SV=2	372	FBgn0037580
143	Q9VBU7	Nup358 OS=Drosophila melanogaster GN=Nup358 PE=1 SV=2	366	FBgn0039302
144	P48159	60S ribosomal protein L23 OS=Drosophila melanogaster GN=RpL23 PE=1 SV=2	363	FBgn0010078
145	Q9W1H8	GH13256p OS=Drosophila melanogaster GN=Thiolase PE=2 SV=1	363	FBgn0025352
146	Q7KQP6	Bent, isoform C OS=Drosophila melanogaster GN=bt PE=2 SV=1	361	FBgn0005666
147	Q9VL70	HL08109p OS=Drosophila melanogaster GN=yip2 PE=2 SV=1	358	FBgn0040064
148	P36241	60S ribosomal protein L19 OS=Drosophila melanogaster GN=RpL19 PE=1 SV=2	356	FBgn0002607
149	O18640	Guanine nucleotide-binding protein subunit beta-like protein OS=Drosophila melanogaster GN=Rack1 PE=2 SV=2	355	FBgn0020618
150	Q0E9B6	40S ribosomal protein S11 OS=Drosophila melanogaster GN=RpS11 PE=3 SV=1	353	FBgn0033699
151	P07486	Glyceraldehyde-3-phosphate dehydrogenase 1 OS=Drosophila melanogaster GN=Gapdh1 PE=2 SV=2	352	FBgn0001091
152	Q9I7D3	Caprin homolog OS=Drosophila melanogaster GN=CG18811 PE=1 SV=1	352	FBgn0042134
153	Q9VZI1	Calponin-like protein Chd64 OS=Drosophila melanogaster GN=Chd64 PE=1 SV=2	351	FBgn0035499
154	Q9W0S7	LD20211p OS=Drosophila melanogaster GN=Tudor-SN PE=1 SV=1	347	FBgn0035121
155	E2QD63	CG2947, isoform B OS=Drosophila melanogaster GN=CG2947 PE=4 SV=1	346	FBgn0029676
156	Q9VA91	40S ribosomal protein S7 OS=Drosophila melanogaster GN=RpS7 PE=2 SV=1	340	FBgn0039757
157	Q9VH64	CG8507 OS=Drosophila melanogaster GN=CG8507 PE=1 SV=1	340	FBgn0037756
158	P41093	60S ribosomal protein L18a OS=Drosophila melanogaster GN=RpL18A PE=1 SV=1	337	FBgn0010409
159	Q9W3W8	60S ribosomal protein L17 OS=Drosophila melanogaster GN=RpL17 PE=1 SV=1	337	FBgn0029897
160	Q9VYR1	Regucalcin homologue OS=Drosophila melanogaster GN=regucalcin PE=2 SV=1	337	FBgn0030362
161	Q7Z1Y4	Zormin OS=Drosophila melanogaster GN=zormin PE=1 SV=1	336	FBgn0052311
162	Q9VN44	FI07923p OS=Drosophila melanogaster GN=Karybeta3 PE=2 SV=1	336	FBgn0087013
163	P29843	Heat shock 70 kDa protein cognate 1 OS=Drosophila melanogaster GN=Hsc70-1 PE=1 SV=1	335	FBgn0001216
164	A1Z876	Nidogen/entactin, isoform B OS=Drosophila melanogaster GN=Ndg PE=4 SV=1	335	FBgn0026403
165	Q9VU35	CG11267 OS=Drosophila melanogaster GN=CG11267 PE=2 SV=1	335	FBgn0036334
166	A8Y560	Ribosomal protein L15, isoform E OS=Drosophila melanogaster GN=RpL15 PE=4 SV=2	334	FBgn0028697
167	Q9VTK9	CG6084, isoform A OS=Drosophila melanogaster GN=CG6084 PE=1 SV=2	334	FBgn0086254
168	Q9GU68	Eukaryotic translation initiation factor 5A OS=Drosophila melanogaster GN=eIF-5A PE=1 SV=2	333	FBgn0034967
169	Q9V405	26S proteasome regulatory complex subunit p48A OS=Drosophila melanogaster GN=Rpt3 PE=1 SV=1	333	FBgn0028686
170	A8JNU6	Neural conserved at 73EF, isoform I OS=Drosophila melanogaster GN=Nc73EF PE=4 SV=1	331	FBgn0010352
171	Q9VG31	LD27718p OS=Drosophila melanogaster GN=Men PE=2 SV=1	330	FBgn0002719
172	Q94518	Nascent polypeptide-associated complex subunit alpha OS=Drosophila melanogaster GN=Nacalpha PE=1 SV=2	328	FBgn0086904
173	Q9W401	Probable citrate synthase, mitochondrial OS=Drosophila melanogaster GN=kdn PE=2 SV=1	324	FBgn0261955
174	Q04691	Fat-body protein 1 OS=Drosophila melanogaster GN=Fbp1 PE=2 SV=2	320	FBgn0000639
175	P61851	Superoxide dismutase [Cu-Zn] OS=Drosophila melanogaster GN=Sod PE=1 SV=2	319	FBgn0003462
176	Q9VSA3	Probable medium-chain specific acyl-CoA dehydrogenase, mitochondrial OS=Drosophila melanogaster GN=CG12262 PE=1 SV=1	318	FBgn0035811
177	B7Z0L0	Fasciclin 1, isoform F OS=Drosophila melanogaster GN=Fas1 PE=4 SV=1	316	FBgn0262742
178	Q24238	Alkaline phosphatase 4 OS=Drosophila melanogaster GN=Aph-4 PE=2 SV=3	314	FBgn0016123
179	Q4AB54	Histone H1 OS=Drosophila melanogaster GN=His1:CG33858 PE=4 SV=1	314	FBgn0053855, FBgn0053861, FBgn0053858
180	Q9W2M2-3	Isoform B of Trehalase OS=Drosophila melanogaster GN=Treh	313	FBgn0003748
181	P28668	Bifunctional aminoacyl-tRNA synthetase OS=Drosophila melanogaster GN=Aats-glupro PE=1 SV=2	312	FBgn0005674
182	P29613	Triosephosphate isomerase OS=Drosophila melanogaster GN=Tpi PE=1 SV=3	312	FBgn0086355
183	E1JI22	Clathrin light chain, isoform B OS=Drosophila melanogaster GN=Clc PE=4 SV=1	312	FBgn0024814
184	E1JHA4	Heterogeneous nuclear ribonucleoprotein at 27C, isoform D OS=Drosophila melanogaster GN=Hrb27C PE=4 SV=1	311	FBgn0004838
185	A1ZAX1	Eukaryotic translation initiation factor 3 subunit C OS=Drosophila melanogaster GN=eIF3-S8 PE=1 SV=1	309	FBgn0034258
186	P47949	Troponin C, isoform 3 OS=Drosophila melanogaster GN=TpnC73F PE=2 SV=2	309	FBgn0010424
187	A1ZA47	PDZ and LIM domain protein Zasp OS=Drosophila melanogaster GN=Zasp52 PE=1 SV=2	307	FBgn0265991
188	Q9VL18	Probable elongation factor 1-delta OS=Drosophila melanogaster GN=eEF1delta PE=1 SV=1	306	FBgn0032198
189	P13469	DNA-binding protein modulo OS=Drosophila melanogaster GN=mod PE=1 SV=2	305	FBgn0002780
190	P41092	60S ribosomal protein L27a OS=Drosophila melanogaster GN=RpL27A PE=2 SV=2	305	FBgn0261606
191	P24156	Protein l(2)37Cc OS=Drosophila melanogaster GN=l(2)37Cc PE=1 SV=2	304	FBgn0002031
192	P54385	Glutamate dehydrogenase, mitochondrial OS=Drosophila melanogaster GN=Gdh PE=1 SV=2	303	FBgn0001098
193	P84040	Histone H4 OS=Drosophila melanogaster GN=His4 PE=1 SV=2	303	FBgn0053869, FBgn0053907, FBgn0053883, FBgn0053889, FBgn0053891, FBgn0053881, FBgn0001200, FBgn0053875, FBgn0053901, FBgn0013981, FBgn0053893, FBgn0053909, FBgn0053879, FBgn0053903, FBgn0051611, FBgn0053885, FBgn0053895, FBgn0053873, FBgn0053877, FBgn0053899, FBgn0053905, FBgn0053871, FBgn0053897, FBgn0053887
194	Q9V3V6	26S proteasome regulatory complex subunit p50 OS=Drosophila melanogaster GN=Tbp-1 PE=2 SV=1	303	FBgn0028684
195	A1ZA47-3	Isoform C of PDZ and LIM domain protein Zasp OS=Drosophila melanogaster GN=Zasp52	302	FBgn0265991
196	P50882	60S ribosomal protein L9 OS=Drosophila melanogaster GN=RpL9 PE=1 SV=2	302	FBgn0015756
197	Q0E924	LD46344p OS=Drosophila melanogaster GN=l(2)03709 PE=2 SV=2	302	FBgn0010551
198	A4UZZ4	Glycogen phosphorylase, isoform B OS=Drosophila melanogaster GN=GlyP PE=4 SV=1	301	FBgn0004507
199	P04359	60S ribosomal protein L32 OS=Drosophila melanogaster GN=RpL32 PE=1 SV=3	300	FBgn0002626
200	Q03334	40S ribosomal protein S13 OS=Drosophila melanogaster GN=RpS13 PE=2 SV=3	299	FBgn0010265
201	Q8IR16	No on or off transient A, isoform B OS=Drosophila melanogaster GN=nonA PE=2 SV=1	299	FBgn0004227
202	Q9W237	40S ribosomal protein S16 OS=Drosophila melanogaster GN=RpS16 PE=2 SV=1	296	FBgn0034743
203	Q9VGH5	AT27789p OS=Drosophila melanogaster GN=glo PE=2 SV=1	294	FBgn0259139
204	Q7KJ37	Cytoplasmic protein 89BC OS=Drosophila melanogaster GN=bor PE=2 SV=1	293	FBgn0040237
205	Q8T8R1	CCHC-type zinc finger protein CG3800 OS=Drosophila melanogaster GN=CG3800 PE=1 SV=1	291	FBgn0034802
206	Q7KMQ0	26S proteasome regulatory complex subunit p48B OS=Drosophila melanogaster GN=Rpt1 PE=2 SV=1	291	FBgn0028687
207	Q9XZ61	26S proteasome regulatory complex subunit p37A OS=Drosophila melanogaster GN=Uch-L3 PE=2 SV=1	291	FBgn0011327, FBgn0051639
208	Q8MQS7	GH01866p OS=Drosophila melanogaster GN=CG5362 PE=2 SV=1	290	FBgn0262782
209	Q9VIE8	Aconitase, isoform B OS=Drosophila melanogaster GN=Acon PE=2 SV=2	289	FBgn0010100
210	P20432	Glutathione S-transferase 1-1 OS=Drosophila melanogaster GN=GstD1 PE=1 SV=1	286	FBgn0001149
211	Q9VVU2	RE17611p OS=Drosophila melanogaster GN=RpL26 PE=2 SV=1	285	FBgn0036825
212	P29742	Clathrin heavy chain OS=Drosophila melanogaster GN=Chc PE=1 SV=1	284	FBgn0000319
213	E1JJF8	Neuroglian, isoform E OS=Drosophila melanogaster GN=Nrg PE=4 SV=1	282	FBgn0264975
214	Q9VM18	CG5177 OS=Drosophila melanogaster GN=CG5177 PE=2 SV=1	282	FBgn0031908
215	A4V2U2	B52, isoform C OS=Drosophila melanogaster GN=B52 PE=4 SV=1	279	FBgn0004587
216	Q94514	Cytochrome c oxidase subunit 5A, mitochondrial OS=Drosophila melanogaster GN=CoVa PE=1 SV=2	277	FBgn0019624
217	P81900	cAMP-dependent protein kinase type II regulatory subunit OS=Drosophila melanogaster GN=Pka-R2 PE=1 SV=2	276	FBgn0022382
218	Q9VPX6	Capulet, isoform B OS=Drosophila melanogaster GN=capt PE=2 SV=2	275	FBgn0261458
219	O97477	Inositol-3-phosphate synthase OS=Drosophila melanogaster GN=Inos PE=1 SV=1	274	FBgn0025885
220	Q9VFE4	40S ribosomal protein S5b OS=Drosophila melanogaster GN=RpS5b PE=2 SV=1	272	FBgn0038277
221	Q7KN75	Dodeca-satellite-binding protein 1, isoform A OS=Drosophila melanogaster GN=Dp1 PE=2 SV=1	271	FBgn0027835
222	B3LF78	Fmr1, isoform F OS=Drosophila melanogaster GN=Fmr1 PE=2 SV=1	269	FBgn0028734
223	Q9VTU2	Lethal (3) neo18 OS=Drosophila melanogaster GN=l(3)neo18 PE=2 SV=1	269	FBgn0011455
224	O62619-2	Isoform B of Pyruvate kinase OS=Drosophila melanogaster GN=PyK	266	FBgn0267385
225	A4V303	Cctgamma, isoform B OS=Drosophila melanogaster GN=Cctgamma PE=4 SV=1	265	FBgn0015019
226	Q9VGA3	CG4115 OS=Drosophila melanogaster GN=CG4115 PE=2 SV=2	265	FBgn0038017
227	Q9V9M7	RE62581p OS=Drosophila melanogaster GN=RpL21 PE=2 SV=1	263	FBgn0032987
228	Q9VGS2	Translationally-controlled tumor protein homolog OS=Drosophila melanogaster GN=Tctp PE=1 SV=1	262	FBgn0037874
229	Q9VGM2	CG6783, isoform B OS=Drosophila melanogaster GN=CG31305 PE=2 SV=1	262	FBgn0037913
230	P08985	Histone H2A.v OS=Drosophila melanogaster GN=His2Av PE=1 SV=2	261	FBgn0001197
231	Q9VL78	FK506-binding protein 59 OS=Drosophila melanogaster GN=FKBP59 PE=1 SV=1	261	FBgn0029174
232	E1JJM9	Ribosomal protein S15Aa, isoform F OS=Drosophila melanogaster GN=RpS15Aa PE=4 SV=1	261	FBgn0010198
233	Q9VKM1	Protein piwi OS=Drosophila melanogaster GN=piwi PE=2 SV=1	260	FBgn0004872
234	A4V3J5	Heterogeneous nuclear ribonucleoprotein at 98DE, isoform C OS=Drosophila melanogaster GN=Hrb98DE PE=4 SV=1	259	FBgn0001215
235	Q9VVU1	CG3902 OS=Drosophila melanogaster GN=CG3902-RA PE=2 SV=1	259	FBgn0036824
236	Q27415	Nucleoplasmin-like protein OS=Drosophila melanogaster GN=Nlp PE=1 SV=1	258	FBgn0016685
237	Q9U4U2	Ferritin 2 light chain homolog OS=Drosophila melanogaster GN=Fer2LCH PE=1 SV=1	258	FBgn0015221
238	P14318	Muscle-specific protein 20 OS=Drosophila melanogaster GN=Mp20 PE=1 SV=2	257	FBgn0002789
239	P46222	60S ribosomal protein L11 OS=Drosophila melanogaster GN=RpL11 PE=1 SV=2	257	FBgn0013325
240	P16378	Guanine nucleotide-binding protein G(o) subunit alpha 47A OS=Drosophila melanogaster GN=G-oalpha47A PE=2 SV=1	256	FBgn0001122
241	Q9NFV5	TEP4 protein OS=Drosophila melanogaster GN=TepIV PE=2 SV=1	256	FBgn0041180
242	P38979-2	Isoform A of 40S ribosomal protein SA OS=Drosophila melanogaster GN=sta	255	FBgn0003517
243	E1JIK0	Heterogeneous nuclear ribonucleoprotein at 87F, isoform C OS=Drosophila melanogaster GN=Hrb87F PE=4 SV=1	255	FBgn0004237
244	Q9VLT7	IP17351p OS=Drosophila melanogaster GN=RpL36A PE=2 SV=2	253	FBgn0031980
245	P22700	Calcium-transporting ATPase sarcoplasmic/endoplasmic reticulum type OS=Drosophila melanogaster GN=Ca-P60A PE=1 SV=2	252	FBgn0263006
246	Q9VK69	CG5525 OS=Drosophila melanogaster GN=CG5525 PE=2 SV=1	252	FBgn0032444
247	Q9VHE5	RH48056p OS=Drosophila melanogaster GN=RpL34b PE=2 SV=1	251	FBgn0037686
248	Q9W1V3	rRNA 2'-O-methyltransferase fibrillarin OS=Drosophila melanogaster GN=Fib PE=1 SV=1	250	FBgn0003062
249	P34082	Fasciclin-2 OS=Drosophila melanogaster GN=Fas2 PE=1 SV=1	249	FBgn0000635
250	P49630	60S ribosomal protein L36 OS=Drosophila melanogaster GN=RpL36 PE=3 SV=1	248	FBgn0002579
251	Q9V3W7	LD40489p OS=Drosophila melanogaster GN=SF2 PE=1 SV=1	248	FBgn0040284
252	Q24046	Sodium/potassium-transporting ATPase subunit beta-1 OS=Drosophila melanogaster GN=nrv1 PE=1 SV=2	247	FBgn0015776
253	Q7KM15	Beta NAC homolog OS=Drosophila melanogaster GN=bic PE=1 SV=1	247	FBgn0000181
254	Q7KUB0	Isocitrate dehydrogenase [NADP] OS=Drosophila melanogaster GN=Idh PE=2 SV=1	247	FBgn0001248
255	P54397	39 kDa FK506-binding nuclear protein OS=Drosophila melanogaster GN=FK506-bp1 PE=1 SV=2	246	FBgn0013269
256	P48601	26S protease regulatory subunit 4 OS=Drosophila melanogaster GN=Pros26.4 PE=1 SV=2	245	FBgn0015282
257	Q9VEH0	Aluminum tubes, isoform A OS=Drosophila melanogaster GN=alt PE=1 SV=1	244	FBgn0038535
258	Q8MMC4	Protein CDV3 homolog OS=Drosophila melanogaster GN=CG3760 PE=1 SV=1	243	FBgn0022343
259	Q9VJY6	60S ribosomal protein L24 OS=Drosophila melanogaster GN=RpL24 PE=1 SV=1	243	FBgn0032518
260	A4UZW2	Minute (2) 21AB, isoform J OS=Drosophila melanogaster GN=M(2)21AB PE=3 SV=1	243	FBgn0005278
261	Q7KJ96	La autoantigen-like, isoform B OS=Drosophila melanogaster GN=La PE=4 SV=1	243
262	O76927	40S ribosomal protein S21 OS=Drosophila melanogaster GN=oho23B PE=1 SV=1	242	FBgn0015521
263	P41374	Eukaryotic translation initiation factor 2 subunit 1 OS=Drosophila melanogaster GN=eIF-2alpha PE=1 SV=1	242	FBgn0261609
264	Q7JZW2	RE08270p OS=Drosophila melanogaster GN=RpS15 PE=2 SV=1	242	FBgn0034138
265	Q7K485	CathD OS=Drosophila melanogaster GN=cathD PE=2 SV=1	242	FBgn0029093
266	Q9VWH4	Probable isocitrate dehydrogenase [NAD] subunit alpha, mitochondrial OS=Drosophila melanogaster GN=l(1)G0156 PE=2 SV=1	241	FBgn0027291
267	Q9VK59	CG5787 OS=Drosophila melanogaster GN=CG5787 PE=1 SV=2	241	FBgn0032454
268	P11997	Larval serum protein 1 gamma chain OS=Drosophila melanogaster GN=Lsp1gamma PE=2 SV=2	239	FBgn0002564
269	Q9V455	Karyopherin alpha 3 OS=Drosophila melanogaster GN=Kap-alpha3 PE=2 SV=1	239	FBgn0027338
270	B7YZQ7	Nucleosome remodeling factor-38kD, isoform B OS=Drosophila melanogaster GN=Nurf-38 PE=4 SV=1	238	FBgn0016687
271	Q8IRQ5	LP02262p OS=Drosophila melanogaster GN=l(1)G0255 PE=2 SV=1	238	FBgn0028336
272	P05389	60S acidic ribosomal protein P2 OS=Drosophila melanogaster GN=RpLP2 PE=1 SV=1	237	FBgn0003274
273	O97102	LD07775p OS=Drosophila melanogaster GN=smt3 PE=1 SV=1	237	FBgn0264922
274	Q9W334	40S ribosomal protein S28 OS=Drosophila melanogaster GN=RpS28b PE=3 SV=2	235	FBgn0030136
275	Q7KUX7	FI04456p OS=Drosophila melanogaster GN=Rbp2 PE=1 SV=1	234	FBgn0262734
276	Q7KVX1	Lethal (1) G0334, isoform C OS=Drosophila melanogaster GN=l(1)G0334 PE=1 SV=1	234	FBgn0028325
277	P08120	Collagen alpha-1(IV) chain OS=Drosophila melanogaster GN=Cg25C PE=2 SV=3	233	FBgn0000299
278	P55828	40S ribosomal protein S20 OS=Drosophila melanogaster GN=RpS20 PE=1 SV=1	233	FBgn0019936
279	Q9VRL0	CG4769 OS=Drosophila melanogaster GN=CG4769 PE=2 SV=1	233	FBgn0035600
280	P02518	Heat shock protein 27 OS=Drosophila melanogaster GN=Hsp27 PE=1 SV=2	232	FBgn0001226
281	Q9W0H8	IP16409p OS=Drosophila melanogaster GN=scf PE=2 SV=2	232	FBgn0025682
282	Q7JVI3	Eukaryotic translation initiation factor 3 subunit M OS=Drosophila melanogaster GN=Tango7 PE=2 SV=1	231	FBgn0033902
283	Q59E30	Failed axon connections, isoform C OS=Drosophila melanogaster GN=fax PE=4 SV=1	231	FBgn0014163
284	Q7KSU6	CG8036, isoform D OS=Drosophila melanogaster GN=CG8036 PE=2 SV=1	231	FBgn0037607
285	Q8IPB1	Deoxyuridine triphosphatase, isoform B OS=Drosophila melanogaster GN=dUTPase PE=2 SV=1	230	FBgn0250837
286	Q9V3U6	26-29kD-proteinase OS=Drosophila melanogaster GN=26-29-p PE=2 SV=1	230	FBgn0250848
287	Q9W1B9	RE28824p OS=Drosophila melanogaster GN=RpL12 PE=2 SV=1	228	FBgn0034968
288	Q0E8E8	Mitochondrial phosphate carrier protein, isoform A OS=Drosophila melanogaster GN=Mpcp PE=2 SV=1	227	FBgn0026409
289	Q7JR58	CG6543, isoform A OS=Drosophila melanogaster GN=CG6543 PE=2 SV=1	225	FBgn0033879
290	Q9VAN7	GH13304p OS=Drosophila melanogaster GN=Pglym78 PE=2 SV=2	225	FBgn0014869
291	Q9VDT5	CG4572, isoform A OS=Drosophila melanogaster GN=CG4572-RC PE=2 SV=1	222	FBgn0038738
292	Q8IMF5	Microtubule-associated protein 205, isoform B OS=Drosophila melanogaster GN=Map205 PE=2 SV=1	221	FBgn0002645
293	P48588	40S ribosomal protein S25 OS=Drosophila melanogaster GN=RpS25 PE=1 SV=3	219	FBgn0086472
294	Q9VWQ7	CG6891, isoform A OS=Drosophila melanogaster GN=CG6891 PE=1 SV=1	219	FBgn0030955
295	Q9VHS2	Probable cytochrome c oxidase subunit 7A, mitochondrial OS=Drosophila melanogaster GN=CG9603 PE=1 SV=1	218	FBgn0040529
296	O77430	EG:115C2.4 protein OS=Drosophila melanogaster GN=skpA PE=2 SV=1	218	FBgn0025637
297	Q8IGN0	RE59368p OS=Drosophila melanogaster GN=Past1 PE=2 SV=1	218	FBgn0016693
298	P54353	Protein dodo OS=Drosophila melanogaster GN=dod PE=1 SV=3	217	FBgn0015379
299	Q9VD29	RE74312p OS=Drosophila melanogaster GN=sar1 PE=2 SV=1	217	FBgn0038947
300	Q27268	ATP-dependent RNA helicase WM6 OS=Drosophila melanogaster GN=Hel25E PE=1 SV=1	216	FBgn0014189
301	P07185	Chorion protein S15 OS=Drosophila melanogaster GN=Cp15 PE=3 SV=1	215	FBgn0000355
302	Q9VXX8	Probable 60S ribosomal protein L37-A OS=Drosophila melanogaster GN=RpL37a PE=3 SV=1	214	FBgn0030616
303	Q8IQW2	CG14235, isoform B OS=Drosophila melanogaster GN=CG14235-RB PE=2 SV=1	214	FBgn0031066
304	Q9VWV6	Transferrin 1 OS=Drosophila melanogaster GN=Tsf1 PE=2 SV=1	214	FBgn0022355
305	O16043	Anon1A4 OS=Drosophila melanogaster GN=Df31 PE=1 SV=1	212	FBgn0022893
306	P17336	Catalase OS=Drosophila melanogaster GN=Cat PE=1 SV=2	211	FBgn0000261
307	Q95029	Cathepsin L OS=Drosophila melanogaster GN=Cp1 PE=1 SV=2	211	FBgn0013770
308	Q9VUQ5	Protein argonaute-2 OS=Drosophila melanogaster GN=AGO2 PE=1 SV=3	211	FBgn0087035
309	Q9VKM8	CG33129, isoform A OS=Drosophila melanogaster GN=CG33129 PE=1 SV=1	210	FBgn0053129
310	Q0E9E2	CG1516, isoform I OS=Drosophila melanogaster GN=CG1516 PE=2 SV=1	207	FBgn0027580
311	P25161	Probable 26S proteasome non-ATPase regulatory subunit 3 OS=Drosophila melanogaster GN=Rpn3 PE=1 SV=1	206	FBgn0261396
312	P41042	40S ribosomal protein S4 OS=Drosophila melanogaster GN=RpS4 PE=2 SV=2	206	FBgn0011284
313	Q8IMH4	Saposin-related, isoform B OS=Drosophila melanogaster GN=Sap-r PE=2 SV=2	205	FBgn0000416
314	Q9VVL7	CG7430 OS=Drosophila melanogaster GN=CG7430 PE=2 SV=1	205	FBgn0036762
315	P47948	Troponin C, isoform 2 OS=Drosophila melanogaster GN=TpnC47D PE=1 SV=2	204	FBgn0010423
316	Q9VBN5	AT27980p OS=Drosophila melanogaster GN=RpL27 PE=1 SV=1	203	FBgn0039359
317	Q9VXQ5	GH13725p OS=Drosophila melanogaster GN=Tcp-1zeta PE=2 SV=1	202	FBgn0027329
318	Q4AB57	Histone H2A OS=Drosophila melanogaster GN=His2A:CG33856 PE=4 SV=1	201	FBgn0053859, FBgn0053853, FBgn0053856
319	Q9VSL8	Rhea OS=Drosophila melanogaster GN=rhea PE=1 SV=1	201	FBgn0260442
320	A4V4A5	Ran, isoform B OS=Drosophila melanogaster GN=ran PE=4 SV=1	200	FBgn0020255
321	Q9VWD9	LD38919p OS=Drosophila melanogaster GN=Ubqn PE=2 SV=1	200	FBgn0031057
322	P54357	Myosin-2 essential light chain OS=Drosophila melanogaster GN=Mlc-c PE=1 SV=1	199	FBgn0004687
323	Q01604	Phosphoglycerate kinase OS=Drosophila melanogaster GN=Pgk PE=2 SV=2	199	FBgn0250906
324	Q7KVX4	Vap-33-1, isoform D OS=Drosophila melanogaster GN=Vap-33-1 PE=1 SV=1	197	FBgn0029687
325	Q8IGC5	RH56418p OS=Drosophila melanogaster GN=Aats-thr PE=2 SV=1	197	FBgn0027081
326	A1Z8L8	CG7777, isoform A OS=Drosophila melanogaster GN=CG7777 PE=4 SV=1	196	FBgn0033635
327	P35122	Ubiquitin carboxyl-terminal hydrolase OS=Drosophila melanogaster GN=Uch PE=2 SV=2	194	FBgn0010288
328	Q8I0J1	CG1910, isoform B OS=Drosophila melanogaster GN=CG1910 PE=2 SV=1	193	FBgn0022349
329	P02517	Heat shock protein 26 OS=Drosophila melanogaster GN=Hsp26 PE=1 SV=2	192	FBgn0001225
330	Q9VCK0	Eukaryotic translation initiation factor 3 subunit D-1 OS=Drosophila melanogaster GN=eIF-3p66 PE=1 SV=1	192	FBgn0040227
331	Q9VLB7	GDP dissociation inhibitor OS=Drosophila melanogaster GN=Gdi PE=2 SV=1	191	FBgn0004868
332	Q9VV75	AT02348p OS=Drosophila melanogaster GN=CG4169 PE=2 SV=1	191	FBgn0250814
333	O97062	Ccp84Ae OS=Drosophila melanogaster GN=Ccp84Ae PE=2 SV=1	189	FBgn0004779
334	Q9VHC7	Rumpelstiltskin OS=Drosophila melanogaster GN=rump PE=1 SV=1	188	FBgn0260010
335	P12881	Proteasome subunit alpha type-1 OS=Drosophila melanogaster GN=Pros35 PE=1 SV=1	187	FBgn0250843
336	P80455	40S ribosomal protein S12 OS=Drosophila melanogaster GN=RpS12 PE=2 SV=2	187	FBgn0260441
337	Q9U3Z7	NHP2-like protein 1 homolog OS=Drosophila melanogaster GN=hoip PE=1 SV=1	185	FBgn0015393
338	Q9W303	Chitinase-like protein Idgf4 OS=Drosophila melanogaster GN=Idgf4 PE=2 SV=1	185	FBgn0026415
339	Q8MT58	CG17337 OS=Drosophila melanogaster GN=CG17337 PE=2 SV=1	183	FBgn0259979
340	Q0E8X8	CG13551, isoform A OS=Drosophila melanogaster GN=CG13551 PE=2 SV=1	182	FBgn0040660
341	Q9W2X6	Lethal (1) G0230 OS=Drosophila melanogaster GN=l(1)G0230 PE=2 SV=1	180	FBgn0028342
342	Q8T3U2	40S ribosomal protein S23 OS=Drosophila melanogaster GN=RpS23 PE=2 SV=1	178	FBgn0033912
343	Q8T3P0	GM01289p OS=Drosophila melanogaster GN=CG7145 PE=2 SV=1	178	FBgn0037138
344	P21914	Succinate dehydrogenase [ubiquinone] iron-sulfur subunit, mitochondrial OS=Drosophila melanogaster GN=SdhB PE=2 SV=2	177	FBgn0014028
345	A1ZBB4	CG30122, isoform B OS=Drosophila melanogaster GN=CG30122 PE=1 SV=1	176	FBgn0050122
346	Q9VMB9	CG11015 OS=Drosophila melanogaster GN=CG11015 PE=2 SV=1	176	FBgn0031830
347	Q94522	Succinyl-CoA ligase [GDP-forming] subunit alpha, mitochondrial OS=Drosophila melanogaster GN=Scsalpha PE=2 SV=3	175	FBgn0004888
348	Q8SYJ2	CG32230, isoform A OS=Drosophila melanogaster GN=CG32230 PE=2 SV=1	175	FBgn0052230
349	Q9VY87	CG10992 OS=Drosophila melanogaster GN=CG10992 PE=2 SV=1	175	FBgn0030521
350	Q9U9Q4	Eukaryotic translation initiation factor 3 subunit H OS=Drosophila melanogaster GN=eIF-3p40 PE=1 SV=2	173	FBgn0022023
351	P40423	Myosin regulatory light chain sqh OS=Drosophila melanogaster GN=sqh PE=1 SV=1	172	FBgn0003514
352	P48375	12 kDa FK506-binding protein OS=Drosophila melanogaster GN=FK506-bp2 PE=1 SV=2	172	FBgn0013954
353	Q9VUK8	Glycyl-tRNA synthetase, isoform B OS=Drosophila melanogaster GN=Aats-gly PE=2 SV=1	172	FBgn0027088
354	A4V391	Tcp1-like, isoform B OS=Drosophila melanogaster GN=T-cp1 PE=4 SV=1	170	FBgn0003676
355	Q86BH5	RE14101p OS=Drosophila melanogaster GN=Zasp66 PE=2 SV=1	170	FBgn0035917
356	P17210	Kinesin heavy chain OS=Drosophila melanogaster GN=Khc PE=1 SV=2	168	FBgn0001308
357	Q7KV27	CG1640, isoform A OS=Drosophila melanogaster GN=CG1640 PE=2 SV=1	168	FBgn0030478
358	Q27580	Adenosylhomocysteinase OS=Drosophila melanogaster GN=Ahcy13 PE=1 SV=2	167	FBgn0014455
359	A1Z9N0	Optic atrophy 1-like, isoform A OS=Drosophila melanogaster GN=opa1-like PE=4 SV=1	166	FBgn0261276
360	A1ZBJ2	CG7461 OS=Drosophila melanogaster GN=CG7461 PE=4 SV=2	166	FBgn0034432
361	Q9VIQ8	CG10664, isoform A OS=Drosophila melanogaster GN=CG10664 PE=2 SV=1	166	FBgn0032833
362	P00334	Alcohol dehydrogenase OS=Drosophila melanogaster GN=Adh PE=1 SV=2	165	FBgn0000055
363	Q7KV69	Karst, isoform B OS=Drosophila melanogaster GN=kst PE=1 SV=1	164	FBgn0004167
364	P18053	Proteasome subunit alpha type-4 OS=Drosophila melanogaster GN=Pros29 PE=1 SV=2	162	FBgn0261394
365	O77410	Eukaryotic translation initiation factor 3 subunit E OS=Drosophila melanogaster GN=eIF3-S6 PE=2 SV=1	160	FBgn0025582
366	Q9W3X7	CG3192, isoform A OS=Drosophila melanogaster GN=CG3192-RA PE=2 SV=1	160	FBgn0029888
367	P23128	Putative ATP-dependent RNA helicase me31b OS=Drosophila melanogaster GN=me31B PE=1 SV=3	159	FBgn0004419
368	Q24407	ATP synthase-coupling factor 6, mitochondrial OS=Drosophila melanogaster GN=ATPsyn-Cf6 PE=1 SV=1	159	FBgn0016119
369	P84029	Cytochrome c-2 OS=Drosophila melanogaster GN=Cyt-c-p PE=1 SV=2	158	FBgn0000409
370	Q9VZS3	Protein translation factor SUI1 homolog OS=Drosophila melanogaster GN=CG17737 PE=1 SV=1	158	FBgn0035423
371	B7Z001	CG3523, isoform B OS=Drosophila melanogaster GN=CG3523 PE=4 SV=1	158	FBgn0027571
372	Q9VUZ8	PDCD-5 OS=Drosophila melanogaster GN=PDCD-5 PE=1 SV=1	158	FBgn0036580
373	P06742	Myosin light chain alkali OS=Drosophila melanogaster GN=Mlc1 PE=2 SV=4	157	FBgn0002772
374	Q7JVY0	Coro, isoform A OS=Drosophila melanogaster GN=coro PE=2 SV=1	157	FBgn0265935
375	P17704	40S ribosomal protein S17 OS=Drosophila melanogaster GN=RpS17 PE=2 SV=2	156	FBgn0005533
376	Q8T9G8	SD01519p OS=Drosophila melanogaster GN=Aats-ala PE=2 SV=1	156	FBgn0027094
377	Q7KU82	Smallminded, isoform B OS=Drosophila melanogaster GN=smid PE=2 SV=1	155	FBgn0016983
378	Q9VLK2	Ribosomal L1 domain-containing protein CG13096 OS=Drosophila melanogaster GN=CG13096 PE=1 SV=1	154	FBgn0032050
379	Q8IR93	Dynein light intermediate chain, isoform B OS=Drosophila melanogaster GN=Dlic PE=1 SV=1	154	FBgn0030276
380	Q9VC18	CG11089 OS=Drosophila melanogaster GN=CG11089 PE=2 SV=1	152	FBgn0039241
381	A1ZB77	CG5174, isoform J OS=Drosophila melanogaster GN=CG5174 PE=1 SV=1	151	FBgn0034345
382	Q9VVA6	Nuclear migration protein NudC OS=Drosophila melanogaster GN=nudC PE=2 SV=2	151	FBgn0021768
383	Q8IMV6	CG6995, isoform B OS=Drosophila melanogaster GN=Saf-B PE=1 SV=2	150	FBgn0039229
384	Q9VBU9	LD37859p OS=Drosophila melanogaster GN=RpS27 PE=2 SV=1	150	FBgn0039300
385	Q24154	60S ribosomal protein L29 OS=Drosophila melanogaster GN=RpL29 PE=1 SV=1	149	FBgn0016726
386	O97365	BM-40 OS=Drosophila melanogaster GN=BM-40-SPARC PE=2 SV=1	149	FBgn0026562
387	Q7JZN0	FI02994p OS=Drosophila melanogaster GN=Sec61beta PE=2 SV=1	147	FBgn0010638
388	Q8IRD3	FI11953p OS=Drosophila melanogaster GN=PHGPx PE=2 SV=1	147	FBgn0035438
389	Q8IGT5	RE33426p OS=Drosophila melanogaster GN=Nop56 PE=2 SV=1	146	FBgn0038964
390	Q9W3Y3	CG3226 OS=Drosophila melanogaster GN=CG3226 PE=1 SV=1	146	FBgn0029882
391	Q7JWQ7	CG3074, isoform A OS=Drosophila melanogaster GN=CG3074 PE=2 SV=1	144	FBgn0034709
392	A1ZBW0	Bancal, isoform C OS=Drosophila melanogaster GN=bl PE=2 SV=1	143	FBgn0015907
393	Q0KHZ6	CG7834, isoform A OS=Drosophila melanogaster GN=CG7834 PE=2 SV=1	143	FBgn0039697
394	Q9VLL3	A kinase anchor protein 200, isoform A OS=Drosophila melanogaster GN=Akap200 PE=2 SV=3	142	FBgn0027932
395	Q9W5N2	60S ribosomal protein L38 OS=Drosophila melanogaster GN=RpL38 PE=1 SV=1	141	FBgn0040007
396	Q9VB10	CG5590 OS=Drosophila melanogaster GN=CG5590 PE=1 SV=1	141	FBgn0039537
397	Q24439	ATP synthase subunit O, mitochondrial OS=Drosophila melanogaster GN=Oscp PE=2 SV=2	140	FBgn0016691
398	Q0E8X7	CG30415, isoform A OS=Drosophila melanogaster GN=CG30415 PE=2 SV=1	140	FBgn0250838
399	Q9VIH9	CG9338 OS=Drosophila melanogaster GN=CG9338 PE=2 SV=1	140	FBgn0032899
400	Q9VJD1	CG6453 OS=Drosophila melanogaster GN=CG6453 PE=2 SV=1	140	FBgn0032643
401	Q9VLQ9	LD22082p OS=Drosophila melanogaster GN=Snx6 PE=2 SV=2	140	FBgn0032005
402	Q7K0B6	CG30000 OS=Drosophila melanogaster GN=CG30000 PE=2 SV=1	139	FBgn0050000
403	Q9U1I4	Serine protease inhibitor (Serpin-5) OS=Drosophila melanogaster GN=Spn5 PE=2 SV=1	139	FBgn0028984
404	Q9VY92	CG11151 OS=Drosophila melanogaster GN=CG11151 PE=2 SV=1	139	FBgn0030519
405	Q9W414	Rpt4 OS=Drosophila melanogaster GN=Rpt4 PE=1 SV=2	139	FBgn0028685
406	A8DZ14	Fasciclin 3, isoform D OS=Drosophila melanogaster GN=Fas3 PE=4 SV=1	138	FBgn0000636
407	Q9VCA5	Probable phenylalanyl-tRNA synthetase beta chain OS=Drosophila melanogaster GN=CG5706 PE=2 SV=1	137	FBgn0039175
408	Q9VNA5	Proteasome subunit beta type-4 OS=Drosophila melanogaster GN=Prosbeta7 PE=1 SV=1	137	FBgn0250746
409	Q8MT59	RE09547p OS=Drosophila melanogaster GN=RpL35 PE=2 SV=1	137	FBgn0029785
410	Q8T079	Putative oxidoreductase GLYR1 homolog OS=Drosophila melanogaster GN=CG4747 PE=1 SV=1	136	FBgn0043456
411	A1ZAA5	Glutamate oxaloacetate transaminase 1, isoform B OS=Drosophila melanogaster GN=Got1 PE=4 SV=1	136	FBgn0001124
412	Q9VJG0	Aminopeptidase P OS=Drosophila melanogaster GN=ApepP PE=2 SV=1	136	FBgn0026150
413	Q7KVQ0	Probable H/ACA ribonucleoprotein complex subunit 1 OS=Drosophila melanogaster GN=CG4038 PE=1 SV=1	135	FBgn0011824
414	Q9VAC4	CG7911 OS=Drosophila melanogaster GN=CG7911 PE=1 SV=1	135	FBgn0039735
415	P61209	ADP-ribosylation factor 1 OS=Drosophila melanogaster GN=Arf79F PE=1 SV=2	134	FBgn0010348
416	Q94523	Succinate dehydrogenase [ubiquinone] flavoprotein subunit, mitochondrial OS=Drosophila melanogaster GN=SdhA PE=2 SV=3	134	FBgn0261439
417	A1Z871	CAP, isoform B OS=Drosophila melanogaster GN=CAP PE=4 SV=1	134	FBgn0033504
418	Q9VII1	CG9336 OS=Drosophila melanogaster GN=CG9336-RA PE=2 SV=1	134	FBgn0032897
419	Q9XYU0	DNA replication factor MCM7 OS=Drosophila melanogaster GN=Mcm7 PE=2 SV=1	134	FBgn0020633
420	Q8SWR8	Ataxin-2 homolog OS=Drosophila melanogaster GN=Atx2 PE=1 SV=1	133	FBgn0041188
421	Q9V3G7	26S proteasome non-ATPase regulatory subunit 6 OS=Drosophila melanogaster GN=Rpn7 PE=1 SV=1	133	FBgn0028688
422	Q9VH69	40S ribosomal protein S29 OS=Drosophila melanogaster GN=RpS29 PE=3 SV=1	132	FBgn0261599
423	A1Z6P3	Eb1, isoform F OS=Drosophila melanogaster GN=Eb1 PE=2 SV=2	132	FBgn0027066
424	Q9Y0Y5	BcDNA.LD29885 OS=Drosophila melanogaster GN=epsilonCOP PE=2 SV=1	132	FBgn0027496
425	Q24583	V-type proton ATPase subunit F 1 OS=Drosophila melanogaster GN=Vha14-1 PE=1 SV=1	130	FBgn0262512
426	A1Z6L9	Trap1 OS=Drosophila melanogaster GN=Trap1 PE=3 SV=1	130	FBgn0026761
427	Q9VMU0	CG8680 OS=Drosophila melanogaster GN=CG8680 PE=2 SV=1	129	FBgn0031684
428	P25867	Ubiquitin-conjugating enzyme E2-17 kDa OS=Drosophila melanogaster GN=eff PE=1 SV=1	127	FBgn0011217
429	Q9V597	60S ribosomal protein L31 OS=Drosophila melanogaster GN=RpL31 PE=1 SV=1	127	FBgn0025286
430	Q7K3Z3	GH01724p OS=Drosophila melanogaster GN=p47 PE=1 SV=1	127	FBgn0033179
431	Q9V535	RNA-binding protein 8A OS=Drosophila melanogaster GN=tsu PE=1 SV=1	126	FBgn0033378
432	Q24572	Probable histone-binding protein Caf1 OS=Drosophila melanogaster GN=Caf1 PE=1 SV=1	125	FBgn0263979
433	Q9V3Z4	GH11341p OS=Drosophila melanogaster GN=Rpn5 PE=1 SV=1	124	FBgn0028690
434	P18489	Synaptobrevin OS=Drosophila melanogaster GN=Syb PE=2 SV=3	123	FBgn0003660
435	P35421	Phosphoribosylformylglycinamidine synthase OS=Drosophila melanogaster GN=ade2 PE=1 SV=2	123	FBgn0000052
436	Q9VSS2	Signal recognition particle 68 kDa protein OS=Drosophila melanogaster GN=Srp68 PE=1 SV=1	123	FBgn0035947
437	Q9VEB1	CG7998 OS=Drosophila melanogaster GN=Mdh2 PE=2 SV=1	123	FBgn0262559
438	Q9W3M7	CG10777 OS=Drosophila melanogaster GN=CG10777 PE=2 SV=1	122	FBgn0029979
439	Q9VLU0	Barrier-to-autointegration factor OS=Drosophila melanogaster GN=baf PE=1 SV=1	121	FBgn0031977
440	Q9VJJ0	CG17331 OS=Drosophila melanogaster GN=CG17331 PE=2 SV=1	121	FBgn0032596
441	Q9VH01	reversed BIR-containing ubiquitin-conjugating enzyme OS=Drosophila melanogaster GN=Bruce PE=1 SV=3	120	FBgn026671
442	E1JIJ5	Vacuolar H[+]-ATPase 55kD B subunit, isoform C OS=Drosophila melanogaster GN=Vha55 PE=3 SV=1	119	FBgn0005671
443	P26270	26S proteasome non-ATPase regulatory subunit 7 OS=Drosophila melanogaster GN=Mov34 PE=1 SV=6	118	FBgn0002787
444	Q9XZU1	Exportin-2 OS=Drosophila melanogaster GN=Cas PE=1 SV=2	118	FBgn0022213
445	Q8MRM6	CG12065, isoform C OS=Drosophila melanogaster GN=CG12065 PE=1 SV=1	118	FBgn0030052
446	Q9VKY2	CG5366 OS=Drosophila melanogaster GN=CG5366 PE=2 SV=1	118	FBgn0027568
447	Q2PDT4	Paxillin, isoform F OS=Drosophila melanogaster GN=Pax PE=1 SV=1	117	FBgn0041789
448	Q9W141	Putative ATP synthase subunit f, mitochondrial OS=Drosophila melanogaster GN=CG4692 PE=1 SV=1	116	FBgn0035032
449	Q7KMR7	Thioredoxin-like protein TXL OS=Drosophila melanogaster GN=Txl PE=2 SV=1	116	FBgn0035631
450	Q95083	Proteasome subunit alpha type-5 OS=Drosophila melanogaster GN=Prosalpha5 PE=1 SV=2	115	FBgn0016697
451	Q9VXG4	Annexin-B11 OS=Drosophila melanogaster GN=Anxb11 PE=1 SV=1	115	FBgn0030749
452	A1ZAW0	Dicer-2 OS=Drosophila melanogaster GN=Dcr-2 PE=1 SV=1	115	FBgn0034246
453	A4UZL5	Glutathione S transferase S1, isoform C OS=Drosophila melanogaster GN=GstS1 PE=4 SV=1	115	FBgn0010226
454	Q7K5M6	GH04176p OS=Drosophila melanogaster GN=Sip1 PE=1 SV=1	114	FBgn0010620
455	Q9V3U2	H/ACA ribonucleoprotein complex subunit 2-like protein OS=Drosophila melanogaster GN=NHP2 PE=1 SV=1	113	FBgn0029148
456	Q8T3L2	SD01527p OS=Drosophila melanogaster GN=vib PE=2 SV=1	113	FBgn0262468
457	Q9V7D2	V-type proton ATPase subunit D 1 OS=Drosophila melanogaster GN=Vha36-1 PE=1 SV=1	112	FBgn0022097
458	Q9VEB3	Ribosome production factor 2 homolog OS=Drosophila melanogaster GN=CG7993 PE=2 SV=3	112	FBgn0038585
459	A8JRB8	CG5028, isoform C OS=Drosophila melanogaster GN=CG5028-RC PE=2 SV=1	112	FBgn0039358
460	Q9XYU1	DNA replication factor MCM3 OS=Drosophila melanogaster GN=Mcm3 PE=2 SV=1	110	FBgn0024332
461	P08570	60S acidic ribosomal protein P1 OS=Drosophila melanogaster GN=RpLP1 PE=1 SV=2	109	FBgn0002593
462	P22977	Chorion protein S16 OS=Drosophila melanogaster GN=Cp16 PE=1 SV=2	109	FBgn0000356
463	Q94516	ATP synthase subunit b, mitochondrial OS=Drosophila melanogaster GN=ATPsyn-b PE=1 SV=2	109	FBgn0019644
464	Q9V5C6	Proteasome subunit alpha type-3 OS=Drosophila melanogaster GN=Prosalpha7 PE=1 SV=1	109	FBgn0023175
465	Q9VZZ4	Peroxidasin OS=Drosophila melanogaster GN=Pxn PE=1 SV=1	109	FBgn0011828
466	Q23979	Myosin-IB OS=Drosophila melanogaster GN=Myo61F PE=1 SV=3	108	FBgn0010246
467	Q9XZH6	V-type proton ATPase subunit G OS=Drosophila melanogaster GN=Vha13 PE=1 SV=1	108	FBgn0026753
468	A4V2K7	D1 chromosomal protein, isoform C OS=Drosophila melanogaster GN=D1 PE=4 SV=1	108	FBgn0000412
469	Q7JRC0	CG12384 OS=Drosophila melanogaster GN=CG12384 PE=1 SV=1	108	FBgn0033624
470	Q9W2U7	CG17255, isoform A OS=Drosophila melanogaster GN=nocte PE=1 SV=4	108	FBgn0261710
471	Q7JY07	CG9010 OS=Drosophila melanogaster GN=CG9010 PE=2 SV=1	107	FBgn0034173
472	Q7K581	CG8963, isoform A OS=Drosophila melanogaster GN=CG8963 PE=1 SV=1	107	FBgn0034181
473	Q9VY91	CG10990, isoform A OS=Drosophila melanogaster GN=CG10990 PE=1 SV=2	107	FBgn0030520
474	Q7KW39	Probable methylmalonate-semialdehyde dehydrogenase [acylating], mitochondrial OS=Drosophila melanogaster GN=CG17896 PE=1 SV=1	106	FBgn0023537
475	Q9VH95	Uncharacterized protein CG16817 OS=Drosophila melanogaster GN=CG16817 PE=1 SV=1	105	FBgn0037728
476	Q9VPE2	CG6020 OS=Drosophila melanogaster GN=CG6020 PE=1 SV=1	105	FBgn0037001
477	Q9VGX3-3	Isoform C of Protein anoxia up-regulated OS=Drosophila melanogaster GN=fau	104	FBgn0020439
478	Q9VMI3	CG9140 OS=Drosophila melanogaster GN=CG9140 PE=2 SV=1	104	FBgn0031771
479	Q9VEK7	Cellular repressor of E1A-stimulated genes, isoform A OS=Drosophila melanogaster GN=CREG PE=2 SV=1	103	FBgn0025456
480	Q9VI10	Probable small nuclear ribonucleoprotein Sm D2 OS=Drosophila melanogaster GN=snRNP2 PE=1 SV=1	102	FBgn0261789
481	A1Z7H2	Lethal (2) 44DEa, isoform D OS=Drosophila melanogaster GN=Acsl PE=4 SV=1	102	FBgn0263120
482	Q8MRM0	CG1681 OS=Drosophila melanogaster GN=CG1681 PE=2 SV=1	102	FBgn0030484
483	Q9I7R0	CG18815, isoform A OS=Drosophila melanogaster GN=CG18815 PE=2 SV=1	102	FBgn0042138
484	Q9W2M4	CG10527 OS=Drosophila melanogaster GN=CG10527 PE=1 SV=1	102	FBgn0034583
485	Q8SWQ9	RE37107p OS=Drosophila melanogaster GN=CG18861 PE=2 SV=1	101	FBgn0042177
486	Q8SWU7	GTP-binding protein CG1354 OS=Drosophila melanogaster GN=CG1354 PE=1 SV=1	100	FBgn0030151
487	Q9V3H2	26S proteasome non-ATPase regulatory subunit 14 OS=Drosophila melanogaster GN=Rpn11 PE=1 SV=1	100	FBgn0028694
488	Q9VU58	Neuropeptide-like 2 OS=Drosophila melanogaster GN=Nplp2 PE=1 SV=1	100	FBgn0040813
489	Q9VJD4	LD24721p OS=Drosophila melanogaster GN=Sgt PE=2 SV=1	99	FBgn0032640
490	Q9VQL1	CG17259 OS=Drosophila melanogaster GN=CG17259 PE=2 SV=1	99	FBgn0031497
491	A1Z9U3	GH14689p OS=Drosophila melanogaster GN=Rpn6 PE=1 SV=1	98	FBgn0028689
492	Q7KUQ2	CG9674, isoform B OS=Drosophila melanogaster GN=CG9674-RB PE=2 SV=1	96
493	Q9GNH8	Hexokinase A, isoform B OS=Drosophila melanogaster GN=Hex-A PE=2 SV=1	96	FBgn0001186
494	Q9VJ44	CG17597 OS=Drosophila melanogaster GN=CG17597 PE=2 SV=2	96	FBgn0032715
495	Q9VW26	Ornithine aminotransferase, mitochondrial OS=Drosophila melanogaster GN=Oat PE=2 SV=1	95	FBgn0022774
496	E2QCF1	ATP citrate lyase, isoform F OS=Drosophila melanogaster GN=ATPCL PE=4 SV=1	95	FBgn0020236
497	Q7K0D3	CG12909 OS=Drosophila melanogaster GN=CG12909 PE=2 SV=1	95	FBgn0033507
498	Q7K0X3	CG2469, isoform A OS=Drosophila melanogaster GN=CG2469 PE=1 SV=1	95	FBgn0035205
499	Q8T3K9	SD03319p OS=Drosophila melanogaster GN=CG2970 PE=2 SV=1	95	FBgn0034936
500	Q8MT23	RH09938p OS=Drosophila melanogaster GN=RpL30 PE=2 SV=1	94	FBgn0086710
501	Q9VDH8	Ribosomal protein S30, isoform A OS=Drosophila melanogaster GN=RpS30 PE=2 SV=1	93	FBgn0038834
502	Q9VMS1	Cyclope OS=Drosophila melanogaster GN=cype PE=2 SV=3	93	FBgn0015031
503	P20240	Otefin OS=Drosophila melanogaster GN=Ote PE=1 SV=2	92	FBgn0266420
504	Q9V3J1	V-type proton ATPase subunit H OS=Drosophila melanogaster GN=VhaSFD PE=1 SV=2	92	FBgn0027779
505	O18333	GH01619p OS=Drosophila melanogaster GN=Rab2 PE=2 SV=1	92	FBgn0014009
506	Q8STA5	CG2862, isoform A OS=Drosophila melanogaster GN=CG2862 PE=2 SV=1	91	FBgn0031459
507	Q9VF87	Cytoplasmic FMR1-interacting protein OS=Drosophila melanogaster GN=Sra-1 PE=1 SV=1	90	FBgn0038320
508	A1Z9M5	CG30069 OS=Drosophila melanogaster GN=CG30069 PE=4 SV=1	90	FBgn0050069
509	Q7KTJ7	Basigin, isoform G OS=Drosophila melanogaster GN=Bsg PE=1 SV=1	90	FBgn0261822
510	Q8IPK0	Stathmin, isoform B OS=Drosophila melanogaster GN=stai PE=1 SV=1	90	FBgn0266521
511	Q9VXN2	RE19513p OS=Drosophila melanogaster GN=sun PE=2 SV=1	90	FBgn0014391
512	P62152	Calmodulin OS=Drosophila melanogaster GN=Cam PE=1 SV=2	89	FBgn0000253
513	P49735	DNA replication licensing factor Mcm2 OS=Drosophila melanogaster GN=Mcm2 PE=1 SV=1	88	FBgn0014861
514	P07186	Chorion protein S19 OS=Drosophila melanogaster GN=Cp19 PE=2 SV=1	87	FBgn0000358
515	O18335	Drab11 OS=Drosophila melanogaster GN=Rab11 PE=2 SV=1	87	FBgn0015790
516	Q9VYV3	CG1837 OS=Drosophila melanogaster GN=prtp PE=2 SV=2	87	FBgn0030329
517	rev_Q9W3Y4	reversed CG3973 OS=Drosophila melanogaster GN=pigs PE=2 SV=2	85	FBgn0029881
518	O18332	FI01544p OS=Drosophila melanogaster GN=Rab1 PE=1 SV=1	85	FBgn0016700
519	Q8IRR0	CG3566, isoform B OS=Drosophila melanogaster GN=CG3566 PE=1 SV=3	85	FBgn0029854
520	Q7K2D2	Probable dynactin subunit 2 OS=Drosophila melanogaster GN=Dmn PE=1 SV=1	84	FBgn0021825
521	Q9W2D9	Eukaryotic translation initiation factor 3 subunit K OS=Drosophila melanogaster GN=CG10306 PE=1 SV=1	84	FBgn0034654
522	Q7K2E1	CG8839, isoform A OS=Drosophila melanogaster GN=CG8839 PE=2 SV=1	84	FBgn0033717
523	Q24276	Hsp90 co-chaperone Cdc37 OS=Drosophila melanogaster GN=Cdc37 PE=1 SV=1	83	FBgn0011573
524	Q9I7K0	Microtubule-associated protein Jupiter OS=Drosophila melanogaster GN=Jupiter PE=1 SV=2	83	FBgn0051363
525	Q9V429	Thioredoxin-2 OS=Drosophila melanogaster GN=Trx-2 PE=1 SV=2	83	FBgn0040070
526	Q9VAM6	CDGSH iron-sulfur domain-containing protein 2 homolog OS=Drosophila melanogaster GN=CG1458 PE=2 SV=1	83	FBgn0062442
527	A8JV17	Actin-related protein 14D, isoform B OS=Drosophila melanogaster GN=Arp14D PE=4 SV=1	83	FBgn0011742
528	Q7KLE5	Amphiphysin OS=Drosophila melanogaster GN=Amph PE=1 SV=1	83	FBgn0027356
529	Q9VM69	CG10206-PA OS=Drosophila melanogaster GN=nop5 PE=2 SV=2	83	FBgn0026196
530	Q7KLX3	GM12291p OS=Drosophila melanogaster GN=Tapdelta PE=2 SV=1	82	FBgn0021795
531	Q7KTW5	CG9391 OS=Drosophila melanogaster GN=CG9391 PE=2 SV=1	82	FBgn0037063
532	Q8IGT0	RE35250p OS=Drosophila melanogaster GN=sec23 PE=2 SV=1	81	FBgn0262125
533	Q8SXH3	RE50350p OS=Drosophila melanogaster GN=eIF4AIII PE=1 SV=1	80	FBgn0037573
534	P05990	CAD protein OS=Drosophila melanogaster GN=r PE=1 SV=3	79	FBgn0003189
535	Q9VTE5	Probable prefoldin subunit 2 OS=Drosophila melanogaster GN=l(3)01239 PE=1 SV=1	78	FBgn0010741
536	Q9W3N9	CG10932 OS=Drosophila melanogaster GN=CG10932 PE=2 SV=1	77	FBgn0029969
537	Q9V4N3	Cytochrome b5 OS=Drosophila melanogaster GN=Cyt-b5 PE=2 SV=1	76	FBgn0264294
538	Q7JWF1	CG12140 OS=Drosophila melanogaster GN=CG12140 PE=2 SV=1	76	FBgn0033465
539	Q05856	Small nuclear ribonucleoprotein-associated protein B OS=Drosophila melanogaster GN=SmB PE=1 SV=1	75	FBgn0262601
540	Q9V5P6	H/ACA ribonucleoprotein complex subunit 3 OS=Drosophila melanogaster GN=CG7637 PE=1 SV=1	75	FBgn0033548
541	Q7PLG1	CG40178, isoform A OS=Drosophila melanogaster GN=CG40178-RB PE=2 SV=2	74	FBgn0058178
542	Q8IMX4	FI04408p OS=Drosophila melanogaster GN=Rox8 PE=2 SV=1	74	FBgn0005649
543	Q9VTY2	CG10638, isoform A OS=Drosophila melanogaster GN=CG10638 PE=2 SV=1	74	FBgn0036290
544	Q9VXM4	LD12946p OS=Drosophila melanogaster GN=MSBP PE=1 SV=1	74	FBgn0030703
545	Q7K2G1	Proteasomal ubiquitin receptor ADRM1 homolog OS=Drosophila melanogaster GN=CG13349 PE=1 SV=1	73	FBgn0033886
546	Q9V564	Conserved oligomeric Golgi complex subunit 6 OS=Drosophila melanogaster GN=CG1968 PE=2 SV=1	73	FBgn0033401
547	A1ZAK7	LD35640p OS=Drosophila melanogaster GN=Psi PE=1 SV=1	73	FBgn0014870
548	O02195	Eukaryotic translation initiation factor 3 subunit I OS=Drosophila melanogaster GN=Trip1 PE=1 SV=1	72	FBgn0015834
549	P43332	U1 small nuclear ribonucleoprotein A OS=Drosophila melanogaster GN=snf PE=1 SV=1	72	FBgn0003449
550	Q05913	General transcription factor IIF subunit 1 OS=Drosophila melanogaster GN=TfIIFalpha PE=1 SV=3	72	FBgn0010282
551	Q9VFC8	Putative glycogen [starch] synthase OS=Drosophila melanogaster GN=CG6904 PE=1 SV=2	72	FBgn0266064
552	Q9VGQ1	CG5214 OS=Drosophila melanogaster GN=CG5214 PE=2 SV=1	72	FBgn0037891
553	Q00637	Superoxide dismutase [Mn], mitochondrial OS=Drosophila melanogaster GN=Sod2 PE=2 SV=3	71	FBgn0010213
554	P11995	Larval serum protein 1 alpha chain OS=Drosophila melanogaster GN=Lsp1alpha PE=2 SV=3	69	FBgn0002562
555	Q9W1G0	Probable transaldolase OS=Drosophila melanogaster GN=Tal PE=2 SV=2	69	FBgn0023477
556	Q9VG97	Glutathione S-transferase D3 OS=Drosophila melanogaster GN=GstD3 PE=2 SV=1	68	FBgn0010039
557	Q9VP29	CG7519 OS=Drosophila melanogaster GN=CG7519 PE=2 SV=1	68	FBgn0037087
558	Q9W259	CG13506 OS=Drosophila melanogaster GN=CG13506 PE=1 SV=2	68	FBgn0034723
559	rev_Q9VKH3	reversed Spalt-related, isoform A OS=Drosophila melanogaster GN=salr PE=2 SV=1	66	FBgn0000287
560	Q9VHH8	CG18005 OS=Drosophila melanogaster GN=CG18005 PE=2 SV=1	66	FBgn0037660
561	P56175	Probable RNA 3'-terminal phosphate cyclase-like protein OS=Drosophila melanogaster GN=Rtc1 PE=2 SV=3	65	FBgn0020909
562	Q7KN90	Cysteinyl-tRNA synthetase, cytoplasmic OS=Drosophila melanogaster GN=Aats-cys PE=1 SV=1	65	FBgn0027091
563	Q8IRW8	Histone-lysine N-methyltransferase trr OS=Drosophila melanogaster GN=trr PE=1 SV=2	64	FBgn0023518
564	P40793	Cdc42 homolog OS=Drosophila melanogaster GN=Cdc42 PE=1 SV=1	63	FBgn0010341
565	Q9V3T8	LD32469p OS=Drosophila melanogaster GN=SC35 PE=2 SV=1	63	FBgn0265298
566	Q9VU38	CG11255, isoform B OS=Drosophila melanogaster GN=CG11255 PE=2 SV=1	63	FBgn0036337
567	Q9V8M5	Probable 3-hydroxyisobutyrate dehydrogenase, mitochondrial OS=Drosophila melanogaster GN=CG15093 PE=2 SV=2	62	FBgn0034390
568	Q5KTT4	NAT1, isoform C (Fragment) OS=Drosophila melanogaster GN=NAT1 PE=1 SV=1	61	FBgn0010488
569	Q6IDF5	CG12859 OS=Drosophila melanogaster GN=CG12859 PE=2 SV=1	61	FBgn0033961
570	Q9W0M4	CG13887, isoform B OS=Drosophila melanogaster GN=CG13887 PE=2 SV=1	61	FBgn0035165
571	Q94519	Acyl carrier protein, mitochondrial OS=Drosophila melanogaster GN=mtacp1 PE=2 SV=1	60	FBgn0011361
572	Q9U915	Adenylate kinase 2, mitochondrial OS=Drosophila melanogaster GN=Adk2 PE=1 SV=1	60	FBgn0022708
573	Q9VC48	CG13630 OS=Drosophila melanogaster GN=CG13630 PE=2 SV=1	59	FBgn0039219
574	O44226	Elongin B OS=Drosophila melanogaster GN=Elongin-B PE=2 SV=1	58	FBgn0023212
575	Q9VG23	CG10126, isoform A OS=Drosophila melanogaster GN=CG10126 PE=2 SV=2	58	FBgn0038088
576	Q9VT75	Arrest defective 1, isoform A OS=Drosophila melanogaster GN=Ard1 PE=2 SV=1	58	FBgn0263251
577	Q9VZG1	Cuticular protein 64Ab OS=Drosophila melanogaster GN=Cpr64Ab PE=2 SV=2	58	FBgn0035511
578	Q9VZY0	CG1240 OS=Drosophila melanogaster GN=CG1240 PE=1 SV=1	57	FBgn0035370
579	P41375	Eukaryotic translation initiation factor 2 subunit 2 OS=Drosophila melanogaster GN=eIF-2beta PE=1 SV=1	56	FBgn0004926
580	Q960M4	LD45324p OS=Drosophila melanogaster GN=Prx5 PE=2 SV=1	56	FBgn0038570
581	Q9VJZ6	CG6523 OS=Drosophila melanogaster GN=CG6523 PE=2 SV=1	56	FBgn0032509
582	Q8IN44	Protein Turandot A OS=Drosophila melanogaster GN=TotA PE=1 SV=1	55	FBgn0028396
583	Q9V3V2	Fkbp13, isoform A OS=Drosophila melanogaster GN=Fkbp13 PE=2 SV=1	55	FBgn0010470
584	Q9V4C7	Plasma membrane calcium ATPase, isoform I OS=Drosophila melanogaster GN=PMCA PE=1 SV=5	55	FBgn0259214
585	Q9VV17	CG13048 OS=Drosophila melanogaster GN=CG13048 PE=2 SV=1	55	FBgn0036593
586	O18373	Selenide, water dikinase OS=Drosophila melanogaster GN=SelD PE=1 SV=1	54	FBgn0261270
587	Q95SS8	Transmembrane protein 70 homolog, mitochondrial OS=Drosophila melanogaster GN=CG7506 PE=2 SV=1	54	FBgn0035805
588	A1Z934	CG8778 OS=Drosophila melanogaster GN=CG8778 PE=2 SV=1	54	FBgn0033761
589	Q8MLS2	CG30410 OS=Drosophila melanogaster GN=CG30410 PE=4 SV=3	54	FBgn0050410
590	P55035	26S proteasome non-ATPase regulatory subunit 4 OS=Drosophila melanogaster GN=Pros54 PE=1 SV=2	53	FBgn0015283
591	Q7JVK8	CG5323 OS=Drosophila melanogaster GN=CG5323 PE=2 SV=1	53	FBgn0034362
592	Q7JXC4	CG6459 OS=Drosophila melanogaster GN=CG6459 PE=2 SV=1	53	FBgn0034259
593	Q7K4Q9	HMG coenzyme A synthase, isoform A OS=Drosophila melanogaster GN=Hmgs PE=2 SV=1	53	FBgn0010611
594	Q8IGN2	RE59077p OS=Drosophila melanogaster GN=wdp PE=2 SV=1	53	FBgn0034718
595	Q8IP37	HL02152p OS=Drosophila melanogaster GN=l(2)35Di PE=2 SV=1	53	FBgn0001989
596	Q9W590	Large subunit GTPase 1 homolog OS=Drosophila melanogaster GN=ns3 PE=1 SV=1	52	FBgn0266284
597	E1JJA4	Shibire, isoform L OS=Drosophila melanogaster GN=shi PE=4 SV=1	52	FBgn0003392
598	Q9VUU7	CG18081 OS=Drosophila melanogaster GN=CG18081 PE=2 SV=1	52	FBgn0036537
599	Q9W0P4	CG3402 OS=Drosophila melanogaster GN=CG3402 PE=2 SV=1	52	FBgn0035148
600	rev_Q9W0A9	reversed CG7974 OS=Drosophila melanogaster GN=CG7974 PE=2 SV=1	51	FBgn0035254
601	Q6AWN0	1,2-dihydroxy-3-keto-5-methylthiopentene dioxygenase OS=Drosophila melanogaster GN=CG32068 PE=1 SV=2	51	FBgn0052068
602	Q6NL44	CG33722, isoform B OS=Drosophila melanogaster GN=CG18749 PE=1 SV=1	51	FBgn0064126
603	Q8IPN1	Transforming acidic coiled-coil protein, isoform A OS=Drosophila melanogaster GN=tacc PE=2 SV=1	51	FBgn0026620
604	Q9VE12	CG6005 OS=Drosophila melanogaster GN=CG6005 PE=2 SV=2	51	FBgn0038672
605	Q9VHJ8	SkpA associated protein, isoform A OS=Drosophila melanogaster GN=skap PE=2 SV=2	51	FBgn0037643
606	Q9W3C4	Hexosaminidase 2 OS=Drosophila melanogaster GN=Hexo2 PE=2 SV=1	51	FBgn0041629
607	E1JJE6	CG42492, isoform C OS=Drosophila melanogaster GN=CG42492 PE=4 SV=1	50	FBgn0259994
608	Q9VNA3	CG11999 OS=Drosophila melanogaster GN=CG11999 PE=2 SV=1	50	FBgn0037312
609	rev_Q8IHC3	reversed AT14906p OS=Drosophila melanogaster GN=orb PE=2 SV=1	49	FBgn0004882
610	A4UZI6	Rho1, isoform C OS=Drosophila melanogaster GN=Rho1 PE=4 SV=1	49	FBgn0014020
611	Q500Y7	CG14482 OS=Drosophila melanogaster GN=CG14482 PE=2 SV=1	49	FBgn0034245
612	Q9VV74	LD23602p OS=Drosophila melanogaster GN=Smn PE=1 SV=1	49	FBgn0036641
613	Q9VKV5	LIN1-like protein OS=Drosophila melanogaster GN=CG5198 PE=1 SV=1	48	FBgn0032250
614	Q8IPQ6	CG12162, isoform B OS=Drosophila melanogaster GN=CG12162 PE=2 SV=1	48	FBgn0037329
615	Q9VB46	Hemomucin OS=Drosophila melanogaster GN=Hmu PE=2 SV=1	48	FBgn0015737
616	Q9VKC5	CG6770 OS=Drosophila melanogaster GN=CG6770-RA PE=2 SV=1	48	FBgn0032400
617	Q9VX88	CG8949 OS=Drosophila melanogaster GN=CG8949 PE=2 SV=2	48	FBgn0030812
618	rev_P20439	reversed G2/mitotic-specific cyclin-B OS=Drosophila melanogaster GN=CycB PE=1 SV=2	47	FBgn0000405
619	rev_Q7JX82	reversed GH21964p OS=Drosophila melanogaster GN=kermit PE=2 SV=1	47	FBgn0010504
620	P04388	Ras-like protein 2 OS=Drosophila melanogaster GN=Ras64B PE=1 SV=2	47	FBgn0003206
621	Q9VAW4	Uncharacterized protein CG14065 OS=Drosophila melanogaster GN=CG14065 PE=1 SV=1	47	FBgn0261618
622	Q9VVI9	Charged multivesicular body protein 5 OS=Drosophila melanogaster GN=CG6259 PE=1 SV=2	47	FBgn0036740
623	Q9XZ58	COP9 signalosome complex subunit 5 OS=Drosophila melanogaster GN=CSN5 PE=1 SV=1	47	FBgn0027053
624	A4V193	Poly U binding factor 68kD, isoform D OS=Drosophila melanogaster GN=pUf68 PE=4 SV=1	47	FBgn0028577
625	E1JJF3	Innexin 2, isoform C OS=Drosophila melanogaster GN=inx2 PE=4 SV=1	47	FBgn0027108
626	Q7K738	EG:52C10.4 protein OS=Drosophila melanogaster GN=UbcD10 PE=2 SV=1	47	FBgn0026316
627	Q9V3I2	Drab5 OS=Drosophila melanogaster GN=Rab5 PE=2 SV=1	47	FBgn0014010
628	rev_Q9VZ63	reversed CG2202 OS=Drosophila melanogaster GN=CG2202 PE=2 SV=1	46	FBgn0030240
629	O18405	Surfeit locus protein 4 homolog OS=Drosophila melanogaster GN=Surf4 PE=2 SV=1	46	FBgn0019925
630	P00408	Cytochrome c oxidase subunit 2 OS=Drosophila melanogaster GN=mt:CoII PE=3 SV=1	46	FBgn0013675
631	Q8IQM5	CG7656, isoform A OS=Drosophila melanogaster GN=CG7656 PE=2 SV=1	46	FBgn0036516
632	Q9W022	CG8993 OS=Drosophila melanogaster GN=CG8993 PE=2 SV=1	46	FBgn0035334
633	rev_Q7JX94	reversed CG30503, isoform A OS=Drosophila melanogaster GN=CG30503 PE=2 SV=1	45	FBgn0050503
634	rev_Q8T906	reversed AT13019p OS=Drosophila melanogaster GN=IFa PE=2 SV=1	45	FBgn0069913
635	rev_Q9VCL1	reversed Beat-IV OS=Drosophila melanogaster GN=beat-IV PE=2 SV=2	45	FBgn0039089
636	rev_Q9VFS0	reversed Adenosine deaminase-related growth factor C OS=Drosophila melanogaster GN=Adgf-C PE=2 SV=3	45	FBgn0038173
637	Q7K550	Eukaryotic translation initiation factor 3 subunit J OS=Drosophila melanogaster GN=Adam PE=1 SV=1	45	FBgn0027619
638	Q9VJ62	H/ACA ribonucleoprotein complex non-core subunit NAF1 OS=Drosophila melanogaster GN=CG10341 PE=1 SV=2	45	FBgn0032701
639	Q9VMA3	Protein cup OS=Drosophila melanogaster GN=cup PE=1 SV=3	45	FBgn0000392
640	A1Z910	CG8550 OS=Drosophila melanogaster GN=CG8550 PE=4 SV=1	45	FBgn0033742
641	Q9VJ31	CG10623 OS=Drosophila melanogaster GN=CG10623 PE=2 SV=1	45	FBgn0032727
642	Q9XZS3	Coiled-coil domain-containing protein 72 homolog OS=Drosophila melanogaster GN=CG13364 PE=4 SV=1	44	FBgn0026879
643	E1JIB0	CG42536 OS=Drosophila melanogaster GN=CG42536 PE=4 SV=1	44	FBgn0260644
644	Q9W274	CG3290 OS=Drosophila melanogaster GN=CG3290 PE=2 SV=1	44	FBgn0034711

## Sheet: iTRAQ quantitated prots.
UniProt AC	Description	CTR1/EXP2	CTR1/EXP1	CTR2/EXP2	EXP1/EXP2	CTR1/CTR2	Median
P54397	39 kDa FK506-binding nuclear protein OS=Drosophila melanogaster GN=FK506-bp1 PE=1 SV=2	0.365	0.448954	0.478	0.813	0.763598	0.463477
Q9VA91	40S ribosomal protein S7 OS=Drosophila melanogaster GN=RpS7 PE=2 SV=1	0.509	0.450044	0.484	1.131	1.05165	0.467022
Q9VYR1	Regucalcin homologue OS=Drosophila melanogaster GN=regucalcin PE=2 SV=1	0.765	0.473978	0.474	1.614	1.61392	0.473989
Q7KUB0	Isocitrate dehydrogenase [NADP] OS=Drosophila melanogaster GN=Idh PE=2 SV=1	0.497	0.448961	0.501	1.107	0.992016	0.474981
Q02748	Eukaryotic initiation factor 4A OS=Drosophila melanogaster GN=eIF-4a PE=2 SV=3	0.635	0.426461	0.533	1.489	1.19137	0.47973
P25007	Peptidyl-prolyl cis-trans isomerase OS=Drosophila melanogaster GN=Cyp1 PE=1 SV=2	0.746	0.475462	0.51	1.569	1.46275	0.492731
Q26365-2	Isoform A of ADP,ATP carrier protein OS=Drosophila melanogaster GN=sesB	0.381	0.442509	0.548	0.861	0.695255	0.495254
P20432	Glutathione S-transferase 1-1 OS=Drosophila melanogaster GN=GstD1 PE=1 SV=1	0.62	0.32735	0.668	1.894	0.928144	0.497675
P23128	Putative ATP-dependent RNA helicase me31b OS=Drosophila melanogaster GN=me31B PE=1 SV=3	0.31	0.317298	0.693	0.977	0.44733	0.505149
P08736	Elongation factor 1-alpha 1 OS=Drosophila melanogaster GN=Ef1alpha48D PE=1 SV=2	0.543	0.376822	0.634	1.441	0.856467	0.505411
Q9W237	40S ribosomal protein S16 OS=Drosophila melanogaster GN=RpS16 PE=2 SV=1	0.453	0.546441	0.474	0.829	0.955696	0.510221
P50882	60S ribosomal protein L9 OS=Drosophila melanogaster GN=RpL9 PE=1 SV=2	0.472	0.483607	0.556	0.976	0.848921	0.519803
Q04691	Fat-body protein 1 OS=Drosophila melanogaster GN=Fbp1 PE=2 SV=2	0.691	0.58165	0.517	1.188	1.33656	0.549325
P00334	Alcohol dehydrogenase OS=Drosophila melanogaster GN=Adh PE=1 SV=2	0.753	0.490874	0.638	1.534	1.18025	0.564437
P41094	40S ribosomal protein S18 OS=Drosophila melanogaster GN=RpS18 PE=1 SV=1	0.553	0.629124	0.532	0.879	1.03947	0.580562
P22700	Calcium-transporting ATPase sarcoplasmic/endoplasmic reticulum type OS=Drosophila melanogaster GN=Ca-P60A PE=1 SV=2	0.498	0.505584	0.668	0.985	0.745509	0.586792
Q0E9E2	CG1516, isoform I OS=Drosophila melanogaster GN=CG1516 PE=2 SV=1	0.582	0.566148	0.611	1.028	0.952537	0.588574
Q9VKY2	CG5366 OS=Drosophila melanogaster GN=CG5366 PE=2 SV=1	0.459	0.6375	0.576	0.72	0.796875	0.60675
P07486	Glyceraldehyde-3-phosphate dehydrogenase 1 OS=Drosophila melanogaster GN=Gapdh1 PE=2 SV=2	0.646	0.43414	0.785	1.488	0.82293	0.60957
P08879	Nucleoside diphosphate kinase OS=Drosophila melanogaster GN=awd PE=1 SV=3	0.76	0.45292	0.771	1.678	0.985733	0.61196
Q9VGA3	CG4115 OS=Drosophila melanogaster GN=CG4115 PE=2 SV=2	0.526	0.746099	0.494	0.705	1.06478	0.62005
Q9VNA5	Proteasome subunit beta type-4 OS=Drosophila melanogaster GN=Prosbeta7 PE=1 SV=1	0.655	0.594914	0.648	1.101	1.0108	0.621457
Q9VPX6	Capulet, isoform B OS=Drosophila melanogaster GN=capt PE=2 SV=2	0.663	0.587245	0.66	1.129	1.00455	0.623623
Q0E8E8	Mitochondrial phosphate carrier protein, isoform A OS=Drosophila melanogaster GN=Mpcp PE=2 SV=1	0.499	0.558166	0.691	0.894	0.722142	0.624583
Q8INK3	CG6783, isoform C OS=Drosophila melanogaster GN=CG6783 PE=2 SV=1	0.985	0.394158	0.863	2.499	1.14137	0.628579
O18640	Guanine nucleotide-binding protein subunit beta-like protein OS=Drosophila melanogaster GN=Rack1 PE=2 SV=2	0.674	0.717021	0.546	0.94	1.23443	0.631511
Q8T3U2	40S ribosomal protein S23 OS=Drosophila melanogaster GN=RpS23 PE=2 SV=1	0.624	0.602317	0.686	1.036	0.909621	0.644158
A4V4A5	Ran, isoform B OS=Drosophila melanogaster GN=ran PE=4 SV=1	0.743	0.581832	0.715	1.277	1.03916	0.648416
P13060	Elongation factor 2 OS=Drosophila melanogaster GN=Ef2b PE=1 SV=4	0.696	0.571429	0.727	1.218	0.957359	0.649214
Q8MQS7	GH01866p OS=Drosophila melanogaster GN=CG5362 PE=2 SV=1	0.812	0.635368	0.675	1.278	1.20296	0.655184
Q9VBU7	Nup358 OS=Drosophila melanogaster GN=Nup358 PE=1 SV=2	0.679	0.742888	0.569	0.914	1.19332	0.655944
Q9NJH0	Elongation factor 1-gamma OS=Drosophila melanogaster GN=Ef1gamma PE=1 SV=2	0.525	0.578194	0.737	0.908	0.712347	0.657597
Q9VSS2	Signal recognition particle 68 kDa protein OS=Drosophila melanogaster GN=Srp68 PE=1 SV=1	0.397	0.692845	0.629	0.573	0.631161	0.660922
Q9V3J1	V-type proton ATPase subunit H OS=Drosophila melanogaster GN=VhaSFD PE=1 SV=2	0.75	0.605816	0.719	1.238	1.04312	0.662408
Q9VVU1	CG3902 OS=Drosophila melanogaster GN=CG3902-RA PE=2 SV=1	0.748	0.766393	0.565	0.976	1.32389	0.665697
Q9XYU1	DNA replication factor MCM3 OS=Drosophila melanogaster GN=Mcm3 PE=2 SV=1	0.59	0.715152	0.626	0.825	0.942492	0.670576
P31009	40S ribosomal protein S2 OS=Drosophila melanogaster GN=sop PE=1 SV=2	0.531	0.647561	0.697	0.82	0.761836	0.67228
P84040	Histone H4 OS=Drosophila melanogaster GN=His4 PE=1 SV=2	0.4	0.860215	0.486	0.465	0.823045	0.673108
Q9VM18	CG5177 OS=Drosophila melanogaster GN=CG5177 PE=2 SV=1	1.092	0.501608	0.848	2.177	1.28774	0.674804
P46150	Moesin/ezrin/radixin homolog 1 OS=Drosophila melanogaster GN=Moe PE=1 SV=2	0.689	0.465226	0.898	1.481	0.767261	0.681613
A4V371	Annexin IX, isoform D OS=Drosophila melanogaster GN=AnnIX PE=4 SV=1	0.548	0.358874	1.005	1.527	0.545274	0.681937
E1JJM9	Ribosomal protein S15Aa, isoform F OS=Drosophila melanogaster GN=RpS15Aa PE=4 SV=1	0.706	0.716751	0.662	0.985	1.06647	0.689376
Q9VKW5	CG5355 OS=Drosophila melanogaster GN=CG5355 PE=2 SV=2	0.788	0.481957	0.898	1.635	0.877506	0.689979
E1JJF8	Neuroglian, isoform E OS=Drosophila melanogaster GN=Nrg PE=4 SV=1	0.585	0.700599	0.71	0.835	0.823944	0.705299
P45594	Cofilin/actin-depolymerizing factor homolog OS=Drosophila melanogaster GN=tsr PE=1 SV=1	1.197	0.653028	0.758	1.833	1.57916	0.705514
Q9VHR8	Dipeptidyl peptidase 3 OS=Drosophila melanogaster GN=DppIII PE=2 SV=2	0.645	0.424063	0.991	1.521	0.650858	0.707532
Q9VTK9	CG6084, isoform A OS=Drosophila melanogaster GN=CG6084 PE=1 SV=2	0.975	0.396987	1.022	2.456	0.954012	0.709493
P35421	Phosphoribosylformylglycinamidine synthase OS=Drosophila melanogaster GN=ade2 PE=1 SV=2	0.815	0.684299	0.74	1.191	1.10135	0.712149
P41374	Eukaryotic translation initiation factor 2 subunit 1 OS=Drosophila melanogaster GN=eIF-2alpha PE=1 SV=1	0.714	0.648501	0.784	1.101	0.910714	0.716251
Q06559	40S ribosomal protein S3 OS=Drosophila melanogaster GN=RpS3 PE=1 SV=1	0.681	0.774744	0.664	0.879	1.0256	0.719372
Q7KV27	CG1640, isoform A OS=Drosophila melanogaster GN=CG1640 PE=2 SV=1	1.177	0.650996	0.795	1.808	1.4805	0.722998
Q9VL70	HL08109p OS=Drosophila melanogaster GN=yip2 PE=2 SV=1	0.83	0.726159	0.723	1.143	1.14799	0.72458
Q9VLB7	GDP dissociation inhibitor OS=Drosophila melanogaster GN=Gdi PE=2 SV=1	1.091	0.469651	0.984	2.323	1.10874	0.726826
P18053	Proteasome subunit alpha type-4 OS=Drosophila melanogaster GN=Pros29 PE=1 SV=2	0.828	0.630137	0.826	1.314	1.00242	0.728068
A1Z876	Nidogen/entactin, isoform B OS=Drosophila melanogaster GN=Ndg PE=4 SV=1	0.692	0.88378	0.577	0.783	1.19931	0.73039
Q0E9B6	40S ribosomal protein S11 OS=Drosophila melanogaster GN=RpS11 PE=3 SV=1	0.636	0.75	0.717	0.848	0.887029	0.7335
P41042	40S ribosomal protein S4 OS=Drosophila melanogaster GN=RpS4 PE=2 SV=2	0.634	0.753864	0.714	0.841	0.887955	0.733932
Q9W1V3	rRNA 2'-O-methyltransferase fibrillarin OS=Drosophila melanogaster GN=Fib PE=1 SV=1	0.773	0.686501	0.784	1.126	0.985969	0.73525
P29742	Clathrin heavy chain OS=Drosophila melanogaster GN=Chc PE=1 SV=1	0.694	0.617988	0.853	1.123	0.813599	0.735494
P46222	60S ribosomal protein L11 OS=Drosophila melanogaster GN=RpL11 PE=1 SV=2	0.608	0.660152	0.811	0.921	0.749692	0.735576
A4V0N4	MIP16230p OS=Drosophila melanogaster GN=Vha68-2 PE=2 SV=1	0.778	0.696509	0.777	1.117	1.00129	0.736754
O97477	Inositol-3-phosphate synthase OS=Drosophila melanogaster GN=Inos PE=1 SV=1	0.945	0.697417	0.778	1.355	1.21465	0.737708
P02828	Heat shock protein 83 OS=Drosophila melanogaster GN=Hsp83 PE=1 SV=1	0.741	0.657498	0.821	1.127	0.902558	0.739249
Q7JR58	CG6543, isoform A OS=Drosophila melanogaster GN=CG6543 PE=2 SV=1	0.854	0.739394	0.745	1.155	1.14631	0.742197
P81900	cAMP-dependent protein kinase type II regulatory subunit OS=Drosophila melanogaster GN=Pka-R2 PE=1 SV=2	0.997	0.565193	0.921	1.764	1.08252	0.743096
P28668	Bifunctional aminoacyl-tRNA synthetase OS=Drosophila melanogaster GN=Aats-glupro PE=1 SV=2	0.691	0.715321	0.787	0.966	0.878018	0.75116
Q0E924	LD46344p OS=Drosophila melanogaster GN=l(2)03709 PE=2 SV=2	0.732	0.862191	0.642	0.849	1.14019	0.752095
Q00963	Spectrin beta chain OS=Drosophila melanogaster GN=beta-Spec PE=1 SV=2	0.668	0.773148	0.741	0.864	0.901484	0.757074
Q7K3J0	CG8258 OS=Drosophila melanogaster GN=CG8258 PE=2 SV=1	0.891	0.776132	0.74	1.148	1.20405	0.758066
Q9VNB9	RE17737p OS=Drosophila melanogaster GN=RpL35A PE=2 SV=1	0.755	0.682023	0.836	1.107	0.90311	0.759012
A4V1N8	FI03688p OS=Drosophila melanogaster GN=Prm PE=2 SV=1	0.703	0.679884	0.84	1.034	0.836905	0.759942
P34082	Fasciclin-2 OS=Drosophila melanogaster GN=Fas2 PE=1 SV=1	0.689	0.811543	0.717	0.849	0.960948	0.764271
A4UZW2	Minute (2) 21AB, isoform J OS=Drosophila melanogaster GN=M(2)21AB PE=3 SV=1	1.162	0.547081	0.983	2.124	1.1821	0.76504
D1YSG1	Bent, isoform G OS=Drosophila melanogaster GN=bt PE=4 SV=1	0.718	0.679924	0.851	1.056	0.843713	0.765462
A4V303	Cctgamma, isoform B OS=Drosophila melanogaster GN=Cctgamma PE=4 SV=1	0.818	0.678275	0.853	1.206	0.958968	0.765638
P32100	60S ribosomal protein L7 OS=Drosophila melanogaster GN=RpL7 PE=2 SV=2	0.593	0.825905	0.707	0.718	0.838755	0.766453
P55830	40S ribosomal protein S3a OS=Drosophila melanogaster GN=RpS3A PE=1 SV=4	0.714	0.763636	0.788	0.935	0.906091	0.775818
Q9W1G7	LD21576p OS=Drosophila melanogaster GN=Nap1 PE=2 SV=1	0.744	0.763077	0.796	0.975	0.934673	0.779538
O97062	Ccp84Ae OS=Drosophila melanogaster GN=Ccp84Ae PE=2 SV=1	0.664	0.929972	0.63	0.714	1.05397	0.779986
Q9V9M7	RE62581p OS=Drosophila melanogaster GN=RpL21 PE=2 SV=1	0.606	0.664474	0.901	0.912	0.672586	0.782737
P54385	Glutamate dehydrogenase, mitochondrial OS=Drosophila melanogaster GN=Gdh PE=1 SV=2	0.832	0.58468	0.982	1.423	0.847251	0.78334
B7Z0L0	Fasciclin 1, isoform F OS=Drosophila melanogaster GN=Fas1 PE=4 SV=1	0.87	0.762489	0.811	1.141	1.07275	0.786745
Q8T0L3	GH24511p OS=Drosophila melanogaster GN=Uba1 PE=2 SV=1	0.868	0.748276	0.832	1.16	1.04327	0.790138
O16043	Anon1A4 OS=Drosophila melanogaster GN=Df31 PE=1 SV=1	0.751	0.739173	0.85	1.016	0.883529	0.794587
Q9VWQ7	CG6891, isoform A OS=Drosophila melanogaster GN=CG6891 PE=1 SV=1	0.943	0.642371	0.951	1.468	0.991588	0.796685
Q8MLY8	40S ribosomal protein S8 OS=Drosophila melanogaster GN=RpS8 PE=1 SV=1	0.733	0.930203	0.666	0.788	1.1006	0.798102
P08841	Tubulin beta-3 chain OS=Drosophila melanogaster GN=betaTub60D PE=1 SV=2	1.018	0.770628	0.827	1.321	1.23096	0.798814
Q9I7U4-2	Isoform A of Titin OS=Drosophila melanogaster GN=sls	0.735	0.87396	0.724	0.841	1.01519	0.79898
O18333	GH01619p OS=Drosophila melanogaster GN=Rab2 PE=2 SV=1	0.691	0.679449	0.919	1.017	0.751904	0.799225
P29327	40S ribosomal protein S6 OS=Drosophila melanogaster GN=RpS6 PE=1 SV=1	0.73	0.904585	0.695	0.807	1.05036	0.799792
P55935	40S ribosomal protein S9 OS=Drosophila melanogaster GN=RpS9 PE=2 SV=2	0.669	0.917695	0.688	0.729	0.972384	0.802848
Q9W401	Probable citrate synthase, mitochondrial OS=Drosophila melanogaster GN=kdn PE=2 SV=1	1.078	0.741913	0.864	1.453	1.24769	0.802957
Q9V3G1	60S ribosomal protein L8 OS=Drosophila melanogaster GN=RpL8 PE=2 SV=1	0.689	0.960948	0.653	0.717	1.05513	0.806974
Q95083	Proteasome subunit alpha type-5 OS=Drosophila melanogaster GN=Prosalpha5 PE=1 SV=2	0.855	0.783685	0.844	1.091	1.01303	0.813842
Q9V3P0	Peroxiredoxin 1 OS=Drosophila melanogaster GN=Jafrac1 PE=1 SV=1	1.026	0.737069	0.893	1.392	1.14894	0.815034
A1ZBJ2	CG7461 OS=Drosophila melanogaster GN=CG7461 PE=4 SV=2	0.671	0.613907	1.019	1.093	0.658489	0.816453
A4V2J2	Alpha-Tubulin at 84D, isoform B OS=Drosophila melanogaster GN=alphaTub84D PE=3 SV=1	0.965	0.651147	0.987	1.482	0.97771	0.819074
Q9VUC1	Hsc70Cb, isoform A OS=Drosophila melanogaster GN=Hsc70Cb PE=2 SV=1	0.998	0.842905	0.798	1.184	1.25063	0.820453
Q8T0M9	GH20337p OS=Drosophila melanogaster GN=Got2 PE=2 SV=1	0.983	0.764386	0.883	1.286	1.11325	0.823693
A1ZBL0	Beta-Tubulin at 56D, isoform A OS=Drosophila melanogaster GN=betaTub56D PE=3 SV=1	1.037	0.821061	0.828	1.263	1.25242	0.82453
P29613	Triosephosphate isomerase OS=Drosophila melanogaster GN=Tpi PE=1 SV=3	1.066	0.686856	0.965	1.552	1.10466	0.825928
Q7KW39	Probable methylmalonate-semialdehyde dehydrogenase [acylating], mitochondrial OS=Drosophila melanogaster GN=CG17896 PE=1 SV=1	1.078	0.856916	0.796	1.258	1.35427	0.826458
Q9W5R8	60S ribosomal protein L5 OS=Drosophila melanogaster GN=RpL5 PE=1 SV=2	0.77	0.771543	0.895	0.998	0.860335	0.833272
Q9VLC5	Aldehyde dehydrogenase OS=Drosophila melanogaster GN=Aldh PE=2 SV=1	1.161	0.801796	0.867	1.448	1.3391	0.834398
P29310	14-3-3 protein zeta OS=Drosophila melanogaster GN=14-3-3zeta PE=1 SV=1	0.945	0.735409	0.937	1.285	1.00854	0.836204
P29310-2	Isoform VI' of 14-3-3 protein zeta OS=Drosophila melanogaster GN=14-3-3zeta	0.945	0.735409	0.937	1.285	1.00854	0.836204
Q9W0S7	LD20211p OS=Drosophila melanogaster GN=Tudor-SN PE=1 SV=1	0.826	0.765524	0.907	1.079	0.910695	0.836262
P07487	Glyceraldehyde-3-phosphate dehydrogenase 2 OS=Drosophila melanogaster GN=Gapdh2 PE=1 SV=2	0.92	0.589366	1.085	1.561	0.847926	0.837183
P92177	14-3-3 protein epsilon OS=Drosophila melanogaster GN=14-3-3epsilon PE=1 SV=2	0.93	0.725995	0.955	1.281	0.973822	0.840498
A4UZZ4	Glycogen phosphorylase, isoform B OS=Drosophila melanogaster GN=GlyP PE=4 SV=1	0.924	0.670051	1.011	1.379	0.913947	0.840525
Q9VHS2	Probable cytochrome c oxidase subunit 7A, mitochondrial OS=Drosophila melanogaster GN=CG9603 PE=1 SV=1	0.777	0.839093	0.842	0.926	0.922803	0.840546
Q9VSA3	Probable medium-chain specific acyl-CoA dehydrogenase, mitochondrial OS=Drosophila melanogaster GN=CG12262 PE=1 SV=1	0.965	0.765873	0.917	1.26	1.05234	0.841437
Q9VAY2	Glycoprotein 93 OS=Drosophila melanogaster GN=Gp93 PE=1 SV=1	0.987	0.84215	0.85	1.172	1.16118	0.846075
Q9VWH4	Probable isocitrate dehydrogenase [NAD] subunit alpha, mitochondrial OS=Drosophila melanogaster GN=l(1)G0156 PE=2 SV=1	1.126	0.868827	0.829	1.296	1.35826	0.848914
Q01604	Phosphoglycerate kinase OS=Drosophila melanogaster GN=Pgk PE=2 SV=2	1.083	0.829885	0.873	1.305	1.24055	0.851443
P18091-3	Isoform Larval muscle of Alpha-actinin, sarcomeric OS=Drosophila melanogaster GN=Actn	0.722	0.866747	0.838	0.833	0.861575	0.852373
P61851	Superoxide dismutase [Cu-Zn] OS=Drosophila melanogaster GN=Sod PE=1 SV=2	1.275	0.801887	0.907	1.59	1.40573	0.854443
P08928	Lamin Dm0 OS=Drosophila melanogaster GN=Lam PE=1 SV=4	0.749	0.87093	0.839	0.86	0.892729	0.854965
Q7KN75	Dodeca-satellite-binding protein 1, isoform A OS=Drosophila melanogaster GN=Dp1 PE=2 SV=1	0.876	0.903093	0.809	0.97	1.08282	0.856046
P14130	40S ribosomal protein S14 OS=Drosophila melanogaster GN=RpS14a PE=1 SV=1	0.782	0.827513	0.885	0.945	0.883616	0.856257
Q9VCK0	Eukaryotic translation initiation factor 3 subunit D-1 OS=Drosophila melanogaster GN=eIF-3p66 PE=1 SV=1	0.792	0.872247	0.846	0.908	0.93617	0.859123
Q7K485	CathD OS=Drosophila melanogaster GN=cathD PE=2 SV=1	1.006	0.746291	0.973	1.348	1.03392	0.859645
P13395	Spectrin alpha chain OS=Drosophila melanogaster GN=alpha-Spec PE=1 SV=2	0.73	0.856808	0.863	0.852	0.845886	0.859904
P16378	Guanine nucleotide-binding protein G(o) subunit alpha 47A OS=Drosophila melanogaster GN=G-oalpha47A PE=2 SV=1	0.698	0.605903	1.115	1.152	0.626009	0.860451
Q7JZN0	FI02994p OS=Drosophila melanogaster GN=Sec61beta PE=2 SV=1	0.707	0.76598	0.955	0.923	0.740314	0.86049
P55841	60S ribosomal protein L14 OS=Drosophila melanogaster GN=RpL14 PE=2 SV=1	0.68	0.936639	0.786	0.726	0.86514	0.86132
O46037	Vinculin OS=Drosophila melanogaster GN=Vinc PE=1 SV=1	0.753	0.828383	0.898	0.909	0.83853	0.863191
E1JIR4	Na pump alpha subunit, isoform I OS=Drosophila melanogaster GN=Atpalpha PE=4 SV=1	0.71	0.895334	0.834	0.793	0.851319	0.864667
D1Z3A1	MIP15344p OS=Drosophila melanogaster GN=RpL28-RA PE=2 SV=1	0.878	0.968026	0.764	0.907	1.14921	0.866013
P14318	Muscle-specific protein 20 OS=Drosophila melanogaster GN=Mp20 PE=1 SV=2	1.126	0.739816	0.994	1.522	1.1328	0.866908
Q9VSL8	Rhea OS=Drosophila melanogaster GN=rhea PE=1 SV=1	0.907	0.918016	0.824	0.988	1.10073	0.871008
O16797	60S ribosomal protein L3 OS=Drosophila melanogaster GN=RpL3 PE=2 SV=3	0.802	0.921839	0.828	0.87	0.968599	0.87492
Q0E8J3	Zormin, isoform D OS=Drosophila melanogaster GN=zormin PE=4 SV=1	0.919	0.955301	0.799	0.962	1.15019	0.877151
Q9VS34	60S ribosomal protein L18 OS=Drosophila melanogaster GN=RpL18 PE=1 SV=1	0.884	0.994376	0.761	0.889	1.16163	0.877688
Q03427	Lamin-C OS=Drosophila melanogaster GN=LamC PE=1 SV=2	0.76	0.971867	0.784	0.782	0.969388	0.877934
Q8IGC5	RH56418p OS=Drosophila melanogaster GN=Aats-thr PE=2 SV=1	0.838	0.801147	0.956	1.046	0.876569	0.878574
P35122	Ubiquitin carboxyl-terminal hydrolase OS=Drosophila melanogaster GN=Uch PE=2 SV=2	1.119	0.71869	1.05	1.557	1.06571	0.884345
Q9VBU9	LD37859p OS=Drosophila melanogaster GN=RpS27 PE=2 SV=1	0.817	0.831129	0.948	0.983	0.861814	0.889565
Q00174	Laminin subunit alpha OS=Drosophila melanogaster GN=LanA PE=1 SV=2	0.701	0.752146	1.027	0.932	0.682571	0.889573
B7YZQ7	Nucleosome remodeling factor-38kD, isoform B OS=Drosophila melanogaster GN=Nurf-38 PE=4 SV=1	1.15	0.890782	0.894	1.291	1.28635	0.892391
Q8IPB1	Deoxyuridine triphosphatase, isoform B OS=Drosophila melanogaster GN=dUTPase PE=2 SV=1	0.991	0.852107	0.947	1.163	1.04646	0.899553
Q9V9W2	Ribosomal protein L6, isoform A OS=Drosophila melanogaster GN=RpL6 PE=2 SV=1	0.784	1.01161	0.797	0.775	0.983689	0.904306
Q9VRL0	CG4769 OS=Drosophila melanogaster GN=CG4769 PE=2 SV=1	0.71	0.977961	0.836	0.726	0.849282	0.906981
Q7KN62	Transitional endoplasmic reticulum ATPase TER94 OS=Drosophila melanogaster GN=TER94 PE=1 SV=1	0.907	0.887476	0.927	1.022	0.978425	0.907238
Q7KVQ0	Probable H/ACA ribonucleoprotein complex subunit 1 OS=Drosophila melanogaster GN=CG4038 PE=1 SV=1	0.891	1.02179	0.796	0.872	1.11935	0.908894
Q94920	Voltage-dependent anion-selective channel OS=Drosophila melanogaster GN=porin PE=1 SV=3	0.905	0.968951	0.862	0.934	1.04988	0.915475
Q9VK69	CG5525 OS=Drosophila melanogaster GN=CG5525 PE=2 SV=1	0.752	0.70412	1.134	1.068	0.663139	0.91906
P38979-2	Isoform A of 40S ribosomal protein SA OS=Drosophila melanogaster GN=sta	0.988	0.926829	0.924	1.066	1.06926	0.925415
P54357	Myosin-2 essential light chain OS=Drosophila melanogaster GN=Mlc-c PE=1 SV=1	0.803	1.22222	0.633	0.657	1.26856	0.927611
Q9VAC1	CG7920, isoform A OS=Drosophila melanogaster GN=CG7920 PE=2 SV=1	1.287	0.906977	0.957	1.419	1.34483	0.931988
Q0KHZ6	CG7834, isoform A OS=Drosophila melanogaster GN=CG7834 PE=2 SV=1	1.106	0.881978	0.988	1.254	1.11943	0.934989
Q9VY87	CG10992 OS=Drosophila melanogaster GN=CG10992 PE=2 SV=1	1.122	0.958974	0.916	1.17	1.22489	0.937487
Q9VV72	Multiple inositol polyphosphate phosphatase 1, isoform A OS=Drosophila melanogaster GN=Mipp1 PE=2 SV=2	0.895	0.963402	0.913	0.929	0.980285	0.938201
O61231	60S ribosomal protein L10 OS=Drosophila melanogaster GN=Qm PE=2 SV=1	0.851	1.00118	0.895	0.85	0.950838	0.948088
Q8MT58	CG17337 OS=Drosophila melanogaster GN=CG17337 PE=2 SV=1	1.303	0.90173	0.997	1.445	1.30692	0.949365
E1JHR5	Enolase, isoform F OS=Drosophila melanogaster GN=Eno PE=3 SV=1	1.155	0.77621	1.127	1.488	1.02484	0.951605
Q9W392	CG7033, isoform A OS=Drosophila melanogaster GN=CG7033 PE=2 SV=2	1.023	1.03229	0.871	0.991	1.17451	0.951645
A4V0X4	La autoantigen-like, isoform B OS=Drosophila melanogaster GN=La PE=4 SV=1	1.053	1.06687	0.841	0.987	1.25208	0.953935
Q9W3X7	CG3192, isoform A OS=Drosophila melanogaster GN=CG3192-RA PE=2 SV=1	0.74	0.947503	0.967	0.781	0.765253	0.957252
Q99323-2	Isoform 2 of Myosin heavy chain, non-muscle OS=Drosophila melanogaster GN=zip	0.892	0.853589	1.061	1.045	0.840716	0.957294
Q9VN44	FI07923p OS=Drosophila melanogaster GN=Karybeta3 PE=2 SV=1	1.155	0.654762	1.262	1.764	0.915214	0.958381
Q59E58	Zipper, isoform C OS=Drosophila melanogaster GN=zip PE=4 SV=1	0.892	0.866019	1.061	1.03	0.840716	0.96351
Q9VHC7	Rumpelstiltskin OS=Drosophila melanogaster GN=rump PE=1 SV=1	0.975	1.14841	0.783	0.849	1.24521	0.965705
Q94522	Succinyl-CoA ligase [GDP-forming] subunit alpha, mitochondrial OS=Drosophila melanogaster GN=Scsalpha PE=2 SV=3	1.202	0.854908	1.077	1.406	1.11606	0.965954
Q8IRD3	FI11953p OS=Drosophila melanogaster GN=PHGPx PE=2 SV=1	1.325	0.885104	1.047	1.497	1.26552	0.966052
P48159	60S ribosomal protein L23 OS=Drosophila melanogaster GN=RpL23 PE=1 SV=2	0.837	0.953303	0.984	0.878	0.85061	0.968651
Q8T3P0	GM01289p OS=Drosophila melanogaster GN=CG7145 PE=2 SV=1	1.197	0.944751	0.993	1.267	1.20544	0.968876
P17210	Kinesin heavy chain OS=Drosophila melanogaster GN=Khc PE=1 SV=2	0.939	0.698141	1.24	1.345	0.757258	0.969071
P05661-17	Isoform D of Myosin heavy chain, muscle OS=Drosophila melanogaster GN=Mhc	0.788	0.808205	1.13	0.975	0.697345	0.969103
P08985	Histone H2A.v OS=Drosophila melanogaster GN=His2Av PE=1 SV=2	0.896	1.01703	0.926	0.881	0.967603	0.971513
Q7JVI3	Eukaryotic translation initiation factor 3 subunit M OS=Drosophila melanogaster GN=Tango7 PE=2 SV=1	0.986	0.937262	1.017	1.052	0.969518	0.977131
P24156	Protein l(2)37Cc OS=Drosophila melanogaster GN=l(2)37Cc PE=1 SV=2	0.947	1.00852	0.947	0.939	1	0.97776
A1ZB77	CG5174, isoform J OS=Drosophila melanogaster GN=CG5174 PE=1 SV=1	1.16	1.04693	0.911	1.108	1.27333	0.978966
Q9W3Y3	CG3226 OS=Drosophila melanogaster GN=CG3226 PE=1 SV=1	1.112	0.853415	1.105	1.303	1.00633	0.979208
Q9W1H8	GH13256p OS=Drosophila melanogaster GN=Thiolase PE=2 SV=1	1.062	0.94484	1.023	1.124	1.03812	0.98392
Q8IGN0	RE59368p OS=Drosophila melanogaster GN=Past1 PE=2 SV=1	0.988	0.799353	1.172	1.236	0.843003	0.985676
Q9V8R9	Protein 4.1 homolog OS=Drosophila melanogaster GN=cora PE=1 SV=1	0.944	0.944945	1.035	0.999	0.912077	0.989972
A4UZR3	Trehalase, isoform E OS=Drosophila melanogaster GN=Treh PE=4 SV=1	1.136	0.702536	1.282	1.617	0.886115	0.992268
Q9VV75	AT02348p OS=Drosophila melanogaster GN=CG4169 PE=2 SV=1	0.966	1.05459	0.931	0.916	1.03759	0.992793
Q0ZHI2	L23A ribosomal protein natural variant OS=Drosophila melanogaster GN=RpL23A PE=2 SV=1	0.702	1.10551	0.885	0.635	0.79322	0.995256
P13469	DNA-binding protein modulo OS=Drosophila melanogaster GN=mod PE=1 SV=2	0.762	0.693989	1.308	1.098	0.582569	1.00099
P21187	Polyadenylate-binding protein OS=Drosophila melanogaster GN=pAbp PE=1 SV=3	0.931	1.08382	0.924	0.859	1.00758	1.00391
P54353	Protein dodo OS=Drosophila melanogaster GN=dod PE=1 SV=3	1.107	0.984	1.025	1.125	1.08	1.0045
P02283	Histone H2B OS=Drosophila melanogaster GN=His2B PE=1 SV=2	0.703	1.19761	0.813	0.587	0.864699	1.00531
P02572	Actin-42A OS=Drosophila melanogaster GN=Act42A PE=1 SV=3	0.864	0.956811	1.055	0.903	0.818957	1.00591
P35381	ATP synthase subunit alpha, mitochondrial OS=Drosophila melanogaster GN=blw PE=1 SV=2	0.979	1.10497	0.908	0.886	1.07819	1.00648
Q9V3W7	LD40489p OS=Drosophila melanogaster GN=SF2 PE=1 SV=1	0.722	0.83084	1.188	0.869	0.607744	1.00942
O97102	LD07775p OS=Drosophila melanogaster GN=smt3 PE=1 SV=1	1.286	0.972769	1.05	1.322	1.22476	1.01138
A8JUV8	Terribly reduced optic lobes, isoform G OS=Drosophila melanogaster GN=trol PE=4 SV=1	1.001	0.954242	1.074	1.049	0.93203	1.01412
P10981	Actin-87E OS=Drosophila melanogaster GN=Act87E PE=1 SV=1	0.864	0.984055	1.05	0.878	0.822857	1.01703
Q8I0J1	CG1910, isoform B OS=Drosophila melanogaster GN=CG1910 PE=2 SV=1	0.944	1.11452	0.923	0.847	1.02275	1.01876
Q8IPM3	Growl, isoform B (Fragment) OS=Drosophila melanogaster GN=growl PE=2 SV=2	0.974	1.11442	0.924	0.874	1.05411	1.01921
A4UZP6	Hu li tai shao, isoform L OS=Drosophila melanogaster GN=hts PE=4 SV=2	0.973	1.11711	0.929	0.871	1.04736	1.02305
A1Z7Z4	CG1648, isoform B OS=Drosophila melanogaster GN=CG1648 PE=4 SV=1	1.265	0.892102	1.176	1.418	1.07568	1.03405
Q9W414	Rpt4 OS=Drosophila melanogaster GN=Rpt4 PE=1 SV=2	1.379	1.03762	1.042	1.329	1.32342	1.03981
Q7KSF4	Cheerio, isoform G OS=Drosophila melanogaster GN=cher PE=2 SV=2	1.076	0.922022	1.158	1.167	0.929188	1.04001
Q03334	40S ribosomal protein S13 OS=Drosophila melanogaster GN=RpS13 PE=2 SV=3	0.945	1.08746	0.994	0.869	0.950704	1.04073
A4V3G1	Aldolase, isoform I OS=Drosophila melanogaster GN=Ald PE=4 SV=1	1.106	1.02124	1.061	1.083	1.04241	1.04112
A4V2U2	B52, isoform C OS=Drosophila melanogaster GN=B52 PE=4 SV=1	0.74	0.993289	1.097	0.745	0.674567	1.04514
Q9VA54	Rpt6R OS=Drosophila melanogaster GN=Rpt6R PE=2 SV=1	1.169	1.2114	0.895	0.965	1.30615	1.0532
P53501	Actin-57B OS=Drosophila melanogaster GN=Act57B PE=3 SV=1	0.888	0.996633	1.113	0.891	0.797844	1.05482
A8JNU6	Neural conserved at 73EF, isoform I OS=Drosophila melanogaster GN=Nc73EF PE=4 SV=1	1.13	1.20469	0.905	0.938	1.24862	1.05485
Q9XZ61	26S proteasome regulatory complex subunit p37A OS=Drosophila melanogaster GN=Uch-L3 PE=2 SV=1	1.032	0.953789	1.166	1.082	0.885077	1.05989
P54611	V-type proton ATPase subunit E OS=Drosophila melanogaster GN=Vha26 PE=1 SV=1	1.221	1.01412	1.122	1.204	1.08824	1.06806
Q8IRQ5	LP02262p OS=Drosophila melanogaster GN=l(1)G0255 PE=2 SV=1	1.159	1	1.137	1.159	1.01935	1.0685
Q4AB54	Histone H1 OS=Drosophila melanogaster GN=His1:CG33858 PE=4 SV=1	0.9	1.25348	0.884	0.718	1.0181	1.06874
Q9VPN5	Hsp70/Hsp90 organizing protein homolog OS=Drosophila melanogaster GN=Hop PE=2 SV=1	1.346	0.990434	1.156	1.359	1.16436	1.07322
P50887	60S ribosomal protein L22 OS=Drosophila melanogaster GN=RpL22 PE=1 SV=2	0.906	1.22267	0.926	0.741	0.978402	1.07434
P19889	60S acidic ribosomal protein P0 OS=Drosophila melanogaster GN=RpLP0 PE=1 SV=1	1.056	1.14908	1.001	0.919	1.05495	1.07504
Q9VG31	LD27718p OS=Drosophila melanogaster GN=Men PE=2 SV=1	1.329	0.942553	1.212	1.41	1.09653	1.07728
P48588	40S ribosomal protein S25 OS=Drosophila melanogaster GN=RpS25 PE=1 SV=3	0.806	1.12885	1.027	0.714	0.78481	1.07793
Q9VWD9	LD38919p OS=Drosophila melanogaster GN=Ubqn PE=2 SV=1	1.114	1.10626	1.05	1.007	1.06095	1.07813
Q9VU58	Neuropeptide-like 2 OS=Drosophila melanogaster GN=Nplp2 PE=1 SV=1	0.679	0.434421	1.745	1.563	0.389112	1.08971
A8DZ21	Aconitase, isoform C OS=Drosophila melanogaster GN=Acon PE=4 SV=1	1.312	1.10531	1.076	1.187	1.21933	1.09065
P11147	Heat shock 70 kDa protein cognate 4 OS=Drosophila melanogaster GN=Hsc70-4 PE=1 SV=3	1.266	1.24239	0.94	1.019	1.34681	1.0912
Q9W3M7	CG10777 OS=Drosophila melanogaster GN=CG10777 PE=2 SV=1	0.976	1.25289	0.933	0.779	1.04609	1.09294
Q9VHL2	LD47396p OS=Drosophila melanogaster GN=Tcp-1eta PE=2 SV=2	1.196	1.10536	1.082	1.082	1.10536	1.09368
P54399	Protein disulfide-isomerase OS=Drosophila melanogaster GN=Pdi PE=2 SV=1	1.197	0.932243	1.266	1.284	0.945498	1.09912
A8DZ29	Eukaryotic translation initiation factor 4G, isoform B OS=Drosophila melanogaster GN=eIF4G PE=4 SV=1	1.15	1.18313	1.018	0.972	1.12967	1.10056
Q8T9G8	SD01519p OS=Drosophila melanogaster GN=Aats-ala PE=2 SV=1	1.364	0.978479	1.235	1.394	1.10445	1.10674
Q9VGH5	AT27789p OS=Drosophila melanogaster GN=glo PE=2 SV=1	1.214	1.29012	0.93	0.941	1.30538	1.11006
Q9V3V6	26S proteasome regulatory complex subunit p50 OS=Drosophila melanogaster GN=Tbp-1 PE=2 SV=1	1.182	1.24815	0.975	0.947	1.21231	1.11158
Q8IPE8	CG4389, isoform B OS=Drosophila melanogaster GN=CG4389 PE=2 SV=1	1.254	1.23791	0.988	1.013	1.26923	1.11295
P48375	12 kDa FK506-binding protein OS=Drosophila melanogaster GN=FK506-bp2 PE=1 SV=2	1.742	1.02591	1.204	1.698	1.44684	1.11496
Q3YMU0	ERp60 (Fragment) OS=Drosophila melanogaster GN=ERp60 PE=2 SV=1	1.273	0.967325	1.265	1.316	1.00632	1.11616
Q9W4Y3	Terribly reduced optic lobes, isoform F OS=Drosophila melanogaster GN=trol PE=1 SV=2	1.167	1.10094	1.132	1.06	1.03092	1.11647
Q2PDT4	Paxillin, isoform F OS=Drosophila melanogaster GN=Pax PE=1 SV=1	1.036	1.20186	1.042	0.862	0.994242	1.12193
Q9V455	Karyopherin alpha 3 OS=Drosophila melanogaster GN=Kap-alpha3 PE=2 SV=1	1.089	1.06556	1.179	1.022	0.923664	1.12228
P02518	Heat shock protein 27 OS=Drosophila melanogaster GN=Hsp27 PE=1 SV=2	0.987	1.20808	1.059	0.817	0.932011	1.13354
Q9VZI1	Calponin-like protein Chd64 OS=Drosophila melanogaster GN=Chd64 PE=1 SV=2	1.513	1.03986	1.233	1.455	1.22709	1.13643
Q9W227	CG2852 OS=Drosophila melanogaster GN=CG2852 PE=2 SV=1	1.246	1.14733	1.131	1.086	1.10168	1.13916
P29845	Heat shock 70 kDa protein cognate 5 OS=Drosophila melanogaster GN=Hsc70-5 PE=1 SV=2	1.468	1.32491	0.954	1.108	1.53878	1.13945
Q9VD29	RE74312p OS=Drosophila melanogaster GN=sar1 PE=2 SV=1	1.259	0.99212	1.291	1.269	0.975213	1.14156
Q9VVL7	CG7430 OS=Drosophila melanogaster GN=CG7430 PE=2 SV=1	1.282	0.986913	1.298	1.299	0.987673	1.14246
P29844	Heat shock 70 kDa protein cognate 3 OS=Drosophila melanogaster GN=Hsc70-3 PE=2 SV=2	1.322	1.14657	1.145	1.153	1.15459	1.14579
A8JRB8	CG5028, isoform C OS=Drosophila melanogaster GN=CG5028-RC PE=2 SV=1	1.608	1.03408	1.258	1.555	1.27822	1.14604
Q8IGR0	RE44350p OS=Drosophila melanogaster GN=Ubi-p63E PE=2 SV=1	1.078	1.14316	1.149	0.943	0.938207	1.14608
Q24572	Probable histone-binding protein Caf1 OS=Drosophila melanogaster GN=Caf1 PE=1 SV=1	1.297	1.14072	1.155	1.137	1.12294	1.14786
Q9VUQ5	Protein argonaute-2 OS=Drosophila melanogaster GN=AGO2 PE=1 SV=3	1.036	1.26496	1.035	0.819	1.00097	1.14998
P12881	Proteasome subunit alpha type-1 OS=Drosophila melanogaster GN=Pros35 PE=1 SV=1	0.88	1.36434	0.937	0.645	0.939168	1.15067
O77430	EG:115C2.4 protein OS=Drosophila melanogaster GN=skpA PE=2 SV=1	1.102	1.15393	1.151	0.955	0.957428	1.15246
Q9GU68	Eukaryotic translation initiation factor 5A OS=Drosophila melanogaster GN=eIF-5A PE=1 SV=2	1.591	1.13077	1.177	1.407	1.35174	1.15389
Q9VGS2	Translationally-controlled tumor protein homolog OS=Drosophila melanogaster GN=Tctp PE=1 SV=1	1.5	1.10783	1.2	1.354	1.25	1.15391
Q9V3E7	Aly OS=Drosophila melanogaster GN=Aly PE=2 SV=1	1.059	1.19391	1.117	0.887	0.948075	1.15546
P41126	60S ribosomal protein L13 OS=Drosophila melanogaster GN=RpL13 PE=1 SV=1	1.136	1.25803	1.057	0.903	1.07474	1.15751
Q8IR16	No on or off transient A, isoform B OS=Drosophila melanogaster GN=nonA PE=2 SV=1	1.074	1.31941	0.996	0.814	1.07831	1.15771
Q9W141	Putative ATP synthase subunit f, mitochondrial OS=Drosophila melanogaster GN=CG4692 PE=1 SV=1	0.924	0.957513	1.369	0.965	0.674945	1.16326
Q05825	ATP synthase subunit beta, mitochondrial OS=Drosophila melanogaster GN=ATPsyn-beta PE=1 SV=3	1.19	1.23444	1.105	0.964	1.07692	1.16972
Q9U3Z7	NHP2-like protein 1 homolog OS=Drosophila melanogaster GN=hoip PE=1 SV=1	1.194	1.31209	1.029	0.91	1.16035	1.17054
Q94518	Nascent polypeptide-associated complex subunit alpha OS=Drosophila melanogaster GN=Nacalpha PE=1 SV=2	1.164	1.18293	1.175	0.984	0.990638	1.17896
Q9VBN5	AT27980p OS=Drosophila melanogaster GN=RpL27 PE=1 SV=1	0.883	1.2705	1.099	0.695	0.803458	1.18475
Q9VL18	Probable elongation factor 1-delta OS=Drosophila melanogaster GN=eEF1delta PE=1 SV=1	1.283	0.92971	1.441	1.38	0.890354	1.18536
P04359	60S ribosomal protein L32 OS=Drosophila melanogaster GN=RpL32 PE=1 SV=3	1.186	1.31195	1.06	0.904	1.11887	1.18597
Q27415	Nucleoplasmin-like protein OS=Drosophila melanogaster GN=Nlp PE=1 SV=1	1.369	1.23001	1.143	1.113	1.19773	1.1865
Q95029	Cathepsin L OS=Drosophila melanogaster GN=Cp1 PE=1 SV=2	1.442	0.876596	1.504	1.645	0.958777	1.1903
P11046	Laminin subunit beta-1 OS=Drosophila melanogaster GN=LanB1 PE=1 SV=4	1.061	1.13476	1.251	0.935	0.848122	1.19288
P41073	Zinc finger protein on ecdysone puffs OS=Drosophila melanogaster GN=Pep PE=1 SV=1	1.117	1.33933	1.054	0.834	1.05977	1.19666
Q8IGE1	RH43519p OS=Drosophila melanogaster GN=RpL10Ab PE=2 SV=1	1.11	1.2585	1.135	0.882	0.977974	1.19675
E1JJ06	Papilin, isoform G OS=Drosophila melanogaster GN=Ppn PE=4 SV=1	1.364	1.35586	1.06	1.006	1.28679	1.20793
Q9VFV9	DnaJ-like-2, isoform A OS=Drosophila melanogaster GN=Droj2 PE=2 SV=1	1.309	1.26841	1.162	1.032	1.12651	1.21521
Q94514	Cytochrome c oxidase subunit 5A, mitochondrial OS=Drosophila melanogaster GN=CoVa PE=1 SV=2	1.026	1.29709	1.135	0.791	0.903965	1.21605
A8Y560	Ribosomal protein L15, isoform E OS=Drosophila melanogaster GN=RpL15 PE=4 SV=2	1.234	1.29215	1.143	0.955	1.07962	1.21757
Q9VFE4	40S ribosomal protein S5b OS=Drosophila melanogaster GN=RpS5b PE=2 SV=1	1.206	1.35354	1.092	0.891	1.1044	1.22277
Q9VLK2	Ribosomal L1 domain-containing protein CG13096 OS=Drosophila melanogaster GN=CG13096 PE=1 SV=1	0.937	1.25267	1.194	0.748	0.784757	1.22334
P09180	60S ribosomal protein L4 OS=Drosophila melanogaster GN=RpL4 PE=2 SV=2	1.169	1.36565	1.088	0.856	1.07445	1.22683
Q9VMB9	CG11015 OS=Drosophila melanogaster GN=CG11015 PE=2 SV=1	1.104	1.23906	1.217	0.891	0.907149	1.22803
Q0E8X7	CG30415, isoform A OS=Drosophila melanogaster GN=CG30415 PE=2 SV=1	0.95	0.911708	1.554	1.042	0.611326	1.23285
A1ZA47-3	Isoform C of PDZ and LIM domain protein Zasp OS=Drosophila melanogaster GN=Zasp52	1.339	1.2644	1.205	1.059	1.1112	1.2347
Q9VFF0	CG3731, isoform A OS=Drosophila melanogaster GN=CG3731 PE=2 SV=2	1.238	1.25941	1.213	0.983	1.02061	1.2362
O96827	Probable elongation factor 1-beta OS=Drosophila melanogaster GN=Ef1beta PE=1 SV=3	1.281	1.2522	1.221	1.023	1.04914	1.2366
Q7KJ37	Cytoplasmic protein 89BC OS=Drosophila melanogaster GN=bor PE=2 SV=1	1.185	1.13397	1.34	1.045	0.884328	1.23699
A1ZBB4	CG30122, isoform B OS=Drosophila melanogaster GN=CG30122 PE=1 SV=1	1.012	1.39011	1.085	0.728	0.932719	1.23755
E1JJ68	Rm62, isoform H OS=Drosophila melanogaster GN=Rm62 PE=4 SV=1	1.041	1.49354	0.982	0.697	1.06008	1.23777
Q9I7J0	CG5023 OS=Drosophila melanogaster GN=CG5023 PE=2 SV=1	1.989	0.83187	1.647	2.391	1.20765	1.23943
Q9VTU2	Lethal (3) neo18 OS=Drosophila melanogaster GN=l(3)neo18 PE=2 SV=1	0.988	1.41143	1.071	0.7	0.922502	1.24121
A4V3J5	Heterogeneous nuclear ribonucleoprotein at 98DE, isoform C OS=Drosophila melanogaster GN=Hrb98DE PE=4 SV=1	1.205	1.3027	1.203	0.925	1.00166	1.25285
Q9NH72	Rasputin OS=Drosophila melanogaster GN=rin PE=1 SV=1	1.244	1.35217	1.162	0.92	1.07057	1.25709
Q7KVX1	Lethal (1) G0334, isoform C OS=Drosophila melanogaster GN=l(1)G0334 PE=1 SV=1	1.361	1.21518	1.308	1.12	1.04052	1.26159
P49630	60S ribosomal protein L36 OS=Drosophila melanogaster GN=RpL36 PE=3 SV=1	1.011	1.29119	1.236	0.783	0.817961	1.26359
Q9W3W8	60S ribosomal protein L17 OS=Drosophila melanogaster GN=RpL17 PE=1 SV=1	1.398	1.23172	1.296	1.135	1.0787	1.26386
Q8SYJ2	CG32230, isoform A OS=Drosophila melanogaster GN=CG32230 PE=2 SV=1	1.078	1.38383	1.152	0.779	0.935764	1.26791
Q9V405	26S proteasome regulatory complex subunit p48A OS=Drosophila melanogaster GN=Rpt3 PE=1 SV=1	1.179	1.18255	1.362	0.997	0.865639	1.27227
P33438	Glutactin OS=Drosophila melanogaster GN=Glt PE=1 SV=2	1.3	1.46893	1.079	0.885	1.20482	1.27396
O02649	60 kDa heat shock protein, mitochondrial OS=Drosophila melanogaster GN=Hsp60 PE=1 SV=3	1.277	1.25813	1.294	1.015	0.986862	1.27606
Q08473	RNA-binding protein squid OS=Drosophila melanogaster GN=sqd PE=1 SV=3	1.419	1.36442	1.193	1.04	1.18944	1.27871
Q8IR93	Dynein light intermediate chain, isoform B OS=Drosophila melanogaster GN=Dlic PE=1 SV=1	1.318	1.3658	1.202	0.965	1.09651	1.2839
Q9VUZ8	PDCD-5 OS=Drosophila melanogaster GN=PDCD-5 PE=1 SV=1	1.435	1.35633	1.216	1.058	1.1801	1.28617
Q9W334	40S ribosomal protein S28 OS=Drosophila melanogaster GN=RpS28b PE=3 SV=2	1.395	1.41624	1.162	0.985	1.20052	1.28912
P55828	40S ribosomal protein S20 OS=Drosophila melanogaster GN=RpS20 PE=1 SV=1	1.382	1.25068	1.331	1.105	1.03832	1.29084
E2QD65	Ribosomal protein S19a, isoform C OS=Drosophila melanogaster GN=RpS19a PE=4 SV=1	1.335	1.27996	1.302	1.043	1.02535	1.29098
Q9VN25	Eukaryotic translation initiation factor 3 subunit A OS=Drosophila melanogaster GN=eIF3-S10 PE=1 SV=1	1.278	1.42	1.174	0.9	1.08859	1.297
B3LF78	Fmr1, isoform F OS=Drosophila melanogaster GN=Fmr1 PE=2 SV=1	1.019	1.22623	1.38	0.831	0.738406	1.30312
P15215	Laminin subunit gamma-1 OS=Drosophila melanogaster GN=LanB2 PE=1 SV=2	1.331	1.35127	1.259	0.985	1.05719	1.30513
P80455	40S ribosomal protein S12 OS=Drosophila melanogaster GN=RpS12 PE=2 SV=2	1.423	1.43883	1.197	0.989	1.18881	1.31791
P84029	Cytochrome c-2 OS=Drosophila melanogaster GN=Cyt-c-p PE=1 SV=2	1.96	1.12257	1.529	1.746	1.28188	1.32578
Q9U4U2	Ferritin 2 light chain homolog OS=Drosophila melanogaster GN=Fer2LCH PE=1 SV=1	1.475	1.15505	1.505	1.277	0.980066	1.33003
E1JIK0	Heterogeneous nuclear ribonucleoprotein at 87F, isoform C OS=Drosophila melanogaster GN=Hrb87F PE=4 SV=1	1.231	1.55038	1.119	0.794	1.10009	1.33469
P46223	60S ribosomal protein L7a OS=Drosophila melanogaster GN=RpL7A PE=2 SV=2	1.13	1.49471	1.18	0.756	0.957627	1.33735
Q9VHP0	ATP-dependent RNA helicase bel OS=Drosophila melanogaster GN=bel PE=1 SV=1	1.255	1.51023	1.171	0.831	1.07173	1.34061
Q24046	Sodium/potassium-transporting ATPase subunit beta-1 OS=Drosophila melanogaster GN=nrv1 PE=1 SV=2	1.098	1.08498	1.607	1.012	0.683261	1.34599
Q95RE4	LD37574p OS=Drosophila melanogaster GN=yps PE=2 SV=1	1.274	1.48658	1.208	0.857	1.05464	1.34729
Q8MRM0	CG1681 OS=Drosophila melanogaster GN=CG1681 PE=2 SV=1	1.549	1.20264	1.494	1.288	1.03681	1.34832
E2QD63	CG2947, isoform B OS=Drosophila melanogaster GN=CG2947 PE=4 SV=1	1.427	1.09685	1.606	1.301	0.888543	1.35142
P47949	Troponin C, isoform 3 OS=Drosophila melanogaster GN=TpnC73F PE=2 SV=2	1.207	1.4117	1.303	0.855	0.926324	1.35735
A8JNP2	Arginine kinase, isoform E OS=Drosophila melanogaster GN=Argk PE=4 SV=1	2.106	0.954669	1.773	2.206	1.18782	1.36383
Q24238	Alkaline phosphatase 4 OS=Drosophila melanogaster GN=Aph-4 PE=2 SV=3	1.6	1.13234	1.607	1.413	0.995644	1.36967
Q9VWG3	40S ribosomal protein S10b OS=Drosophila melanogaster GN=RpS10b PE=1 SV=2	1.412	1.49576	1.249	0.944	1.1305	1.37238
P41092	60S ribosomal protein L27a OS=Drosophila melanogaster GN=RpL27A PE=2 SV=2	1.322	1.5178	1.258	0.871	1.05087	1.3879
Q9VLT7	IP17351p OS=Drosophila melanogaster GN=RpL36A PE=2 SV=2	1.11	1.70507	1.082	0.651	1.02588	1.39353
Q9V3U6	26-29kD-proteinase OS=Drosophila melanogaster GN=26-29-p PE=2 SV=1	1.497	1.11883	1.672	1.338	0.895335	1.39542
Q9VIH9	CG9338 OS=Drosophila melanogaster GN=CG9338 PE=2 SV=1	1.284	1.48956	1.33	0.862	0.965414	1.40978
Q8MMC4	Protein CDV3 homolog OS=Drosophila melanogaster GN=CG3760 PE=1 SV=1	1.797	1.60018	1.239	1.123	1.45036	1.41959
Q9VH64	CG8507 OS=Drosophila melanogaster GN=CG8507 PE=1 SV=1	1.244	1.17358	1.689	1.06	0.73653	1.43129
Q9VGX3-3	Isoform C of Protein anoxia up-regulated OS=Drosophila melanogaster GN=fau	1.489	1.56243	1.359	0.953	1.09566	1.46072
Q9VU35	CG11267 OS=Drosophila melanogaster GN=CG11267 PE=2 SV=1	1.784	1.71704	1.227	1.039	1.45395	1.47202
Q7KVX4	Vap-33-1, isoform D OS=Drosophila melanogaster GN=Vap-33-1 PE=1 SV=1	1.413	1.28221	1.68	1.102	0.841071	1.48111
Q9VTZ0	GH08269p OS=Drosophila melanogaster GN=tral PE=1 SV=3	1.168	1.29634	1.666	0.901	0.70108	1.48117
P47948	Troponin C, isoform 2 OS=Drosophila melanogaster GN=TpnC47D PE=1 SV=2	1.207	1.77761	1.188	0.679	1.01599	1.48281
Q7JZW2	RE08270p OS=Drosophila melanogaster GN=RpS15 PE=2 SV=1	1.356	1.6679	1.322	0.813	1.02572	1.49495
Q9VK59	CG5787 OS=Drosophila melanogaster GN=CG5787 PE=1 SV=2	1.483	2.11857	0.879	0.7	1.68714	1.49879
Q24251	ATP synthase subunit d, mitochondrial OS=Drosophila melanogaster GN=ATPsyn-d PE=1 SV=2	1.353	1.48355	1.515	0.912	0.893069	1.49928
Q24583	V-type proton ATPase subunit F 1 OS=Drosophila melanogaster GN=Vha14-1 PE=1 SV=1	1.625	1.33855	1.696	1.214	0.958137	1.51728
Q9I7D3	Caprin homolog OS=Drosophila melanogaster GN=CG18811 PE=1 SV=1	1.388	1.58267	1.46	0.877	0.950685	1.52133
Q24407	ATP synthase-coupling factor 6, mitochondrial OS=Drosophila melanogaster GN=ATPsyn-Cf6 PE=1 SV=1	1.339	0.923448	2.123	1.45	0.630711	1.52322
Q9VXX8	Probable 60S ribosomal protein L37-A OS=Drosophila melanogaster GN=RpL37a PE=3 SV=1	1.39	1.70343	1.361	0.816	1.02131	1.53222
E1JHA4	Heterogeneous nuclear ribonucleoprotein at 27C, isoform D OS=Drosophila melanogaster GN=Hrb27C PE=4 SV=1	1.552	1.59835	1.481	0.971	1.04794	1.53968
P19351-3	Isoform 3 of Troponin T, skeletal muscle OS=Drosophila melanogaster GN=up	1.325	1.5265	1.595	0.868	0.830721	1.56075
P40423	Myosin regulatory light chain sqh OS=Drosophila melanogaster GN=sqh PE=1 SV=1	1.811	1.56121	1.568	1.16	1.15497	1.5646
Q9V426	LD07162p OS=Drosophila melanogaster GN=vig PE=1 SV=1	1.515	1.71574	1.422	0.883	1.0654	1.56887
Q8IMF5	Microtubule-associated protein 205, isoform B OS=Drosophila melanogaster GN=Map205 PE=2 SV=1	1.49	1.27025	1.873	1.173	0.795515	1.57162
Q9VEH0	Aluminum tubes, isoform A OS=Drosophila melanogaster GN=alt PE=1 SV=1	1.451	1.451	1.7	1	0.853529	1.5755
Q8T8R1	CCHC-type zinc finger protein CG3800 OS=Drosophila melanogaster GN=CG3800 PE=1 SV=1	1.745	1.98295	1.177	0.88	1.48258	1.57998
C1C553	MIP06826p OS=Drosophila melanogaster GN=Mf-RB PE=2 SV=1	1.439	1.49119	1.669	0.965	0.862193	1.5801
P02517	Heat shock protein 26 OS=Drosophila melanogaster GN=Hsp26 PE=1 SV=2	1.367	1.1918	1.976	1.147	0.691802	1.5839
E1JHT6	Rtnl1, isoform H OS=Drosophila melanogaster GN=Rtnl1 PE=4 SV=1	1.57	1.52279	1.654	1.031	0.949214	1.5884
P29413	Calreticulin OS=Drosophila melanogaster GN=Crc PE=1 SV=2	1.867	1.3738	1.804	1.359	1.03492	1.5889
Q9W2X6	Lethal (1) G0230 OS=Drosophila melanogaster GN=l(1)G0230 PE=2 SV=1	1.585	1.66317	1.577	0.953	1.00507	1.62008
Q9VBX3	Vig2, isoform B OS=Drosophila melanogaster GN=vig2 PE=1 SV=2	1.49	1.69704	1.546	0.878	0.963777	1.62152
E1JI22	Clathrin light chain, isoform B OS=Drosophila melanogaster GN=Clc PE=4 SV=1	1.569	1.49857	1.747	1.047	0.898111	1.62278
P06742	Myosin light chain alkali OS=Drosophila melanogaster GN=Mlc1 PE=2 SV=4	1.545	1.61105	1.658	0.959	0.931846	1.63453
Q9VH69	40S ribosomal protein S29 OS=Drosophila melanogaster GN=RpS29 PE=3 SV=1	1.404	1.68144	1.588	0.835	0.884131	1.63472
Q7KM15	Beta NAC homolog OS=Drosophila melanogaster GN=bic PE=1 SV=1	1.877	1.6237	1.659	1.156	1.1314	1.64135
P06754-5	Isoform L of Tropomyosin-1, isoforms 9A/A/B OS=Drosophila melanogaster GN=Tm1	1.659	1.60912	1.677	1.031	0.989267	1.64306
P09491	Tropomyosin-2 OS=Drosophila melanogaster GN=Tm2 PE=2 SV=1	1.552	1.66524	1.621	0.932	0.957434	1.64312
P36188-3	Isoform 2 of Troponin I OS=Drosophila melanogaster GN=wupA	1.653	1.53625	1.763	1.076	0.937606	1.64962
P06754	Tropomyosin-1, isoforms 9A/A/B OS=Drosophila melanogaster GN=Tm1 PE=1 SV=2	1.639	1.64393	1.694	0.997	0.967532	1.66897
P06754-1	Isoform D of Tropomyosin-1, isoforms 9A/A/B OS=Drosophila melanogaster GN=Tm1	1.64	1.64493	1.694	0.997	0.968123	1.66947
P41093	60S ribosomal protein L18a OS=Drosophila melanogaster GN=RpL18A PE=1 SV=1	1.984	1.90038	1.445	1.044	1.37301	1.67269
P18432	Myosin regulatory light chain 2 OS=Drosophila melanogaster GN=Mlc2 PE=1 SV=2	1.867	1.41119	1.973	1.323	0.946275	1.69209
P02843	Vitellogenin-1 OS=Drosophila melanogaster GN=Yp1 PE=1 SV=1	1.366	1.24182	2.148	1.1	0.63594	1.69491
Q9VVU2	RE17611p OS=Drosophila melanogaster GN=RpL26 PE=2 SV=1	1.69	1.92922	1.57	0.876	1.07643	1.74961
P08120	Collagen alpha-1(IV) chain OS=Drosophila melanogaster GN=Cg25C PE=2 SV=3	1.848	1.58763	1.942	1.164	0.951596	1.76481
Q9VMV5	Viking OS=Drosophila melanogaster GN=vkg PE=2 SV=1	1.717	1.60168	1.953	1.072	0.87916	1.77734
O76927	40S ribosomal protein S21 OS=Drosophila melanogaster GN=oho23B PE=1 SV=1	1.626	2.22435	1.438	0.731	1.13074	1.83118
P02844	Vitellogenin-2 OS=Drosophila melanogaster GN=Yp2 PE=1 SV=2	1.611	1.17677	2.735	1.369	0.589031	1.95589
P07185	Chorion protein S15 OS=Drosophila melanogaster GN=Cp15 PE=3 SV=1	1.386	0.582353	3.431	2.38	0.403964	2.00668
P06607	Vitellogenin-3 OS=Drosophila melanogaster GN=Yp3 PE=1 SV=1	1.6	1.11034	2.954	1.441	0.541638	2.03217
Q9Y102	BcDNA.GH11973 OS=Drosophila melanogaster GN=rgn PE=2 SV=1	2.59	2.15833	2.151	1.2	1.20409	2.15467
P18169	Defective chorion-1 protein, FC125 isoform OS=Drosophila melanogaster GN=dec-1 PE=2 SV=2	1.512	1.44	3.866	1.05	0.391102	2.653
		0.34648	0.351863	0.372642	0.312941	0.196528	Standard Dev.
		1.026	0.960948	1.005	1.022	1.00507	median

## Sheet: iTRAQ differentially expressed
Index	Uniprot AC	Protein Description	Ctrl/Exper Av Ratio	Gene Name	FBgn
1	P54397	39 kDa FK506-binding nuclear protein OS=Drosophila melanogaster GN=FK506-bp1 PE=1 SV=2	0.46	FK506-bp1	FBgn0013269
2	Q9VA91	40S ribosomal protein S7 OS=Drosophila melanogaster GN=RpS7 PE=2 SV=1	0.46	RpS7	FBgn0039757
3	Q9VYR1	Regucalcin homologue OS=Drosophila melanogaster GN=regucalcin PE=2 SV=1	0.47	regucalcin	FBgn0030362
4	Q7KUB0	Isocitrate dehydrogenase [NADP] OS=Drosophila melanogaster GN=Idh PE=2 SV=1	0.47	Idh	FBgn0001248
5	Q02748	Eukaryotic initiation factor 4A OS=Drosophila melanogaster GN=eIF-4a PE=2 SV=3	0.47	eIF-4a	FBgn0001942
6	P25007	Peptidyl-prolyl cis-trans isomerase OS=Drosophila melanogaster GN=Cyp1 PE=1 SV=2	0.49	Cyp1	FBgn0004432
7	Q26365-2	Isoform A of ADP,ATP carrier protein OS=Drosophila melanogaster GN=sesB	0.49	sesB	FBgn0003360
8	P20432	Glutathione S-transferase 1-1 OS=Drosophila melanogaster GN=GstD1 PE=1 SV=1	0.49	GstD1	FBgn0001149
9	P23128	Putative ATP-dependent RNA helicase me31b OS=Drosophila melanogaster GN=me31B PE=1 SV=3	0.5	me31B	FBgn0004419
10	P08736	Elongation factor 1-alpha 1 OS=Drosophila melanogaster GN=Ef1alpha48D PE=1 SV=2	0.5	Ef1alpha48D	FBgn0000556
11	Q24583	V-type proton ATPase subunit F 1 OS=Drosophila melanogaster GN=Vha14-1 PE=1 SV=1	1.51728	Vha14-1	FBgn0262512
12	Q9I7D3	Caprin homolog OS=Drosophila melanogaster GN=CG18811 PE=1 SV=1	1.52133	CG18811	FBgn0042134
13	Q24407	ATP synthase-coupling factor 6, mitochondrial OS=Drosophila melanogaster GN=ATPsyn-Cf6 PE=1 SV=1	1.52322	ATPsyn-Cf6	FBgn0016119
14	Q9VXX8	Probable 60S ribosomal protein L37-A OS=Drosophila melanogaster GN=RpL37a PE=3 SV=1	1.53222	RpL37a	FBgn0030616
15	E1JHA4	Heterogeneous nuclear ribonucleoprotein at 27C, isoform D OS=Drosophila melanogaster GN=Hrb27C PE=4 SV=1	1.53968	Hrb27C	FBgn0004838
16	P19351-3	Isoform 3 of Troponin T, skeletal muscle OS=Drosophila melanogaster GN=up	1.56075	up	FBgn0004169
17	P40423	Myosin regulatory light chain sqh OS=Drosophila melanogaster GN=sqh PE=1 SV=1	1.5646	sqh	FBgn0003514
18	Q9V426	LD07162p OS=Drosophila melanogaster GN=vig PE=1 SV=1	1.56887	vig	FBgn0024183
19	Q8IMF5	Microtubule-associated protein 205, isoform B OS=Drosophila melanogaster GN=Map205 PE=2 SV=1	1.57162	Map205	FBgn0002645
20	Q9VEH0	Aluminum tubes, isoform A OS=Drosophila melanogaster GN=alt PE=1 SV=1	1.5755	alt	FBgn0038535
21	Q8T8R1	CCHC-type zinc finger protein CG3800 OS=Drosophila melanogaster GN=CG3800 PE=1 SV=1	1.57998	CG3800	FBgn0034802
22	C1C553	MIP06826p OS=Drosophila melanogaster GN=Mf-RB PE=2 SV=1	1.5801	Mf-RB	FBgn0038294
23	P02517	Heat shock protein 26 OS=Drosophila melanogaster GN=Hsp26 PE=1 SV=2	1.5839	Hsp26	FBgn0001225
24	E1JHT6	Rtnl1, isoform H OS=Drosophila melanogaster GN=Rtnl1 PE=4 SV=1	1.5884	Rtnl1	FBgn0053113
25	P29413	Calreticulin OS=Drosophila melanogaster GN=Crc PE=1 SV=2	1.5889	Crc	FBgn0005585
26	Q9W2X6	Lethal (1) G0230 OS=Drosophila melanogaster GN=l(1)G0230 PE=2 SV=1	1.62008	l(1)G0230	FBgn0028342
27	Q9VBX3	Vig2, isoform B OS=Drosophila melanogaster GN=vig2 PE=1 SV=2	1.62152	vig2	FBgn0046214
28	E1JI22	Clathrin light chain, isoform B OS=Drosophila melanogaster GN=Clc PE=4 SV=1	1.62278	Clc	FBgn0024814
29	P06742	Myosin light chain alkali OS=Drosophila melanogaster GN=Mlc1 PE=2 SV=4	1.63453	Mlc1	FBgn0002772
30	Q9VH69	40S ribosomal protein S29 OS=Drosophila melanogaster GN=RpS29 PE=3 SV=1	1.63472	RpS29	FBgn0261599
31	Q7KM15	Beta NAC homolog OS=Drosophila melanogaster GN=bic PE=1 SV=1	1.64135	bic	FBgn0000181
32	P06754-5	Isoform L of Tropomyosin-1, isoforms 9A/A/B OS=Drosophila melanogaster GN=Tm1	1.64306	Tm1	FBgn0003721
33	P09491	Tropomyosin-2 OS=Drosophila melanogaster GN=Tm2 PE=2 SV=1	1.64312	Tm2	FBgn0004117
34	P36188-3	Isoform 2 of Troponin I OS=Drosophila melanogaster GN=wupA	1.64962	wupA	FBgn0004028
35	P06754	Tropomyosin-1, isoforms 9A/A/B OS=Drosophila melanogaster GN=Tm1 PE=1 SV=2	1.66897	Tm1	FBgn0003721
36	P06754-1	Isoform D of Tropomyosin-1, isoforms 9A/A/B OS=Drosophila melanogaster GN=Tm1	1.66947	Tm1	FBgn0003721
37	P41093	60S ribosomal protein L18a OS=Drosophila melanogaster GN=RpL18A PE=1 SV=1	1.67269	RpL18A	FBgn0010409
38	P18432	Myosin regulatory light chain 2 OS=Drosophila melanogaster GN=Mlc2 PE=1 SV=2	1.69209	Mlc2	FBgn0002773
39	P02843	Vitellogenin-1 OS=Drosophila melanogaster GN=Yp1 PE=1 SV=1	1.69491	Yp1	FBgn0004045
40	Q9VVU2	RE17611p OS=Drosophila melanogaster GN=RpL26 PE=2 SV=1	1.74961	RpL26	FBgn0036825
41	P08120	Collagen alpha-1(IV) chain OS=Drosophila melanogaster GN=Cg25C PE=2 SV=3	1.76481	Cg25C	FBgn0000299
42	Q9VMV5	Viking OS=Drosophila melanogaster GN=vkg PE=2 SV=1	1.77734	vkg	FBgn0016075
43	O76927	40S ribosomal protein S21 OS=Drosophila melanogaster GN=oho23B PE=1 SV=1	1.83118	oho23B	FBgn0015521
44	P02844	Vitellogenin-2 OS=Drosophila melanogaster GN=Yp2 PE=1 SV=2	1.95589	Yp2	FBgn0005391
45	P07185	Chorion protein S15 OS=Drosophila melanogaster GN=Cp15 PE=3 SV=1	2.00668	Cp15	FBgn0000355
46	P06607	Vitellogenin-3 OS=Drosophila melanogaster GN=Yp3 PE=1 SV=1	2.03217	Yp3	FBgn0004047
47	Q9Y102	BcDNA.GH11973 OS=Drosophila melanogaster GN=rgn PE=2 SV=1	2.15467	rgn	FBgn0261258
48	P18169	Defective chorion-1 protein, FC125 isoform OS=Drosophila melanogaster GN=dec-1 PE=2 SV=2	2.653	dec-1	FBgn0000427

## Sheet: iTRAQ diff expr'd protein data
1		39 kDa FK506-binding nuclear protein OS=Drosophila melanogaster GN=FK506-bp1 PE=1 SV=2
		sp|P54397 Mass: 45804 Score: 69 Matches: 2(2) Sequences: 2(2) emPAI: 0.24
		Quantitation:	Ratio	Median	N	SD(geo)
			116/114	0.455	2	1.191
			117/115	0.476	2	1.043
			114/115	0.808	2	1.034
			116/117	0.771	2	1.181
		Query	Observed	Mr(expt)	Mr(calc)	ppm	Miss	Score	Expect	Rank	Unique	116/114	117/115	114/115	116/117	Peptide
		5070	1278.80	1277.79	1277.76	24.9	0	48	0.0018	1	U	0.515	0.490	0.828	0.867	K.FALGGGEVIK.G
		5332	1307.74	1306.73	1306.69	27.2	0	50	0.0016	1	U	0.402	0.462	0.789	0.685	K.GWDVGVAGMK.V
2		40S ribosomal protein S7 OS=Drosophila melanogaster GN=RpS7 PE=2 SV=1
		sp|Q9VA91 Mass: 25615 Score: 151 Matches: 5(5) Sequences: 5(5) emPAI: 1.63
		Quantitation:	Ratio	Median	N	SD(geo)
			116/114	0.537	5	1.250
			117/115	0.483	5	1.118
			114/115	1.130	5	1.210
			116/117	1.070	5	1.117
		Query	Observed	Mr(expt)	Mr(calc)	ppm	Miss	Score	Expect	Rank	Unique	116/114	117/115	114/115	116/117	Peptide
		1952	998.71	997.70	997.68	26.8	0	50	0.00024	1	U	0.537	0.461	0.981	1.141	K.IQIILVR.E
		3120	1097.63	1096.63	1096.60	22.9	0	57	0.00029	1	U	0.369	0.587	1.397	0.876	R.EIEFGSK.K
		5691	1347.81	1346.80	1346.73	53.8	0	45	0.0036	1	U	0.551	0.567	1.136	1.102	K.VDTFTSVYK.K
		6017	1386.79	1385.78	1385.75	23.4	0	54	0.00061	1	U	0.399	0.474	1.130	0.948	K.NQQTTIEHK.V
		9274	1950.13	1949.12	1949.05	38.3	0	62	6.9e-005	1	U	0.619	0.483	0.837	1.070	K.IIKPGGSDPDDFEK.S
3		Regucalcin homologue OS=Drosophila melanogaster GN=regucalcin PE=2 SV=1
		tr|Q9VYR1 Mass: 36938 Score: 139 Matches: 4(4) Sequences: 4(4) emPAI: 0.72
		Quantitation:	Ratio	Median	N	SD(geo)
			116/114	0.524	4	1.356
			117/115	0.477	4	1.490
			114/115	1.628	4	1.228
			116/117	1.693	4	1.346
		Query	Observed	Mr(expt)	Mr(calc)	ppm	Miss	Score	Expect	Rank	Unique	116/114	117/115	114/115	116/117	Peptide
		881	905.60	904.59	904.56	35.9	0	45	0.0045	1	U	0.462	0.387	1.761	2.092	K.VIFNLR.K
		5446	1319.66	1318.65	1318.63	13.9	0	51	0.0011	1	U	0.317	0.281	2.046	2.308	R.YIGDEFEFR.H
		7570	1583.86	1582.85	1582.82	18.1	0	47	0.003	1	U	0.614	0.672	1.505	1.370	K.FDQPAPAGTTYK.V
		8721	1792.12	1791.11	1791.01	55.2	0	90	7.1e-008	1	U	0.594	0.588	1.269	1.278	K.VTGLNATGYPGVNLK.V
4		Isocitrate dehydrogenase [NADP] OS=Drosophila melanogaster GN=Idh PE=2 SV=1
		tr|Q7KUB0 Mass: 52107 Score: 114 Matches: 3(3) Sequences: 3(3) emPAI: 0.34
		Quantitation:	Ratio	Median	N	SD(geo)
			116/114	0.414	3	1.181
			117/115	0.505	3	1.338
			114/115	1.106	3	1.285
			116/117	1.007	3	1.191
		Query	Observed	Mr(expt)	Mr(calc)	ppm	Miss	Score	Expect	Rank	Unique	116/114	117/115	114/115	116/117	Peptide
		3836	1162.76	1161.75	1161.70	41.0	0	56	0.00029	1	U	0.329	0.318	0.975	1.007	R.IIWDSIK.S
		7694	1602.83	1601.83	1601.82	3.11	0	45	0.0045	1	U	0.455	0.545	1.106	0.922	K.AGPVVDVLGDEMTR.I
		8086	1667.78	1666.78	1666.79	-6.26	0	70	1.2e-005	1	U	0.414	0.505	1.581	1.291	K.EYEAAGIWYEHR.L
5		Eukaryotic initiation factor 4A OS=Drosophila melanogaster GN=eIF-4a PE=2 SV=3
		sp|Q02748 Mass: 48299 Score: 230 Matches: 6(6) Sequences: 6(6) emPAI: 0.86
		Quantitation:	Ratio	Median	N	SD(geo)
			116/114	0.433	6	1.325
			117/115	0.536	6	1.456
			114/115	1.498	6	1.262
			116/117	1.078	6	1.179
		Query	Observed	Mr(expt)	Mr(calc)	ppm	Miss	Score	Expect	Rank	Unique	116/114	117/115	114/115	116/117	Peptide
		5089	1280.75	1279.75	1279.70	34.6	0	47	0.0028	1	U	0.515	0.399	1.110	1.428	K.DQIQDVFK.M
		6169	1404.84	1403.83	1403.74	63.9	0	50	0.0013	1	U	0.441	0.537	1.247	1.020	R.ECQALILAPTR.E
		6352	1428.89	1427.88	1427.78	73.0	0	71	8.7e-006	1	U	0.340	0.505	1.633	1.097	R.VVMALGEYMK.V
		7288	1540.81	1539.80	1539.75	33.0	0	68	2.4e-005	1	U	0.419	0.826	2.096	1.059	K.VHSHACIGGTNVR.E
		7614	1591.97	1590.97	1590.96	6.73	1	59	0.00014	1	U	0.426	0.535	1.727	1.371	K.KEELTLEGIK.Q
		9663	2102.21	2101.20	2101.12	37.0	0	94	4.7e-008	1	U	0.779	1.117	1.374	0.955	R.GIYGYGFEKPSAIQQR.A
6		Peptidyl-prolyl cis-trans isomerase OS=Drosophila melanogaster GN=Cyp1 PE=1 SV=2
		sp|P25007 Mass: 27100 Score: 135 Matches: 3(3) Sequences: 3(3) emPAI: 0.73
		Quantitation:	Ratio	Median	N	SD(geo)
			116/114	0.484	3	1.798
			117/115	0.514	3	1.643
			114/115	1.580	3	1.218
			116/117	1.475	3	1.115
		Query	Observed	Mr(expt)	Mr(calc)	ppm	Miss	Score	Expect	Rank	Unique	116/114	117/115	114/115	116/117	Peptide
		6339	1426.78	1425.77	1425.74	23.8	0	54	0.00054	1	U	0.484	0.514	1.580	1.484	K.FPDENFELK.H
		7781	1615.95	1614.94	1614.89	28.9	1	72	8.4e-006	1	U	0.322	0.412	1.895	1.475	K.KIESYGSQSGK.T
		8544	1755.91	1754.90	1754.84	33.2	0	74	5.9e-006	1	U	1.024	1.065	1.279	1.226	R.VFFDMTADNEPLGR.I
7		Isoform A of ADP,ATP carrier protein OS=Drosophila melanogaster GN=sesB
		sp|Q26365-2 Mass: 36202 Score: 311 Matches: 10(10) Sequences: 10(10) emPAI: 2.98
		Quantitation:	Ratio	Median	N	SD(geo)
			116/114	0.443	10	1.431
			117/115	0.546	10	1.298
			114/115	0.857	10	1.220
			116/117	0.733	10	1.205
		Query	Observed	Mr(expt)	Mr(calc)	ppm	Miss	Score	Expect	Rank	Unique	116/114	117/115	114/115	116/117	Peptide
		1970	1000.62	999.61	999.58	28.7	0	46	0.0025	1	U	0.731	0.505	0.737	1.064	K.TAVAPIER.V
		1973	1000.66	999.65	999.59	56.0	0	61	4.8e-005	1	U	0.551	0.543	0.827	0.836	R.GNLANVIR.Y
		2224	1021.64	1020.63	1020.58	43.4	0	52	0.00085	1	U	0.260	0.360	1.106	0.797	K.GAFSNILR.G
		3486	1130.61	1129.60	1129.52	70.6	0	45	0.0039	1	U	0.438	0.726	1.223	0.736	K.GMVDCFIR.I
		4802	1250.77	1249.76	1249.73	29.4	0	56	0.0003	1	U	0.334	0.380	0.789	0.692	K.QVFLGGVDK.N
		5160	1287.69	1286.68	1286.62	52.1	0	47	0.0024	1	U	0.449	0.577	0.855	0.662	K.EQGFSSFWR.G
		6336	1425.79	1424.78	1424.68	69.7	0	52	0.0009	1	U	0.249	0.416	1.274	0.760	R.AAYFGFYDTAR.G
		6824	1481.88	1480.88	1480.81	43.6	0	92	7.3e-008	1	U	0.626	0.733	0.858	0.731	K.DFAAGGISAAVSK.T
		7102	1516.88	1515.87	1515.77	71.1	0	85	4e-007	1	U	0.356	0.702	1.007	0.509	R.EFTGLGNCLTK.I
		7775	1614.99	1613.99	1613.91	44.1	1	45	0.003	1	U	0.499	0.548	0.767	0.696	M.GKDFDAVGFVK.D
8		Glutathione S-transferase 1-1 OS=Drosophila melanogaster GN=GstD1 PE=1 SV=1
		sp|P20432 Mass: 26733 Score: 102 Matches: 2(2) Sequences: 2(2) emPAI: 0.45
		Quantitation:	Ratio	Median	N	SD(geo)
			116/114	0.335	2	1.268
			117/115	0.676	2	1.203
			114/115	1.915	2	1.029
			116/117	0.944	2	1.024
		Query	Observed	Mr(expt)	Mr(calc)	ppm	Miss	Score	Expect	Rank	Unique	116/114	117/115	114/115	116/117	Peptide
		5715	1350.87	1349.87	1349.82	37.6	0	79	1.2e-006	1	U	0.396	0.771	1.877	0.961	R.AIQVYLVEK.Y
		7006	1505.88	1504.88	1504.86	9.99	1	52	0.00091	1	U	0.283	0.593	1.954	0.929	K.APADPEAFKK.I
9		Putative ATP-dependent RNA helicase me31b OS=Drosophila melanogaster GN=me31B PE=1 SV=3
		sp|P23128 Mass: 56811 Score: 97 Matches: 3(3) Sequences: 3(3) emPAI: 0.30
		Quantitation:	Ratio	Median	N	SD(geo)
			116/114	0.311	3	1.432
			117/115	0.692	3	1.140
			114/115	0.973	3	1.082
			116/117	0.438	3	1.510
		Query	Observed	Mr(expt)	Mr(calc)	ppm	Miss	Score	Expect	Rank	Unique	116/114	117/115	114/115	116/117	Peptide
		5842	1367.80	1366.79	1366.78	12.5	0	56	0.00033	1	U	0.285	0.692	0.973	0.400	R.ELLMGIFEK.G
		7329	1549.76	1548.75	1548.72	22.3	0	56	0.00031	1	U	0.311	0.714	1.007	0.438	R.GNEFEEFCLK.R
10		Elongation factor 1-alpha 1 OS=Drosophila melanogaster GN=Ef1alpha48D PE=1 SV=2
		sp|P08736 Mass: 57336 Score: 334 Matches: 12(12) Sequences: 10(10) emPAI: 1.40
		Quantitation:	Ratio	Median	N	SD(geo)
			116/114	0.528	12	2.842
			117/115	0.632	12	2.335
			114/115	1.448	12	1.421
			116/117	0.905	12	1.311
		Query	Observed	Mr(expt)	Mr(calc)	ppm	Miss	Score	Expect	Rank	Unique	116/114	117/115	114/115	116/117	Peptide
		2980	1084.62	1083.61	1083.58	26.2	0	52	0.0009	1	U	0.631	1.017	1.551	0.959	R.GYVAGDSK.A
		3319	1113.68	1112.67	1112.63	35.0	0	47	0.0024	1	U	0.279	0.537	1.573	0.815	K.EVSSYIK.K
		3798	1158.81	1157.80	1157.74	55.8	0	56	9.4e-005	1	U	0.282	0.482	1.461	0.852	K.QLIVGVNK.M
		3926	1169.77	1168.76	1168.71	47.1	0	67	1.7e-005	1	U	0.706	0.778	1.008	0.911	K.IGGIGTVPVGR.V
		4298	1202.81	1201.80	1201.76	33.0	0	61	5.7e-005	1	U	0.442	0.597	1.219	0.899	R.QTVAVGVIK.A
		4910	1263.80	1262.79	1262.75	34.4	0	47	0.0024	1	U	0.915	0.669	0.586	0.800	R.LPLQDVYK.I
		6210	1408.87	1407.87	1407.80	50.4	0	49	0.0015	1	U	0.267	0.506	1.667	0.876	K.STTTGHLIYK.C
		7073	1512.71	1511.70	1511.67	23.2	0	67	2.5e-005	1	U	0.392	0.452	1.435	1.239	K.MDSSEPPYSEAR.Y
		7326	1548.88	1547.87	1547.82	34.2	0	70	1.4e-005	1	U	0.198	0.388	1.872	0.952	K.YYVTIIDAPGHR.D
		7925	1638.98	1637.98	1637.94	24.8	1	46	0.003	1	U	10.630	9.568	1.927	2.134	K.TTEENPKFIK.S
11		V-type proton ATPase subunit F 1 OS=Drosophila melanogaster GN=Vha14-1 PE=1 SV=1
		sp|Q24583 Mass: 15138 Score: 96 Matches: 2(2) Sequences: 2(2) emPAI: 0.92
		Quantitation:	Ratio	Median	N	SD(geo)
			116/114	1.351	2	1.231
			117/115	1.701	2	1.415
			114/115	1.219	2	1.221
			116/117	0.966	2	1.062
		Query	Observed	Mr(expt)	Mr(calc)	ppm	Miss	Score	Expect	Rank	Unique	116/114	117/115	114/115	116/117	Peptide
		5470	1321.72	1320.72	1320.66	41.6	0	55	0.00048	1	U	1.167	1.331	1.059	0.925	R.GMFNPEDLVR.-
		8203	1689.84	1688.83	1688.80	17.1	0	75	4.1e-006	1	U	1.565	2.174	1.404	1.008	K.NTAVSELEDCFK.R
12		Caprin homolog OS=Drosophila melanogaster GN=CG18811 PE=1 SV=1
		sp|Q9I7D3 Mass: 108572 Score: 152 Matches: 4(4) Sequences: 4(4) emPAI: 0.20
		Quantitation:	Ratio	Median	N	SD(geo)
			116/114	1.569	4	1.119
			117/115	1.456	4	1.443
			114/115	0.875	4	1.342
			116/117	1.025	4	1.115
		Query	Observed	Mr(expt)	Mr(calc)	ppm	Miss	Score	Expect	Rank	Unique	116/114	117/115	114/115	116/117	Peptide
		5148	1286.74	1285.74	1285.69	35.6	0	45	0.0047	1	U	1.669	1.415	0.819	0.963	R.AVEQNYFK.Q
		7169	1525.88	1524.88	1524.81	46.1	0	61	9.4e-005	1	U	1.308	0.787	0.659	1.091	K.YDAVLANLEFAR.E
		7248	1535.77	1534.77	1534.74	19.7	0	89	1.8e-007	1	U	1.645	1.856	1.328	1.174	R.GGAGNQGGGGGGYINR.Q
		9518	2037.12	2036.11	2036.08	16.6	0	47	0.0025	1	U	1.496	1.499	0.935	0.931	R.RPETADDVSFIATAQK.S
13		ATP synthase-coupling factor 6, mitochondrial OS=Drosophila melanogaster GN=ATPsyn-Cf6 PE=1 SV=1
		sp|Q24407 Mass: 13513 Score: 97 Matches: 3(3) Sequences: 3(3) emPAI: 1.95
		Quantitation:	Ratio	Median	N	SD(geo)
			116/114	0.932	3	1.049
			117/115	2.137	3	1.631
			114/115	1.456	3	1.603
			116/117	0.648	3	1.078
		Query	Observed	Mr(expt)	Mr(calc)	ppm	Miss	Score	Expect	Rank	Unique	116/114	117/115	114/115	116/117	Peptide
		5267	1301.70	1300.69	1300.67	13.0	0	46	0.0041	1	U	0.961	0.957	0.673	0.674	K.LVDSNPDIER.E
		7295	1541.87	1540.86	1540.82	27.6	0	51	0.0011	1	U	0.932	2.320	1.456	0.583	K.FPEFQFPDVK.V
		8066	1662.96	1661.95	1661.92	16.1	0	62	7.5e-005	1	U	0.875	2.137	1.586	0.648	K.ASDPIQQLFLDK.V
14		Probable 60S ribosomal protein L37-A OS=Drosophila melanogaster GN=RpL37a PE=3 SV=1
		sp|Q9VXX8 Mass: 12654 Score: 64 Matches: 2(2) Sequences: 1(1) emPAI: 0.47
		Quantitation:	Ratio	Median	N	SD(geo)
			116/114	1.718	2	1.058
			117/115	1.356	2	1.147
			114/115	0.815	2	1.186
			116/117	1.029	2	1.024
		Query	Observed	Mr(expt)	Mr(calc)	ppm	Miss	Score	Expect	Rank	Unique	116/114	117/115	114/115	116/117	Peptide
		1640	971.56	970.56	970.53	23.7	0	50	0.00098	1	U	1.651	1.494	0.919	1.012	K.GTSSFGK.R 1642
15		Heterogeneous nuclear ribonucleoprotein at 27C, isoform D OS=Drosophila melanogaster GN=Hrb27C PE=4 SV=1
		tr|E1JHA4 Mass: 47336 Score: 200 Matches: 3(3) Sequences: 3(3) emPAI: 0.37
		Quantitation:	Ratio	Median	N	SD(geo)
			116/114	1.757	3	1.051
			117/115	1.480	3	1.294
			114/115	0.972	3	1.192
			116/117	1.056	3	1.089
		Query	Observed	Mr(expt)	Mr(calc)	ppm	Miss	Score	Expect	Rank	Unique	116/114	117/115	114/115	116/117	Peptide
		5710	1350.69	1349.68	1349.64	27.9	0	67	3.6e-005	1	U	1.613	1.480	0.972	1.056	K.QEGASNYGAGPR.S
		9532	2043.02	2042.01	2042.01	-1.83	0	112	9.2e-010	1	U	1.757	1.171	0.768	1.149	R.AQAWATGGPSTTGPVGGMPR.T
		10467	2897.26	2896.25	2896.22	9.37	0	71	8e-006	1	U	1.757	1.959	1.082	0.968	K.SGSEYDYGGYGSGYDYDYSNYVK.Q
16		Isoform 3 of Troponin T, skeletal muscle OS=Drosophila melanogaster GN=up
		sp|P19351-3 Mass: 56107 Score: 379 Matches: 10(10) Sequences: 10(10) emPAI: 1.45
		Quantitation:	Ratio	Median	N	SD(geo)
			116/114	1.383	10	1.168
			117/115	1.592	10	1.311
			114/115	0.866	10	1.151
			116/117	0.803	10	1.133
		Query	Observed	Mr(expt)	Mr(calc)	ppm	Miss	Score	Expect	Rank	Unique	116/114	117/115	114/115	116/117	Peptide
		3542	1135.69	1134.68	1134.66	17.6	0	47	0.0032	1	U	1.444	1.595	0.988	0.891	K.GPNFTIAK.K
		4359	1208.72	1207.72	1207.67	42.2	0	57	0.00027	1	U	1.573	1.520	0.848	0.874	R.QAMLQAMK.D
		7103	1516.92	1515.92	1515.89	17.7	0	65	4e-005	1	U	1.375	2.199	1.157	0.721	K.AQELWELIVK.L
		7134	1520.82	1519.81	1519.78	22.3	0	63	8.1e-005	1	U	1.113	0.759	0.677	0.991	K.DAGVLGLSSAAMER.N
		7439	1565.92	1564.91	1564.87	26.3	1	47	0.0025	1	U	1.288	1.430	0.837	0.751	K.TKEQLEEEK.K
		7466	1568.84	1567.83	1567.81	10.3	0	66	3.8e-005	1	U	1.690	1.639	0.918	0.944	K.LFEGGWDEISK.D
		8337	1712.96	1711.96	1711.89	40.5	1	56	0.00037	1	U	1.363	1.487	0.808	0.738	K.LETEKYDLEER.Q
		8724	1793.07	1792.07	1791.98	51.0	1	120	1.3e-010	1	U	1.390	1.608	0.884	0.762	K.KDAGVLGLSSAAMER.N
		8773	1805.13	1804.12	1804.08	22.0	0	56	0.00018	1	U	1.222	1.588	0.893	0.685	R.IKPLAIEGFGEAK.L
		10175	2428.31	2427.31	2427.31	-2.83	1	76	3.2e-006	1	U	1.888	1.776	0.798	0.846	K.KPPQTPAEGEGDPEFIKR.Q
17		Myosin regulatory light chain sqh OS=Drosophila melanogaster GN=sqh PE=1 SV=1
		sp|P40423 Mass: 21671 Score: 101 Matches: 2(2) Sequences: 2(2) emPAI: 0.58
		Quantitation:	Ratio	Median	N	SD(geo)
			116/114	1.578	2	1.085
			117/115	1.572	2	1.253
			114/115	1.165	2	1.247
			116/117	1.166	2	1.080
		Query	Observed	Mr(expt)	Mr(calc)	ppm	Miss	Score	Expect	Rank	Unique	116/114	117/115	114/115	116/117	Peptide
		6978	1502.88	1501.87	1501.82	33.3	0	57	0.00025	1	U	1.489	1.340	0.996	1.104	R.LQGTDPEDVIK.N
		7422	1563.72	1562.72	1562.67	30.9	0	74	3.9e-006	1	U	1.671	1.843	1.361	1.231	R.FTDEDVDEMYR.E
18		LD07162p OS=Drosophila melanogaster GN=vig PE=1 SV=1
		tr|Q9V426 Mass: 57577 Score: 337 Matches: 8(8) Sequences: 8(8) emPAI: 1.01
		Quantitation:	Ratio	Median	N	SD(geo)
			116/114	1.606	8	1.110
			117/115	1.418	8	1.201
			114/115	0.882	8	1.257
			116/117	1.059	8	1.059
		Query	Observed	Mr(expt)	Mr(calc)	ppm	Miss	Score	Expect	Rank	Unique	116/114	117/115	114/115	116/117	Peptide
		5381	1312.76	1311.75	1311.69	46.8	0	50	0.0014	1	U	1.714	1.026	0.645	1.074	R.GGPRPGGFGGGPR.S
		5472	1321.74	1320.74	1320.72	14.3	0	54	0.00063	1	U	1.611	1.631	1.061	1.045	K.ELTLDEWK.A
		6602	1458.83	1457.82	1457.78	27.5	0	90	1.2e-007	1	U	1.538	1.317	0.813	0.946	K.ANAGSNIGGPNAK.K
		6817	1479.79	1478.78	1478.75	25.1	0	69	1.7e-005	1	U	1.606	1.008	0.694	1.102	R.GPGGGPGAGGDRPQR.Q
		6971	1502.78	1501.78	1501.75	17.2	0	81	1.2e-006	1	U	1.530	1.520	1.132	1.135	R.DGAGSHNWGSVK.E
		7503	1573.93	1572.93	1572.89	20.0	0	52	0.00081	1	U	1.294	1.539	1.209	1.013	K.ENKPNNALNK.T
		8874	1830.93	1829.92	1829.89	17.9	0	67	2.8e-005	1	U	1.606	1.454	0.948	1.044	K.QQQFNNNASSNYK.Q
		9351	1977.97	1976.96	1976.92	20.8	0	65	4.5e-005	1	U	1.866	1.383	0.821	1.104	R.EFGSGQGQGQGQGGQQQR.S
19		Microtubule-associated protein 205, isoform B OS=Drosophila melanogaster GN=Map205 PE=2 SV=1
		tr|Q8IMF5 Mass: 136247 Score: 128 Matches: 3(3) Sequences: 3(3) emPAI: 0.12
		Quantitation:	Ratio	Median	N	SD(geo)
			116/114	1.281	3	1.041
			117/115	1.876	3	1.821
			114/115	1.176	3	1.605
			116/117	0.801	3	1.151
		Query	Observed	Mr(expt)	Mr(calc)	ppm	Miss	Score	Expect	Rank	Unique	116/114	117/115	114/115	116/117	Peptide
		3874	1165.62	1164.62	1164.59	22.2	0	51	0.0013	1	U	1.281	1.876	1.176	0.801	K.NFVVEEER.L
		9697	2122.19	2121.18	2121.13	24.4	0	96	3.5e-008	1	U	1.372	4.472	2.617	0.801	K.TITNKPTASGTASDNVTR.T
		9798	2169.00	2167.99	2167.93	24.8	0	46	0.0026	1	U	1.280	1.415	1.133	1.021	-.MEHHEDNAQLDNYLQNR.L
20		Aluminum tubes, isoform A OS=Drosophila melanogaster GN=alt PE=1 SV=1
		tr|Q9VEH0 Mass: 106278 Score: 118 Matches: 3(3) Sequences: 3(3) emPAI: 0.15
		Quantitation:	Ratio	Median	N	SD(geo)
			116/114	1.470	3	1.211
			117/115	1.696	3	1.479
			114/115	0.999	3	1.492
			116/117	0.859	3	1.112
		Query	Observed	Mr(expt)	Mr(calc)	ppm	Miss	Score	Expect	Rank	Unique	116/114	117/115	114/115	116/117	Peptide
		7140	1521.78	1520.78	1520.77	4.63	0	51	0.0013	1	U	1.084	1.291	0.999	0.836	R.QNNSIFELEQR.K
		8321	1709.92	1708.92	1708.86	31.5	0	61	0.00012	1	U	1.546	1.696	0.946	0.859	K.EQHLQQELQEQR.E
		9568	2057.06	2056.06	2056.00	28.9	0	56	0.00035	1	U	1.470	2.795	1.941	1.018	K.QHVEFEPDAEVLTDQR.R
21		CCHC-type zinc finger protein CG3800 OS=Drosophila melanogaster GN=CG3800 PE=1 SV=1
		sp|Q8T8R1 Mass: 19188 Score: 119 Matches: 3(3) Sequences: 3(3) emPAI: 1.16
		Quantitation:	Ratio	Median	N	SD(geo)
			116/114	1.654	3	1.307
			117/115	1.174	3	1.374
			114/115	0.881	3	1.201
			116/117	1.104	3	1.217
		Query	Observed	Mr(expt)	Mr(calc)	ppm	Miss	Score	Expect	Rank	Unique	116/114	117/115	114/115	116/117	Peptide
		4963	1269.62	1268.62	1268.57	39.8	0	45	0.0036	1	U	2.002	1.174	0.881	1.497	K.CNQFGHFAR.A
		7817	1622.66	1621.65	1621.61	26.6	0	62	2.7e-005	1	U	1.180	0.897	0.791	1.037	K.DCTQADNPTCYR.C
		9616	2079.99	2078.98	2078.88	47.5	0	59	0.00017	1	U	1.654	1.689	1.131	1.104	R.DCSLGGGGGPGGVGGGGGGGGGGMR.G
22		MIP06826p OS=Drosophila melanogaster GN=Mf-RB PE=2 SV=1
		tr|C1C553 Mass: 38207 Score: 159 Matches: 6(6) Sequences: 6(6) emPAI: 1.19
		Quantitation:	Ratio	Median	N	SD(geo)
			116/114	1.588	6	1.274
			117/115	1.666	6	1.153
			114/115	0.964	6	1.217
			116/117	0.932	6	1.252
		Query	Observed	Mr(expt)	Mr(calc)	ppm	Miss	Score	Expect	Rank	Unique	116/114	117/115	114/115	116/117	Peptide
		2250	1023.65	1022.64	1022.61	25.0	0	49	0.0014	1	U	1.187	1.738	1.104	0.751	R.LPIFHPR.N
		3175	1102.55	1101.55	1101.52	23.3	0	49	0.0013	1	U	1.644	1.449	0.824	0.932	R.DTYGYSPR.A
		3613	1143.63	1142.62	1142.60	18.4	0	45	0.0048	1	U	2.346	1.203	0.659	1.280	K.FWQSYIR.S
		7043	1509.77	1508.76	1508.72	25.0	0	58	0.00024	1	U	1.534	1.675	1.022	0.932	R.SIYDEPATANER.V
		7988	1649.88	1648.87	1648.84	18.7	0	58	0.00021	1	U	1.291	1.657	0.910	0.707	R.ASSLEPLDELFER.L
		8999	1864.01	1863.00	1862.91	51.9	0	54	0.00057	1	U	1.761	1.705	1.075	1.108	R.AGSEPYVPPPSYWNR.E
23		Heat shock protein 26 OS=Drosophila melanogaster GN=Hsp26 PE=1 SV=2
		sp|P02517 Mass: 25141 Score: 116 Matches: 3(3) Sequences: 3(3) emPAI: 0.81
		Quantitation:	Ratio	Median	N	SD(geo)
			116/114	1.084	3	1.130
			117/115	1.984	3	1.087
			114/115	1.149	3	1.229
			116/117	0.697	3	1.323
		Query	Observed	Mr(expt)	Mr(calc)	ppm	Miss	Score	Expect	Rank	Unique	116/114	117/115	114/115	116/117	Peptide
		4815	1252.63	1251.62	1251.59	27.3	0	47	0.003	1	U	0.987	1.984	1.405	0.697	R.QDDHGHIMR.H
		5441	1318.79	1317.78	1317.75	24.1	0	65	4.8e-005	1	U	1.084	2.264	0.931	0.444	R.YVLPLGTQQR.R
		8429	1733.99	1732.98	1732.93	33.3	0	51	0.0012	1	U	1.259	1.941	1.149	0.742	R.NDIHWPATAHVGK.D
24		Rtnl1, isoform H OS=Drosophila melanogaster GN=Rtnl1 PE=4 SV=1
		tr|E1JHT6 Mass: 71888 Score: 190 Matches: 5(5) Sequences: 5(5) emPAI: 0.42
		Quantitation:	Ratio	Median	N	SD(geo)
			116/114	1.583	5	1.808
			117/115	1.654	5	1.516
			114/115	1.032	5	1.090
			116/117	0.870	5	1.355
		Query	Observed	Mr(expt)	Mr(calc)	ppm	Miss	Score	Expect	Rank	Unique	116/114	117/115	114/115	116/117	Peptide
		5265	1301.65	1300.64	1300.61	27.8	0	44	0.0046	1	U	1.583	1.654	1.032	0.985	K.TDDFEDFLR.D
		6725	1472.82	1471.81	1471.77	31.3	0	56	0.00042	1	U	0.470	0.927	1.092	0.552	K.IASVEEIFCK.Y
		6936	1496.84	1495.83	1495.78	37.1	0	79	2.1e-006	1	U	1.555	1.906	0.987	0.803	K.EAAATNEDIFK.Q
		8685	1783.94	1782.93	1782.87	35.3	0	67	2.6e-005	1	U	1.682	1.204	0.910	1.267	K.QGISGLTTDFMNAER.G
		9777	2158.10	2157.09	2157.08	4.17	1	67	3e-005	1	U	2.104	2.728	1.132	0.870	K.FISSEDLASDFKEEPR.S
25		Calreticulin OS=Drosophila melanogaster GN=Crc PE=1 SV=2
		sp|P29413 Mass: 53264 Score: 198 Matches: 5(5) Sequences: 5(5) emPAI: 0.60
		Quantitation:	Ratio	Median	N	SD(geo)
			116/114	1.281	5	1.087
			117/115	1.861	5	1.658
			114/115	1.476	5	1.626
			116/117	1.019	5	1.127
		Query	Observed	Mr(expt)	Mr(calc)	ppm	Miss	Score	Expect	Rank	Unique	116/114	117/115	114/115	116/117	Peptide
		3367	1118.57	1117.57	1117.55	16.1	0	60	0.00014	1	U	1.352	1.929	1.476	1.031	K.EAQDEVQR.K
		3378	1119.62	1118.62	1118.58	32.1	0	48	0.0023	1	U	1.398	0.968	0.739	1.064	K.GIQTSQDAR.F
		9884	2219.21	2218.20	2218.16	20.1	1	58	0.00023	1	U	1.209	1.765	1.266	0.865	K.IKDPTATKPEDWDDR.A
		10073	2355.11	2354.11	2354.14	-15.81	0	103	6.5e-009	1	U	1.281	1.861	1.484	1.019	K.GAWEHPEIANPEYVPDDK.L
		10106	2378.11	2377.10	2377.07	10.9	0	52	0.00081	1	U	1.138	4.023	2.886	0.814	K.ENFDNENWEDTWIYSK.H
26		Lethal (1) G0230 OS=Drosophila melanogaster GN=l(1)G0230 PE=2 SV=1
		tr|Q9W2X6 Mass: 18447 Score: 105 Matches: 2(2) Sequences: 2(2) emPAI: 0.71
		Quantitation:	Ratio	Median	N	SD(geo)
			116/114	1.678	2	1.060
			117/115	1.575	2	1.252
			114/115	0.953	2	1.253
			116/117	1.012	2	1.059
		Query	Observed	Mr(expt)	Mr(calc)	ppm	Miss	Score	Expect	Rank	Unique	116/114	117/115	114/115	116/117	Peptide
		4107	1185.68	1184.67	1184.63	35.8	0	60	0.00014	1	U	1.748	1.344	0.813	1.054	K.TFYDAAVVR.Q
		7584	1586.84	1585.83	1585.78	31.6	0	79	1.8e-006	1	U	1.611	1.847	1.118	0.972	K.YQSQLSSAGDDK.A
27		Vig2, isoform B OS=Drosophila melanogaster GN=vig2 PE=1 SV=2
		tr|Q9VBX3 Mass: 54152 Score: 194 Matches: 6(6) Sequences: 6(6) emPAI: 0.74
		Quantitation:	Ratio	Median	N	SD(geo)
			116/114	1.683	6	1.065
			117/115	1.543	6	1.142
			114/115	0.877	6	1.101
			116/117	0.935	6	1.081
		Query	Observed	Mr(expt)	Mr(calc)	ppm	Miss	Score	Expect	Rank	Unique	116/114	117/115	114/115	116/117	Peptide
		4993	1271.78	1270.77	1270.76	6.41	0	47	0.0022	1	U	1.496	1.318	0.806	0.912	K.ENKPVVAAR.K
		5252	1298.78	1297.77	1297.73	29.6	0	59	0.00014	1	U	1.657	1.639	0.927	0.935	K.GPAGGDVGRPK.N
		6837	1484.79	1483.78	1483.74	27.0	0	50	0.0015	1	U	1.710	1.452	0.896	1.052	R.EGGGAHNWGSPK.Q
		7013	1506.79	1505.78	1505.74	29.4	0	54	0.00056	1	U	1.713	1.720	0.858	0.852	K.AGEGAADNAEWK.K
		7804	1620.83	1619.83	1619.77	37.3	0	74	6.3e-006	1	U	1.582	1.288	0.764	0.936	K.ESNGEFGNELPQR.Q
		8654	1778.96	1777.95	1777.93	9.07	1	45	0.0052	1	U	1.784	1.732	0.997	1.024	R.KAGEGAADNAEWK.K
28		Clathrin light chain, isoform B OS=Drosophila melanogaster GN=Clc PE=4 SV=1
		tr|E1JI22 Mass: 26564 Score: 131 Matches: 4(4) Sequences: 4(4) emPAI: 1.12
		Quantitation:	Ratio	Median	N	SD(geo)
			116/114	1.457	4	1.245
			117/115	1.744	4	1.153
			114/115	1.049	4	1.102
			116/117	1.020	4	1.358
		Query	Observed	Mr(expt)	Mr(calc)	ppm	Miss	Score	Expect	Rank	Unique	116/114	117/115	114/115	116/117	Peptide
		4712	1242.80	1241.79	1241.73	47.2	0	45	0.0026	1	U	1.665	1.658	1.060	1.062	K.QNPIQVQK.S
		5805	1362.83	1361.82	1361.75	51.3	1	47	0.0029	1	U	1.276	1.378	1.118	1.032	K.KELDDWLR.Q
		6769	1476.79	1475.78	1475.74	30.4	0	59	0.00021	1	U	1.158	1.834	0.892	0.562	K.EDVDPAAEFLAR.E
		7525	1577.86	1576.86	1576.82	24.0	1	70	1.5e-005	1	U	1.844	1.891	1.038	1.009	R.LEEKDIEEER.K
29		Myosin light chain alkali OS=Drosophila melanogaster GN=Mlc1 PE=2 SV=4
		sp|P06742 Mass: 19386 Score: 158 Matches: 3(3) Sequences: 2(2) emPAI: 0.66
		Quantitation:	Ratio	Median	N	SD(geo)
			116/114	1.626	3	1.268
			117/115	1.654	3	1.119
			114/115	0.959	3	1.066
			116/117	0.925	3	1.095
		Query	Observed	Mr(expt)	Mr(calc)	ppm	Miss	Score	Expect	Rank	Unique	116/114	117/115	114/115	116/117	Peptide
		8253	1698.09	1697.08	1697.03	28.5	0	91	5.3e-008	1	U	1.254	1.373	0.960	0.874	R.ALNLNPTLALIEK.L
		8452	1740.05	1739.04	1738.97	37.4	0	66	2.6e-005	1	U	2.017	1.654	0.859	1.044	K.LDEFLPIYSQVK.K 8448
30		40S ribosomal protein S29 OS=Drosophila melanogaster GN=RpS29 PE=3 SV=1
		sp|Q9VH69 Mass: 7307 Score: 106 Matches: 2(2) Sequences: 2(2) emPAI: 2.66
		Quantitation:	Ratio	Median	N	SD(geo)
			116/114	1.696	2	1.125
			117/115	1.583	2	1.008
			114/115	0.833	2	1.094
			116/117	0.890	2	1.037
		Query	Observed	Mr(expt)	Mr(calc)	ppm	Miss	Score	Expect	Rank	Unique	116/114	117/115	114/115	116/117	Peptide
		5661	1344.72	1343.71	1343.70	13.3	0	46	0.0031	1	U	1.561	1.592	0.887	0.868	R.EYANDIGFK.K
		6807	1478.77	1477.76	1477.76	2.08	0	86	4.3e-007	1	U	1.843	1.574	0.782	0.913	M.GFATLWYSHPR.K
31		Beta NAC homolog OS=Drosophila melanogaster GN=bic PE=1 SV=1
		tr|Q7KM15 Mass: 20609 Score: 132 Matches: 3(3) Sequences: 2(2) emPAI: 0.61
		Quantitation:	Ratio	Median	N	SD(geo)
			116/114	1.639	3	1.030
			117/115	1.663	3	1.244
			114/115	1.161	3	1.198
			116/117	1.140	3	1.009
		Query	Observed	Mr(expt)	Mr(calc)	ppm	Miss	Score	Expect	Rank	Unique	116/114	117/115	114/115	116/117	Peptide
		7957	1643.96	1642.95	1642.87	49.3	0	62	8.4e-005	1	U	1.711	2.227	1.467	1.124	K.NDGTVIHFNNPK.A 7956
		8476	1744.04	1743.04	1742.99	26.7	1	70	1.1e-005	1	U	1.616	1.453	1.029	1.140	K.IVHSTPATDDKK.L
32		Isoform L of Tropomyosin-1, isoforms 9A/A/B OS=Drosophila melanogaster GN=Tm1
		sp|P06754-5 Mass: 36803 Score: 341 Matches: 10(10) Sequences: 10(10) emPAI: 2.88
		Quantitation:	Ratio	Median	N	SD(geo)
			116/114	1.696	10	1.156
			117/115	1.678	10	1.112
			114/115	1.032	10	1.180
			116/117	1.018	10	1.103
		Query	Observed	Mr(expt)	Mr(calc)	ppm	Miss	Score	Expect	Rank	Unique	116/114	117/115	114/115	116/117	Peptide
		4354	1208.61	1207.61	1207.58	21.7	0	47	0.0028	1		1.762	1.358	0.821	1.062	R.ALVCEQEAR.D
		4356	1208.66	1207.65	1207.65	0.43	0	55	0.00054	1		1.634	1.531	0.876	0.932	K.SLEVSEEK.A
		5188	1290.76	1289.75	1289.72	25.0	1	52	0.00083	1		1.810	1.740	0.999	1.036	K.VDKDGALER.A
		5459	1320.71	1319.70	1319.69	8.88	1	55	0.00048	1		1.880	1.409	0.857	1.140	R.AEKAEEEAR.Q
		6138	1401.81	1400.80	1400.76	26.5	0	53	0.00074	1		1.575	1.862	1.186	1.000	R.IQLLEEDLER.S
		7252	1536.73	1535.73	1535.72	5.68	0	101	1.2e-008	1		1.836	1.696	1.082	1.168	K.LSEASQAADESER.I
		7860	1629.90	1628.90	1628.86	21.9	0	75	5.2e-006	1		1.828	1.489	0.905	1.107	K.ALQNAESEVAALNR.R
		8060	1662.02	1661.01	1660.94	42.6	1	66	2.8e-005	1		1.270	1.760	1.341	0.965	R.KLVLMEQDLER.S
		8249	1696.94	1695.94	1695.93	6.19	1	55	0.00041	1		1.323	1.660	1.066	0.847	R.SEEKVELSESK.I
		9367	1985.09	1984.08	1984.08	-0.65	1	76	3.4e-006	1		1.430	1.750	1.206	0.982	K.ATQKEETFETQIK.V
33		Tropomyosin-2 OS=Drosophila melanogaster GN=Tm2 PE=2 SV=1
		sp|P09491 Mass: 38148 Score: 198 Matches: 6(6) Sequences: 6(6) emPAI: 1.19
		Quantitation:	Ratio	Median	N	SD(geo)
			116/114	1.610	6	1.105
			117/115	1.618	6	1.263
			114/115	0.932	6	1.165
			116/117	0.945	6	1.171
		Query	Observed	Mr(expt)	Mr(calc)	ppm	Miss	Score	Expect	Rank	Unique	116/114	117/115	114/115	116/117	Peptide
		4356	1208.66	1207.65	1207.65	0.43	0	55	0.00054	1		1.634	1.531	0.876	0.932	K.SLEVSEEK.A
		5793	1361.79	1360.79	1360.76	22.5	1	49	0.0019	1	U	1.563	1.709	0.988	0.900	R.ADKLNEEVR.D
		6300	1421.76	1420.75	1420.77	-13.25	0	50	0.0014	1	U	1.825	1.750	0.923	0.959	K.IMELEEELK.V
		7122	1518.87	1517.86	1517.82	28.1	0	58	0.00023	1	U	1.352	2.352	1.198	0.687	K.VQQIEEDLEK.S
		7712	1604.85	1603.84	1603.79	31.3	0	76	3.5e-006	1	U	1.689	1.473	0.941	1.075	K.LLEATQSADENNR.M
		8131	1676.94	1675.93	1675.89	29.1	0	72	9.3e-006	1	U	1.587	1.157	0.753	1.029	K.LLTATESEVATQNR.K
34		Isoform 2 of Troponin I OS=Drosophila melanogaster GN=wupA
		sp|P36188-3 Mass: 30959 Score: 160 Matches: 5(5) Sequences: 5(5) emPAI: 1.24
		Quantitation:	Ratio	Median	N	SD(geo)
			116/114	1.475	5	1.236
			117/115	1.762	5	1.410
			114/115	1.077	5	1.092
			116/117	0.964	5	1.326
		Query	Observed	Mr(expt)	Mr(calc)	ppm	Miss	Score	Expect	Rank	Unique	116/114	117/115	114/115	116/117	Peptide
		5198	1291.73	1290.72	1290.69	25.7	1	67	3.1e-005	1	U	1.983	2.109	1.073	1.005	K.VKEEVEAEA.-
		6291	1419.88	1418.88	1418.85	21.0	1	45	0.0037	1	U	1.475	1.661	1.077	0.954	R.INKLEDQK.Y
		6444	1441.76	1440.75	1440.72	18.9	0	48	0.0023	1	U	1.399	2.817	1.191	0.590	K.EFTLEEEEK.E
		6823	1480.82	1479.81	1479.77	32.5	0	53	0.00077	1	U	1.682	1.762	1.013	0.964	R.NLSDASEDTLK.S
		9023	1871.97	1870.96	1870.95	4.55	0	76	3.2e-006	1	U	1.124	1.103	1.260	1.280	K.DVEINDLNAQVNDLR.G
35		Tropomyosin-1, isoforms 9A/A/B OS=Drosophila melanogaster GN=Tm1 PE=1 SV=2
		sp|P06754 Mass: 45065 Score: 290 Matches: 11(11) Sequences: 11(11) emPAI: 2.39
		Quantitation:	Ratio	Median	N	SD(geo)
			116/114	1.679	11	1.214
			117/115	1.696	11	1.221
			114/115	0.999	11	1.153
			116/117	1.000	11	1.159
		Query	Observed	Mr(expt)	Mr(calc)	ppm	Miss	Score	Expect	Rank	Unique	116/114	117/115	114/115	116/117	Peptide
		4354	1208.61	1207.61	1207.58	21.7	0	47	0.0028	1		1.762	1.358	0.821	1.062	R.ALVCEQEAR.D
		4356	1208.66	1207.65	1207.65	0.43	0	55	0.00054	1		1.634	1.531	0.876	0.932	K.SLEVSEEK.A
		5187	1290.72	1289.71	1289.68	26.1	0	65	4.6e-005	1		1.455	1.122	0.858	1.110	K.LAMVEADLER.A
		5188	1290.76	1289.75	1289.72	25.0	1	52	0.00083	1		1.810	1.740	0.999	1.036	K.VDKDGALER.A
		5459	1320.71	1319.70	1319.69	8.88	1	55	0.00048	1		1.880	1.409	0.857	1.140	R.AEKAEEEAR.Q
		5705	1349.75	1348.74	1348.73	8.85	0	48	0.0025	1		1.679	1.814	1.010	0.932	R.MDALENQLK.E
		6138	1401.81	1400.80	1400.76	26.5	0	53	0.00074	1		1.575	1.862	1.186	1.000	R.IQLLEEDLER.S
		6831	1482.90	1481.90	1481.85	34.0	1	49	0.0015	1		1.769	1.979	1.048	0.934	R.FLAEEADKK.Y
		7252	1536.73	1535.73	1535.72	5.68	0	101	1.2e-008	1		1.836	1.696	1.082	1.168	K.LSEASQAADESER.A
		7420	1562.88	1561.87	1561.87	-0.81	1	48	0.002	1		1.163	1.896	1.228	0.751	R.KLAMVEADLER.A
		7791	1617.84	1616.84	1616.82	8.28	1	49	0.0018	1		1.039	1.149	0.850	0.766	R.REEAESEVAALNR.R
36		Isoform D of Tropomyosin-1, isoforms 9A/A/B OS=Drosophila melanogaster GN=Tm1
		sp|P06754-1 Mass: 36905 Score: 316 Matches: 11(11) Sequences: 11(11) emPAI: 3.44
		Quantitation:	Ratio	Median	N	SD(geo)
			116/114	1.762	11	1.151
			117/115	1.696	11	1.189
			114/115	0.999	11	1.147
			116/117	1.036	11	1.136
		Query	Observed	Mr(expt)	Mr(calc)	ppm	Miss	Score	Expect	Rank	Unique	116/114	117/115	114/115	116/117	Peptide
		4354	1208.61	1207.61	1207.58	21.7	0	47	0.0028	1		1.762	1.358	0.821	1.062	R.ALVCEQEAR.D
		4356	1208.66	1207.65	1207.65	0.43	0	55	0.00054	1		1.634	1.531	0.876	0.932	K.SLEVSEEK.A
		5187	1290.72	1289.71	1289.68	26.1	0	65	4.6e-005	1		1.455	1.122	0.858	1.110	K.LAMVEADLER.A
		5188	1290.76	1289.75	1289.72	25.0	1	52	0.00083	1		1.810	1.740	0.999	1.036	K.VDKDGALER.A
		5459	1320.71	1319.70	1319.69	8.88	1	55	0.00048	1		1.880	1.409	0.857	1.140	R.AEKAEEEAR.Q
		5705	1349.75	1348.74	1348.73	8.85	0	48	0.0025	1		1.679	1.814	1.010	0.932	R.MDALENQLK.E
		6138	1401.81	1400.80	1400.76	26.5	0	53	0.00074	1		1.575	1.862	1.186	1.000	R.IQLLEEDLER.S
		6831	1482.90	1481.90	1481.85	34.0	1	49	0.0015	1		1.769	1.979	1.048	0.934	R.FLAEEADKK.Y
		7252	1536.73	1535.73	1535.72	5.68	0	101	1.2e-008	1		1.836	1.696	1.082	1.168	K.LSEASQAADESER.A
		7420	1562.88	1561.87	1561.87	-0.81	1	48	0.002	1		1.163	1.896	1.228	0.751	R.KLAMVEADLER.A
		7860	1629.90	1628.90	1628.86	21.9	0	75	5.2e-006	1		1.828	1.489	0.905	1.107	K.ALQNAESEVAALNR.R
37		60S ribosomal protein L18a OS=Drosophila melanogaster GN=RpL18A PE=1 SV=1
		sp|P41093 Mass: 24187 Score: 78 Matches: 2(2) Sequences: 2(2) emPAI: 0.51
		Quantitation:	Ratio	Median	N	SD(geo)
			116/114	1.920	2	6.304
			117/115	1.458	2	4.417
			114/115	1.056	2	1.055
			116/117	1.387	2	1.505
		Query	Observed	Mr(expt)	Mr(calc)	ppm	Miss	Score	Expect	Rank	Unique	116/114	117/115	114/115	116/117	Peptide
		7346	1550.97	1549.96	1549.91	33.1	1	53	0.00047	1	U	7.059	4.167	1.097	1.852	K.GLLKEYEVVGR.K
		7492	1572.85	1571.85	1571.76	58.2	0	51	0.0012	1	U	0.522	0.510	1.017	1.039	R.DLTVGGAVTQCYR.D
38		Myosin regulatory light chain 2 OS=Drosophila melanogaster GN=Mlc2 PE=1 SV=2
		sp|P18432 Mass: 27158 Score: 418 Matches: 10(10) Sequences: 8(8) emPAI: 5.23
		Quantitation:	Ratio	Median	N	SD(geo)
			116/114	1.604	10	1.197
			117/115	1.983	10	1.285
			114/115	1.332	10	1.273
			116/117	0.955	10	1.095
		Query	Observed	Mr(expt)	Mr(calc)	ppm	Miss	Score	Expect	Rank	Unique	116/114	117/115	114/115	116/117	Peptide
		2966	1082.64	1081.63	1081.60	31.0	0	52	0.00094	1	U	1.574	1.698	1.058	0.977	R.AAFDSVGK.I
		5887	1372.75	1371.75	1371.68	51.4	0	48	0.0021	1	U	1.454	1.419	0.923	0.943	R.EMLMNFGDK.F
		7221	1531.90	1530.89	1530.83	41.7	0	89	1.6e-007	1	U	1.967	1.225	0.735	1.176	R.AGSSVFSVFSQK.Q
		7661	1597.85	1596.84	1596.79	32.3	0	82	1.1e-006	1	U	1.634	2.443	1.422	0.948	K.TFDNDGLIDGDK.F
		9094	1901.00	1900.00	1899.96	21.3	1	63	6.8e-005	1	U	1.731	2.399	1.369	0.985	K.TFDNDGLIDGDKFR.E
		9255	1943.96	1942.95	1942.91	24.1	0	58	0.00022	1	U	1.544	1.943	1.267	1.004	K.EVDDAYDQMVIDDK.N
		9312	1959.95	1958.94	1958.90	21.2	0	(48)	0.0021	1	U	1.157	1.913	1.594	0.962	K.EVDDAYDQMVIDDK.N
		9773	2156.11	2155.11	2155.07	16.7	0	99	1.8e-008	1	U	1.649	2.341	1.337	0.939	R.MATSGANDEDEVVIAAFK.T
		9806	2172.11	2171.10	2171.07	16.7	0	(58)	0.00022	1	U	1.121	2.024	1.502	0.829	R.MATSGANDEDEVVIAAFK.T
		9821	2183.13	2182.13	2182.17	-18.96	1	82	9.2e-007	1	U	1.788	2.684	1.327	0.881	K.EAFQLMDADKDGIIGK.N
39		Vitellogenin-1 OS=Drosophila melanogaster GN=Yp1 PE=1 SV=1
		sp|P02843 Mass: 52572 Score: 216 Matches: 7(7) Sequences: 5(5) emPAI: 0.61
		Quantitation:	Ratio	Median	N	SD(geo)
			116/114	1.121	7	1.127
			117/115	2.146	7	1.455
			114/115	1.101	7	1.314
			116/117	0.653	7	1.227
		Query	Observed	Mr(expt)	Mr(calc)	ppm	Miss	Score	Expect	Rank	Unique	116/114	117/115	114/115	116/117	Peptide
		1863	989.63	988.63	988.58	49.0	0	65	4.2e-005	1	U	1.253	1.725	1.101	0.797	K.NTLTGLAR.G
		6262	1415.85	1414.84	1414.77	47.9	0	66	3.3e-005	1	U	0.952	2.381	1.426	0.568	K.TVAPLNEMIQR.L
		6326	1424.87	1423.86	1423.82	26.3	1	50	0.0013	1	U	1.121	2.715	1.441	0.593	R.KLVQAYMQR.Y 6327
		7468	1568.84	1567.84	1567.79	31.6	0	47	0.003	1		1.242	1.404	0.792	0.698	R.YFAESVRPGNER.S
		8906	1838.10	1837.09	1837.00	52.3	0	71	8.6e-006	1	U	1.007	4.200	1.830	0.437	R.SFPAVPANSLQQYK.Q 8903
40		RE17611p OS=Drosophila melanogaster GN=RpL26 PE=2 SV=1
		tr|Q9VVU2 Mass: 20153 Score: 77 Matches: 3(3) Sequences: 2(2) emPAI: 0.63
		Quantitation:	Ratio	Median	N	SD(geo)
			116/114	2.027	3	1.246
			117/115	1.564	3	1.238
			114/115	0.876	3	1.083
			116/117	1.084	3	1.064
		Query	Observed	Mr(expt)	Mr(calc)	ppm	Miss	Score	Expect	Rank	Unique	116/114	117/115	114/115	116/117	Peptide
		3531	1134.71	1133.70	1133.67	28.3	0	51	0.0011	1	U	1.455	1.191	0.892	1.087	R.LMSAPLSK.E
		3878	1165.64	1164.64	1164.60	30.9	0	48	0.0027	1	U	2.027	1.814	0.876	0.976	K.QNPFVSSSR.R 3877
41		Collagen alpha-1(IV) chain OS=Drosophila melanogaster GN=Cg25C PE=2 SV=3
		sp|P08120 Mass: 190477 Score: 173 Matches: 3(3) Sequences: 3(3) emPAI: 0.08
		Quantitation:	Ratio	Median	N	SD(geo)
			116/114	1.723	3	1.198
			117/115	1.945	3	1.317
			114/115	1.167	3	1.269
			116/117	0.904	3	1.135
		Query	Observed	Mr(expt)	Mr(calc)	ppm	Miss	Score	Expect	Rank	Unique	116/114	117/115	114/115	116/117	Peptide
		3003	1086.70	1085.69	1085.63	53.7	0	67	1.6e-005	1	U	1.511	1.945	1.167	0.904	R.GLIGIQGER.G
		7154	1522.86	1521.85	1521.82	19.4	0	87	2.8e-007	1	U	2.160	1.872	0.862	0.992	K.TAGTAGSIQDSVK.H
		9364	1983.98	1982.97	1982.97	1.67	0	79	1.9e-006	1	U	1.723	3.072	1.381	0.772	K.FPIDDSYDIVDSAGVAR.G
42		Viking OS=Drosophila melanogaster GN=vkg PE=2 SV=1
		tr|Q9VMV5 Mass: 204467 Score: 578 Matches: 15(15) Sequences: 14(14) emPAI: 0.41
		Quantitation:	Ratio	Median	N	SD(geo)
			116/114	1.615	15	1.194
			117/115	1.952	15	1.404
			114/115	1.075	15	1.288
			116/117	0.889	15	1.130
		Query	Observed	Mr(expt)	Mr(calc)	ppm	Miss	Score	Expect	Rank	Unique	116/114	117/115	114/115	116/117	Peptide
		713	886.50	885.49	885.48	12.9	0	48	0.0014	1	U	1.817	2.122	1.057	0.902	R.QGDIGPR.G
		1820	985.65	984.64	984.58	55.6	0	70	9.1e-006	1	U	1.636	2.591	1.227	0.772	R.GAIGLTGPR.G 1821
		2684	1059.62	1058.62	1058.60	18.4	0	44	0.0051	1	U	1.739	2.086	1.019	0.846	K.VGAAGPDGK.A
		3721	1152.62	1151.61	1151.61	6.23	0	54	0.0007	1	U	1.447	1.603	1.162	1.046	R.GESGYAIVGR.Q
		4104	1185.64	1184.63	1184.60	21.8	0	49	0.0016	1	U	1.918	1.707	0.758	0.849	R.NGQIGDQGPR.G
		5275	1302.60	1301.59	1301.58	13.0	0	73	4.4e-006	1	U	2.407	2.826	1.075	0.913	R.GDYGDAGYQGR.D
		6203	1408.70	1407.70	1407.69	6.15	0	69	1.7e-005	1	U	1.615	2.133	1.073	0.811	R.GFTGDQGLQGER.G
		6718	1471.80	1470.79	1470.75	27.3	0	73	7e-006	1	U	1.457	1.952	1.075	0.800	K.GPQGESGVVGLDGR.N
		6911	1493.79	1492.79	1492.71	48.2	0	52	0.001	1	U	1.290	1.658	1.421	1.103	R.AQPVIECHGHGR.C
		7933	1639.90	1638.90	1638.84	30.7	0	61	0.00014	1	U	1.514	1.134	0.802	1.068	R.GPVGDSQPALDGVAGR.K
		8410	1729.85	1728.84	1728.75	51.0	0	64	5.3e-005	1	U	1.250	1.791	1.166	0.811	R.AVGQDLGQSGSCMMR.F
		8777	1806.98	1805.97	1805.88	47.8	0	63	6.7e-005	1	U	1.432	3.020	1.882	0.889	R.VHPSNLQAYDEYAR.H
		9227	1935.93	1934.92	1934.88	19.4	0	66	3.6e-005	1	U	1.824	1.773	0.862	0.884	R.GDQGEVGYTGADGPQGQR.G
		9904	2231.06	2230.05	2230.06	-2.06	0	141	1e-012	1	U	1.733	2.910	1.516	0.900	R.ADASSGFTDGSASSNPSGSLK.T
43		40S ribosomal protein S21 OS=Drosophila melanogaster GN=oho23B PE=1 SV=1
		sp|O76927 Mass: 10170 Score: 132 Matches: 3(3) Sequences: 3(3) emPAI: 3.14
		Quantitation:	Ratio	Median	N	SD(geo)
			116/114	1.829	2	1.139
			117/115	1.204	3	65.214
			114/115	0.729	3	2.297
			116/117	1.139	2	1.089
		Query	Observed	Mr(expt)	Mr(calc)	ppm	Miss	Score	Expect	Rank	Unique	116/114	117/115	114/115	116/117	Peptide
		4422	1215.64	1214.63	1214.59	31.9	0	55	0.00044	1	U	2.005	1.204	0.729	1.210	K.TYAICGEIR.R
		8593	1763.88	1762.87	1762.78	48.6	0	47	0.0028	1	U	-0.152	0.001	0.222	-32.426	-.MENDAGENVDLYVPR.K
		9621	2082.06	2081.06	2081.05	2.68	0	85	4.4e-007	1	U	1.668	1.711	1.104	1.073	K.DHASVQLSIVDVDPETGR.Q
44		Vitellogenin-2 OS=Drosophila melanogaster GN=Yp2 PE=1 SV=2
		sp|P02844 Mass: 52800 Score: 309 Matches: 11(11) Sequences: 9(9) emPAI: 1.35
		Quantitation:	Ratio	Median	N	SD(geo)
			116/114	1.124	11	1.179
			117/115	2.742	11	1.265
			114/115	1.376	11	1.330
			116/117	0.614	11	1.141
		Query	Observed	Mr(expt)	Mr(calc)	ppm	Miss	Score	Expect	Rank	Unique	116/114	117/115	114/115	116/117	Peptide
		1236	937.56	936.55	936.52	35.0	0	49	0.002	1	U	0.819	2.544	1.601	0.514	R.GYIVGER.G
		3694	1149.72	1148.71	1148.64	57.4	0	53	0.00079	1	U	1.304	2.816	1.151	0.532	K.LVQAYQQR.Y
		5764	1358.77	1357.77	1357.77	-2.47	0	48	0.0024	1	U	0.945	3.106	1.733	0.526	R.EVEELPNLK.E
		6306	1421.92	1420.91	1420.84	51.6	1	49	0.0011	1	U	1.124	2.446	1.359	0.623	R.KLVQAYQQR.Y
		7468	1568.84	1567.84	1567.79	31.6	0	47	0.003	1		1.242	1.404	0.792	0.698	R.YFAESVRPGNER.N
		8155	1680.92	1679.91	1679.84	42.8	0	55	0.00044	1	U	1.299	2.742	1.313	0.620	K.QTGYHQVHQPWR.Q 8153
		9040	1879.05	1878.04	1877.94	53.7	0	58	0.00024	1	U	1.176	2.995	1.599	0.626	R.NFPSVAASSYQEYK.Q
		9325	1965.09	1964.08	1964.04	21.7	0	70	1.2e-005	1	U	0.925	2.955	1.969	0.614	K.LQEMSLEEGATLLDK.L
		9656	2100.05	2099.04	2099.02	12.0	0	78	1.9e-006	1	U	1.387	2.541	1.376	0.749	R.SNSLDNVEQPSNWVNPR.E 9657
45		Chorion protein S15 OS=Drosophila melanogaster GN=Cp15 PE=3 SV=1
		sp|P07185 Mass: 12406 Score: 108 Matches: 2(2) Sequences: 2(2) emPAI: 1.19
		Quantitation:	Ratio	Median	N	SD(geo)
			116/114	0.589	2	1.032
			117/115	3.485	2	1.344
			114/115	2.417	2	1.087
			116/117	0.407	2	1.275
		Query	Observed	Mr(expt)	Mr(calc)	ppm	Miss	Score	Expect	Rank	Unique	116/114	117/115	114/115	116/117	Peptide
		5966	1380.75	1379.74	1379.67	50.6	0	60	0.00014	1	U	0.602	2.828	2.278	0.483	R.GYEIGHGYGQR.A
		7963	1645.81	1644.80	1644.78	14.8	0	72	9.6e-006	1	U	0.576	4.295	2.564	0.343	R.GGYGGGYGGGYGPVQR.V
46		Vitellogenin-3 OS=Drosophila melanogaster GN=Yp3 PE=1 SV=1
		sp|P06607 Mass: 50252 Score: 374 Matches: 13(13) Sequences: 9(9) emPAI: 1.71
		Quantitation:	Ratio	Median	N	SD(geo)
			116/114	1.057	13	1.161
			117/115	2.984	13	1.412
			114/115	1.446	13	1.297
			116/117	0.553	13	1.143
		Query	Observed	Mr(expt)	Mr(calc)	ppm	Miss	Score	Expect	Rank	Unique	116/114	117/115	114/115	116/117	Peptide
		4203	1193.68	1192.68	1192.64	26.2	0	46	0.0041	1	U	0.867	2.985	1.909	0.553	K.YTAQTGHK.L
		4804	1250.81	1249.81	1249.76	33.5	0	50	0.00099	1	U	1.031	2.103	1.314	0.642	R.LIQAYVQK.Y
		5482	1322.83	1321.82	1321.76	45.9	0	44	0.0042	1	U	0.993	1.699	1.139	0.663	K.YNLQQLQK.N
		5617	1339.77	1338.77	1338.74	20.2	0	44	0.0058	1	U	0.832	2.046	1.348	0.546	K.LNNYVETAK.A
		6215	1409.81	1408.81	1408.78	17.7	0	48	0.0021	1	U	1.091	2.040	1.233	0.657	R.GDYILEVNAK.S
		6974	1502.84	1501.83	1501.81	13.8	0	64	5.3e-005	1	U	1.238	2.204	1.208	0.677	K.NAQEQQQQLK.S 6975 6979
		7036	1508.75	1507.74	1507.69	36.2	0	101	1.2e-008	1	U	0.904	3.514	1.799	0.461	K.QAAYHGMHHAQN.- 7035
		7090	1514.88	1513.87	1513.83	24.3	0	61	0.00011	1	U	1.125	3.090	1.446	0.525	R.LENQPLEQGAK.V
		7161	1524.69	1523.68	1523.68	2.56	0	(58)	0.00018	1	U	1.339	2.984	1.483	0.664	K.QAAYHGMHHAQN.-
		7294	1541.84	1540.84	1540.78	39.6	0	48	0.0023	1	U	1.057	1.763	1.023	0.611	R.YFAESVRPGSER.N
47		BcDNA.GH11973 OS=Drosophila melanogaster GN=rgn PE=2 SV=1
		tr|Q9Y102 Mass: 107951 Score: 163 Matches: 5(5) Sequences: 5(5) emPAI: 0.26
		Quantitation:	Ratio	Median	N	SD(geo)
			116/114	1.944	5	1.260
			117/115	2.161	5	1.393
			114/115	1.208	5	1.226
			116/117	1.215	5	1.193
		Query	Observed	Mr(expt)	Mr(calc)	ppm	Miss	Score	Expect	Rank	Unique	116/114	117/115	114/115	116/117	Peptide
		5124	1284.74	1283.73	1283.71	17.8	0	45	0.0044	1	U	1.403	1.297	0.917	0.989	K.QLAEAHEAK.R
		6256	1415.72	1414.71	1414.69	10.6	0	52	0.00081	1	U	1.944	2.462	1.598	1.258	R.QHAADEEAEK.L
		8280	1702.95	1701.95	1701.93	13.2	1	49	0.002	1	U	2.143	2.161	1.229	1.215	K.ELKENQEQQLR.E
		9846	2195.08	2194.08	2194.04	17.1	0	83	6.1e-007	1	U	2.640	2.711	1.075	1.043	K.NQNQHPNDVNYQPAQQR.Q
		10417	2767.33	2766.32	2766.29	13.2	0	47	0.0023	1	U	1.827	1.421	1.208	1.549	K.QDALSGENDPIWLGATYDHHNNR.W
48		Defective chorion-1 protein, FC125 isoform OS=Drosophila melanogaster GN=dec-1 PE=2 SV=2
		sp|P18169 Mass: 144850 Score: 129 Matches: 3(3) Sequences: 3(3) emPAI: 0.11
		Quantitation:
		Ratio	Median	N	SD(geo)
		116/114	1.447	3	1.215
		117/115	3.851	3	1.341
		114/115	1.046	3	1.164
		116/117	0.301	3	1.195
		Query	Observed	Mr(expt)	Mr(calc)	ppm	Miss	Score	Expect	Rank	Unique	116/114	117/115	114/115	116/117	Peptide
		5484	1323.69	1322.68	1322.67	8.63	0	50	0.0016	1	U	1.481	5.738	1.169	0.301	R.QWSEEQTK.I
		9073	1893.96	1892.95	1892.86	48.8	0	59	0.00017	1	U	1.045	3.235	0.866	0.279	R.MQMAQQNPMMQQQR.Q
		9152	1916.98	1915.97	1915.93	23.3	0	78	1.9e-006	1	U	1.447	3.851	1.046	0.392	R.QWSEDQAQIQQQQR.Q

## Sheet: LTQ-identified prots.
Accession	Coverage	# PSMs	# Peptides	# AAs	MW [kDa]	calc. pI	Score	Description
Q7K3B7	5.11	5	2	568	62.2249	7.47412	150.927	CG11208 OS=Drosophila melanogaster GN=CG11208 PE=2 SV=1 - [Q7K3B7_DROME]
	Confidence Icon	Sequence	Protein Accessions	# Proteins	# Protein Groups	Activation Type	Modifications	IonScore	Exp Value	Δ Score	Rank	Identity High	Homology Threshold	Charge	m/z [Da]	MH+ [Da]	ΔM [ppm]	RT [min]	First Scan	Last Scan	MS Order	Ions Matched	Spectrum File	Annotation
	High	HQQYQQAGGAGGGAPYGQQQPR	Q7K581	1	1	CID		61.91	6.79599e-06	1	1	25		3	762.026	2284.06	1.22246	44.9804	5749	5749	MS2	13/248	WT1_rep.raw
		Accession	Coverage	# PSMs	# Peptides	# AAs	MW [kDa]	calc. pI	Score	Description
		Q7K581	8.94	4	3	559	63.1903	6.22705	143.266	CG8963, isoform A OS=Drosophila melanogaster GN=CG8963 PE=1 SV=1 - [Q7K581_DROME]
	High	DIQEIITALQAIELK	Q7K581	1	1	CID		53.38	2.34191e-05	1	1	22		2	849.488	1697.97	-0.1614	209.02	45570	45570	MS2	11/160	WT1_rep.raw
		Accession	Coverage	# PSMs	# Peptides	# AAs	MW [kDa]	calc. pI	Score	Description
		Q7K581	8.94	4	3	559	63.1903	6.22705	143.266	CG8963, isoform A OS=Drosophila melanogaster GN=CG8963 PE=1 SV=1 - [Q7K581_DROME]
	High	LSDEPVFYGPDGR	Q7K581	1	1	CID		50.14	0.000101669	1	1	25		2	726.345	1451.68	2.03334	91.7582	17181	17181	MS2	7/96	WT1_rep.raw
		Accession	Coverage	# PSMs	# Peptides	# AAs	MW [kDa]	calc. pI	Score	Description
		Q7K581	8.94	4	3	559	63.1903	6.22705	143.266	CG8963, isoform A OS=Drosophila melanogaster GN=CG8963 PE=1 SV=1 - [Q7K581_DROME]
	High	LSDEPVFYGPDGR	Q7K581	1	1	CID		45.15	0.000319239	1	1	25		2	726.344	1451.68	0.603832	91.9909	17242	17242	MS2	10/96	WT1_rep.raw
		Accession	Coverage	# PSMs	# Peptides	# AAs	MW [kDa]	calc. pI	Score	Description
		Q7K581	8.94	4	3	559	63.1903	6.22705	143.266	CG8963, isoform A OS=Drosophila melanogaster GN=CG8963 PE=1 SV=1 - [Q7K581_DROME]
Q7K172	5.32	3	2	451	51.6066	8.1626	52.3862	LD04933p OS=Drosophila melanogaster GN=ste24a PE=1 SV=1 - [Q7K172_DROME]
	Confidence Icon	Sequence	Protein Accessions	# Proteins	# Protein Groups	Activation Type	Modifications	IonScore	Exp Value	Δ Score	Rank	Identity High	Homology Threshold	Charge	m/z [Da]	MH+ [Da]	ΔM [ppm]	RT [min]	First Scan	Last Scan	MS Order	Ions Matched	Spectrum File	Annotation
	High	IGMAALMEELR	Q9VKI3	1	1	CID		77.07	4.555e-07	1	1	29		2	617.32	1233.63	0.414402	147.629	32564	32564	MS2	9/80	WT1_rep.raw
		Accession	Coverage	# PSMs	# Peptides	# AAs	MW [kDa]	calc. pI	Score	Description
		Q9VKI3	17.24	4	2	116	12.0918	5.66846	142.664	Vitelline membrane protein Vm32E OS=Drosophila melanogaster GN=Vm32E PE=1 SV=1 - [VTU4_DROME]
	High	IGMAALMEELR	Q9VKI3	1	1	CID		71.94	1.48418e-06	1	1	29		2	617.321	1233.63	0.612306	147.117	32408	32408	MS2	9/80	WT1_rep.raw
		Accession	Coverage	# PSMs	# Peptides	# AAs	MW [kDa]	calc. pI	Score	Description
		Q9VKI3	17.24	4	2	116	12.0918	5.66846	142.664	Vitelline membrane protein Vm32E OS=Drosophila melanogaster GN=Vm32E PE=1 SV=1 - [VTU4_DROME]
	High	IGMAALMEELR	Q9VKI3	1	1	CID		41.75	0.0015539	1	1	29		2	617.32	1233.63	-0.278261	146.604	32254	32254	MS2	9/80	WT1_rep.raw
		Accession	Coverage	# PSMs	# Peptides	# AAs	MW [kDa]	calc. pI	Score	Description
		Q9VKI3	17.24	4	2	116	12.0918	5.66846	142.664	Vitelline membrane protein Vm32E OS=Drosophila melanogaster GN=Vm32E PE=1 SV=1 - [VTU4_DROME]
	High	EQLQQFHQR	Q9VKI3	1	1	CID		28.56	0.0181807	1	1	26		2	607.308	1213.61	1.56324	41.5672	4912	4912	MS2	5/92	WT1_rep.raw
		Accession	Coverage	# PSMs	# Peptides	# AAs	MW [kDa]	calc. pI	Score	Description
		Q9VKI3	17.24	4	2	116	12.0918	5.66846	142.664	Vitelline membrane protein Vm32E OS=Drosophila melanogaster GN=Vm32E PE=1 SV=1 - [VTU4_DROME]
Q9I7S8	5.36	4	2	429	47.2516	8.07471	115.069	Multifunctional protein ADE2 OS=Drosophila melanogaster GN=ade5 PE=1 SV=2 - [PUR6_DROME]
	Confidence Icon	Sequence	Protein Accessions	# Proteins	# Protein Groups	Activation Type	Modifications	IonScore	Exp Value	Δ Score	Rank	Identity High	Homology Threshold	Charge	m/z [Da]	MH+ [Da]	ΔM [ppm]	RT [min]	First Scan	Last Scan	MS Order	Ions Matched	Spectrum File	Annotation
	High	IAGGSSAAEEDGAEEK	Q7K0D8	1	1	CID		87.55	8.87751e-09	1	1	22		2	760.84	1520.67	1.0494	36.0156	3499	3499	MS2	10/120	WT1_rep.raw
		Accession	Coverage	# PSMs	# Peptides	# AAs	MW [kDa]	calc. pI	Score	Description
		Q7K0D8	2.84	2	1	564	59.3979	8.42627	142.357	CG2158 OS=Drosophila melanogaster GN=Nup50 PE=1 SV=1 - [Q7K0D8_DROME]
	High	IAGGSSAAEEDGAEEK	Q7K0D8	1	1	CID		74.85	1.65307e-07	1	1	22		2	760.84	1520.67	0.728303	35.4922	3368	3368	MS2	11/120	WT1_rep.raw
		Accession	Coverage	# PSMs	# Peptides	# AAs	MW [kDa]	calc. pI	Score	Description
		Q7K0D8	2.84	2	1	564	59.3979	8.42627	142.357	CG2158 OS=Drosophila melanogaster GN=Nup50 PE=1 SV=1 - [Q7K0D8_DROME]
Q9VB96	5.36	2	2	485	52.5728	6.66846	65.9926	CG31075 OS=Drosophila melanogaster GN=CG31075 PE=2 SV=2 - [Q9VB96_DROME]
	Confidence Icon	Sequence	Protein Accessions	# Proteins	# Protein Groups	Activation Type	Modifications	IonScore	Exp Value	Δ Score	Rank	Identity High	Homology Threshold	Charge	m/z [Da]	MH+ [Da]	ΔM [ppm]	RT [min]	First Scan	Last Scan	MS Order	Ions Matched	Spectrum File	Annotation
	High	VVQEDNPNTGDVQEK	Q9VSS2	1	1	CID		75.57	4.50665e-07	1	1	27		2	836.398	1671.79	3.45624	41.0583	4776	4776	MS2	12/160	WT1_rep.raw
		Accession	Coverage	# PSMs	# Peptides	# AAs	MW [kDa]	calc. pI	Score	Description
		Q9VSS2	4.3	5	2	604	68.9657	8.47021	141.332	Signal recognition particle 68 kDa protein OS=Drosophila melanogaster GN=Srp68 PE=1 SV=1 - [SRP68_DROME]
	High	VVQEDNPNTGDVQEK	Q9VSS2	1	1	CID		61.14	1.23061e-05	1	1	27		2	836.396	1671.79	1.84985	40.5448	4637	4637	MS2	12/160	WT1_rep.raw
		Accession	Coverage	# PSMs	# Peptides	# AAs	MW [kDa]	calc. pI	Score	Description
		Q9VSS2	4.3	5	2	604	68.9657	8.47021	141.332	Signal recognition particle 68 kDa protein OS=Drosophila melanogaster GN=Srp68 PE=1 SV=1 - [SRP68_DROME]
	High	LFLLSAQELDK	Q9VSS2	1	1	CID		33.28	0.00439351	1	1	25		2	638.861	1276.71	0.0783642	129.579	27379	27379	MS2	7/96	WT1_rep.raw
		Accession	Coverage	# PSMs	# Peptides	# AAs	MW [kDa]	calc. pI	Score	Description
		Q9VSS2	4.3	5	2	604	68.9657	8.47021	141.332	Signal recognition particle 68 kDa protein OS=Drosophila melanogaster GN=Srp68 PE=1 SV=1 - [SRP68_DROME]
	High	LFLLSAQELDK	Q9VSS2	1	1	CID		31.7	0.00632138	1	1	25		2	638.862	1276.72	0.938879	129.386	27324	27324	MS2	8/96	WT1_rep.raw
		Accession	Coverage	# PSMs	# Peptides	# AAs	MW [kDa]	calc. pI	Score	Description
		Q9VSS2	4.3	5	2	604	68.9657	8.47021	141.332	Signal recognition particle 68 kDa protein OS=Drosophila melanogaster GN=Srp68 PE=1 SV=1 - [SRP68_DROME]
	High	LFLLSAQELDK	Q9VSS2	1	1	CID		31.54	0.00655861	1	1	25		2	638.861	1276.72	0.173977	130.089	27526	27526	MS2	8/96	WT1_rep.raw
		Accession	Coverage	# PSMs	# Peptides	# AAs	MW [kDa]	calc. pI	Score	Description
		Q9VSS2	4.3	5	2	604	68.9657	8.47021	141.332	Signal recognition particle 68 kDa protein OS=Drosophila melanogaster GN=Srp68 PE=1 SV=1 - [SRP68_DROME]
Q9VH81	5.38	3	2	520	59.225	6.22705	85.75	GH12714p OS=Drosophila melanogaster GN=PpD3 PE=2 SV=1 - [Q9VH81_DROME]
	Confidence Icon	Sequence	Protein Accessions	# Proteins	# Protein Groups	Activation Type	Modifications	IonScore	Exp Value	Δ Score	Rank	Identity High	Homology Threshold	Charge	m/z [Da]	MH+ [Da]	ΔM [ppm]	RT [min]	First Scan	Last Scan	MS Order	Ions Matched	Spectrum File	Annotation
	High	VGTLDQLVGLSDDLGK	Q9V7N5-2	3	1	CID		75.02	3.47826e-07	1	1	26		2	815.44	1629.87	1.99216	145.978	32073	32073	MS2	9/160	WT1_rep.raw
		Accession	Coverage	# PSMs	# Peptides	# AAs	MW [kDa]	calc. pI	Score	Description
		Q9V7N5-2	9.54	5	3	388	44.5011	7.79639	140.937	Isoform A of V-type proton ATPase subunit C OS=Drosophila melanogaster GN=Vha44 - [VATC_DROME]
	High	VGTLDQLVGLSDDLGK	Q9V7N5-2	3	1	CID		45.76	0.000289352	1	1	26		2	815.438	1629.87	-0.0300243	146.437	32205	32205	MS2	10/160	WT1_rep.raw
		Accession	Coverage	# PSMs	# Peptides	# AAs	MW [kDa]	calc. pI	Score	Description
		Q9V7N5-2	9.54	5	3	388	44.5011	7.79639	140.937	Isoform A of V-type proton ATPase subunit C OS=Drosophila melanogaster GN=Vha44 - [VATC_DROME]
	High	DFVYNEEELAAGK	Q9V7N5-2	3	1	CID		43.5	0.00043105	1	1	25		2	742.848	1484.69	-0.791221	103.769	20283	20283	MS2	12/128	WT1_rep.raw
		Accession	Coverage	# PSMs	# Peptides	# AAs	MW [kDa]	calc. pI	Score	Description
		Q9V7N5-2	9.54	5	3	388	44.5011	7.79639	140.937	Isoform A of V-type proton ATPase subunit C OS=Drosophila melanogaster GN=Vha44 - [VATC_DROME]
	High	VGTLDQLVGLSDDLGK	Q9V7N5-2	3	1	CID		34.25	0.004153	1	1	26		2	815.44	1629.87	2.14195	145.466	31922	31922	MS2	10/160	WT1_rep.raw
		Accession	Coverage	# PSMs	# Peptides	# AAs	MW [kDa]	calc. pI	Score	Description
		Q9V7N5-2	9.54	5	3	388	44.5011	7.79639	140.937	Isoform A of V-type proton ATPase subunit C OS=Drosophila melanogaster GN=Vha44 - [VATC_DROME]
	High	ITDMIVPR	Q9V7N5-2	3	1	CID		32.25	0.0158446	1	1	29		2	472.766	944.524	0.907606	77.0499	13575	13575	MS2	5/56	WT1_rep.raw
		Accession	Coverage	# PSMs	# Peptides	# AAs	MW [kDa]	calc. pI	Score	Description
		Q9V7N5-2	9.54	5	3	388	44.5011	7.79639	140.937	Isoform A of V-type proton ATPase subunit C OS=Drosophila melanogaster GN=Vha44 - [VATC_DROME]
Q9VG16	5.44	4	2	533	57.1749	6.21436	116.799	Granny smith, isoform D OS=Drosophila melanogaster GN=granny-smith PE=2 SV=3 - [Q9VG16_DROME]
	Confidence Icon	Sequence	Protein Accessions	# Proteins	# Protein Groups	Activation Type	Modifications	IonScore	Exp Value	Δ Score	Rank	Identity High	Homology Threshold	Charge	m/z [Da]	MH+ [Da]	ΔM [ppm]	RT [min]	First Scan	Last Scan	MS Order	Ions Matched	Spectrum File	Annotation
	High	EQAAQLYSAGEAK	P22465	2	1	CID		51	0.000142185	1	1	28		2	683.337	1365.67	1.47196	55.3914	8351	8351	MS2	7/140	WT1_rep.raw
		Accession	Coverage	# PSMs	# Peptides	# AAs	MW [kDa]	calc. pI	Score	Description
		P22465	19.06	8	5	320	35.5678	4.76709	140.63	Annexin-B10 OS=Drosophila melanogaster GN=AnnX PE=2 SV=2 - [ANX10_DROME]
	High	DAAPFDASQDAQVLR	P22465	2	1	CID		41.37	0.000922764	1	1	26		2	802.39	1603.77	0.687813	99.9756	19302	19302	MS2	9/136	WT1_rep.raw
		Accession	Coverage	# PSMs	# Peptides	# AAs	MW [kDa]	calc. pI	Score	Description
		P22465	19.06	8	5	320	35.5678	4.76709	140.63	Annexin-B10 OS=Drosophila melanogaster GN=AnnX PE=2 SV=2 - [ANX10_DROME]
	High	DAAPFDASQDAQVLR	P22465	2	1	CID		39.92	0.00126815	1	1	26		2	802.39	1603.77	1.44896	100.156	19351	19351	MS2	10/136	WT1_rep.raw
		Accession	Coverage	# PSMs	# Peptides	# AAs	MW [kDa]	calc. pI	Score	Description
		P22465	19.06	8	5	320	35.5678	4.76709	140.63	Annexin-B10 OS=Drosophila melanogaster GN=AnnX PE=2 SV=2 - [ANX10_DROME]
	High	DGLDTPVDVGQAK	P22465	2	1	CID		36.97	0.00463096	1	1	29		2	657.836	1314.66	7.76218	75.8132	13272	13272	MS2	7/104	WT1_rep.raw
		Accession	Coverage	# PSMs	# Peptides	# AAs	MW [kDa]	calc. pI	Score	Description
		P22465	19.06	8	5	320	35.5678	4.76709	140.63	Annexin-B10 OS=Drosophila melanogaster GN=AnnX PE=2 SV=2 - [ANX10_DROME]
	High	LGTDEEVFNR	P22465	2	1	CID		34.22	0.0049576	1	1	26		2	590.286	1179.56	0.0281569	72.0936	12289	12289	MS2	7/76	WT1_rep.raw
		Accession	Coverage	# PSMs	# Peptides	# AAs	MW [kDa]	calc. pI	Score	Description
		P22465	19.06	8	5	320	35.5678	4.76709	140.63	Annexin-B10 OS=Drosophila melanogaster GN=AnnX PE=2 SV=2 - [ANX10_DROME]
	High	LGTDEEVFNR	P22465	2	1	CID		31.81	0.00830559	1	1	26		2	590.286	1179.56	0.649082	72.4038	12369	12369	MS2	9/76	WT1_rep.raw
		Accession	Coverage	# PSMs	# Peptides	# AAs	MW [kDa]	calc. pI	Score	Description
		P22465	19.06	8	5	320	35.5678	4.76709	140.63	Annexin-B10 OS=Drosophila melanogaster GN=AnnX PE=2 SV=2 - [ANX10_DROME]
	High	LLTLIVTGVR	P22465	2	1	CID		29.94	0.000811129	1	1	14		2	542.857	1084.71	-1.12666	122.947	25485	25485	MS2	7/72	WT1_rep.raw
		Accession	Coverage	# PSMs	# Peptides	# AAs	MW [kDa]	calc. pI	Score	Description
		P22465	19.06	8	5	320	35.5678	4.76709	140.63	Annexin-B10 OS=Drosophila melanogaster GN=AnnX PE=2 SV=2 - [ANX10_DROME]
	High	LLTLIVTGVR	P22465	2	1	CID		27.97	0.000859733	1	1	13		2	542.859	1084.71	0.899011	122.43	25343	25343	MS2	7/72	WT1_rep.raw
		Accession	Coverage	# PSMs	# Peptides	# AAs	MW [kDa]	calc. pI	Score	Description
		P22465	19.06	8	5	320	35.5678	4.76709	140.63	Annexin-B10 OS=Drosophila melanogaster GN=AnnX PE=2 SV=2 - [ANX10_DROME]
Q9VH64	5.54	3	2	379	44.5762	8.14795	97.3567	CG8507 OS=Drosophila melanogaster GN=CG8507 PE=1 SV=1 - [Q9VH64_DROME]
	Confidence Icon	Sequence	Protein Accessions	# Proteins	# Protein Groups	Activation Type	Modifications	IonScore	Exp Value	Δ Score	Rank	Identity High	Homology Threshold	Charge	m/z [Da]	MH+ [Da]	ΔM [ppm]	RT [min]	First Scan	Last Scan	MS Order	Ions Matched	Spectrum File	Annotation
	High	MNVALEELQDLR	P37276-2	2	1	CID		63.24	9.48484e-06	1	1	28		2	715.869	1430.73	-0.0774504	132.545	28218	28218	MS2	9/128	WT1_rep.raw
		Accession	Coverage	# PSMs	# Peptides	# AAs	MW [kDa]	calc. pI	Score	Description
		P37276-2	1.51	6	5	4638	529.572	6.31592	139.903	Isoform C of Dynein heavy chain, cytoplasmic OS=Drosophila melanogaster GN=Dhc64C - [DYHC_DROME]
	High	EDDSEQPAEGEDEK	P37276-2	2	1	CID		55.84	1.40399e-06	1	1	13		2	789.308	1577.61	0.656334	28.2836	1707	1707	MS2	10/136	WT1_rep.raw
		Accession	Coverage	# PSMs	# Peptides	# AAs	MW [kDa]	calc. pI	Score	Description
		P37276-2	1.51	6	5	4638	529.572	6.31592	139.903	Isoform C of Dynein heavy chain, cytoplasmic OS=Drosophila melanogaster GN=Dhc64C - [DYHC_DROME]
	High	EDDSEQPAEGEDEK	P37276-2	2	1	CID		37.43	9.73562e-05	1	1	13		2	789.308	1577.61	-0.0400565	28.8034	1809	1809	MS2	13/136	WT1_rep.raw
		Accession	Coverage	# PSMs	# Peptides	# AAs	MW [kDa]	calc. pI	Score	Description
		P37276-2	1.51	6	5	4638	529.572	6.31592	139.903	Isoform C of Dynein heavy chain, cytoplasmic OS=Drosophila melanogaster GN=Dhc64C - [DYHC_DROME]
	High	VSQLVSQAGAK	P37276-2	2	1	CID		29.26	0.0221146	1	1	28		2	544.31	1087.61	1.00278	41.6013	4920	4920	MS2	9/112	WT1_rep.raw
		Accession	Coverage	# PSMs	# Peptides	# AAs	MW [kDa]	calc. pI	Score	Description
		P37276-2	1.51	6	5	4638	529.572	6.31592	139.903	Isoform C of Dynein heavy chain, cytoplasmic OS=Drosophila melanogaster GN=Dhc64C - [DYHC_DROME]
	High	VPWDALVTLLSQSIYGGK	P37276-2	2	1	CID		25.47	0.0207168	1	1	24	18	3	649.693	1947.06	2.9557	214.104	46356	46356	MS2	17/160	WT1_rep.raw
		Accession	Coverage	# PSMs	# Peptides	# AAs	MW [kDa]	calc. pI	Score	Description
		P37276-2	1.51	6	5	4638	529.572	6.31592	139.903	Isoform C of Dynein heavy chain, cytoplasmic OS=Drosophila melanogaster GN=Dhc64C - [DYHC_DROME]
	High	FTLASLLAQAVQDIK	P37276-2	2	1	CID		23.87	0.0190745	1	1	22		2	809.465	1617.92	0.652342	212.65	46092	46092	MS2	7/136	WT1_rep.raw
		Accession	Coverage	# PSMs	# Peptides	# AAs	MW [kDa]	calc. pI	Score	Description
		P37276-2	1.51	6	5	4638	529.572	6.31592	139.903	Isoform C of Dynein heavy chain, cytoplasmic OS=Drosophila melanogaster GN=Dhc64C - [DYHC_DROME]
Q8MT06	5.85	2	2	581	65.9435	9.36377	60.9966	Guanine nucleotide-binding protein-like 3 homolog OS=Drosophila melanogaster GN=ns1 PE=1 SV=2 - [GNL3_DROME]
	Confidence Icon	Sequence	Protein Accessions	# Proteins	# Protein Groups	Activation Type	Modifications	IonScore	Exp Value	Δ Score	Rank	Identity High	Homology Threshold	Charge	m/z [Da]	MH+ [Da]	ΔM [ppm]	RT [min]	First Scan	Last Scan	MS Order	Ions Matched	Spectrum File	Annotation
	High	YANPPDWTEILSYFR	Q9VSS1	1	1	CID		55.44	3.2005e-05	1	1	26		2	936.452	1871.9	0.694112	199.238	43976	43976	MS2	11/160	WT1_rep.raw
		Accession	Coverage	# PSMs	# Peptides	# AAs	MW [kDa]	calc. pI	Score	Description
		Q9VSS1	7.2	7	3	611	69.254	8.1333	139.802	Pixie, isoform A OS=Drosophila melanogaster GN=pix PE=2 SV=1 - [Q9VSS1_DROME]
	High	EGINIFLDGFVPTENMR	Q9VSS1	1	1	CID		45	0.000482247	1	1	27	22	2	976.484	1951.96	1.35956	171.19	39331	39331	MS2	7/180	WT1_rep.raw
		Accession	Coverage	# PSMs	# Peptides	# AAs	MW [kDa]	calc. pI	Score	Description
		Q9VSS1	7.2	7	3	611	69.254	8.1333	139.802	Pixie, isoform A OS=Drosophila melanogaster GN=pix PE=2 SV=1 - [Q9VSS1_DROME]
	High	YANPPDWTEILSYFR	Q9VSS1	1	1	CID		43.69	0.000495973	1	1	26	18	2	936.452	1871.9	-0.0884329	199.075	43944	43944	MS2	11/160	WT1_rep.raw
		Accession	Coverage	# PSMs	# Peptides	# AAs	MW [kDa]	calc. pI	Score	Description
		Q9VSS1	7.2	7	3	611	69.254	8.1333	139.802	Pixie, isoform A OS=Drosophila melanogaster GN=pix PE=2 SV=1 - [Q9VSS1_DROME]
	High	EGINIFLDGFVPTENMR	Q9VSS1	1	1	CID		38.88	0.00196718	1	1	27	24	2	976.482	1951.96	-0.891789	170.674	39184	39184	MS2	7/180	WT1_rep.raw
		Accession	Coverage	# PSMs	# Peptides	# AAs	MW [kDa]	calc. pI	Score	Description
		Q9VSS1	7.2	7	3	611	69.254	8.1333	139.802	Pixie, isoform A OS=Drosophila melanogaster GN=pix PE=2 SV=1 - [Q9VSS1_DROME]
	High	YANPPDWTEILSYFR	Q9VSS1	1	1	CID		30.28	0.0105007	1	1	26	20	2	936.452	1871.9	0.433264	199.756	44088	44088	MS2	11/160	WT1_rep.raw
		Accession	Coverage	# PSMs	# Peptides	# AAs	MW [kDa]	calc. pI	Score	Description
		Q9VSS1	7.2	7	3	611	69.254	8.1333	139.802	Pixie, isoform A OS=Drosophila melanogaster GN=pix PE=2 SV=1 - [Q9VSS1_DROME]
	High	VSESATEEEIKR	Q9VSS1	1	1	CID		28.65	0.0240167	1	1	28		2	689.347	1377.69	0.202793	43.3437	5344	5344	MS2	8/92	WT1_rep.raw
		Accession	Coverage	# PSMs	# Peptides	# AAs	MW [kDa]	calc. pI	Score	Description
		Q9VSS1	7.2	7	3	611	69.254	8.1333	139.802	Pixie, isoform A OS=Drosophila melanogaster GN=pix PE=2 SV=1 - [Q9VSS1_DROME]
	High	YANPPDWTEILSYFR	Q9VSS1	1	1	CID		28.12	0.0176525	1	1	26	19	2	936.451	1871.9	-0.61013	199.74	44086	44086	MS2	6/160	WT1_rep.raw
		Accession	Coverage	# PSMs	# Peptides	# AAs	MW [kDa]	calc. pI	Score	Description
		Q9VSS1	7.2	7	3	611	69.254	8.1333	139.802	Pixie, isoform A OS=Drosophila melanogaster GN=pix PE=2 SV=1 - [Q9VSS1_DROME]
Q7KW39-2	6.07	3	2	511	54.9982	8.35303	64.3332	Isoform A of Probable methylmalonate-semialdehyde dehydrogenase [acylating], mitochondrial OS=Drosophila melanogaster GN=CG17896 - [MMSA_DROME]
	Confidence Icon	Sequence	Protein Accessions	# Proteins	# Protein Groups	Activation Type	Modifications	IonScore	Exp Value	Δ Score	Rank	Identity High	Homology Threshold	Charge	m/z [Da]	MH+ [Da]	ΔM [ppm]	RT [min]	First Scan	Last Scan	MS Order	Ions Matched	Spectrum File	Annotation
	High	TSDDLAEADR	O16124	2	1	CID		63.93	2.54883e-06	1	1	23		2	546.745	1092.48	2.31258	40.3542	4589	4589	MS2	9/72	WT1_rep.raw
		Accession	Coverage	# PSMs	# Peptides	# AAs	MW [kDa]	calc. pI	Score	Description
		O16124	6.85	4	3	569	67.3511	5.33838	139.619	Calcium binding EF-hand protein OS=Drosophila melanogaster GN=NUCB1 PE=2 SV=2 - [O16124_DROME]
	High	ELANQAYELSNDIDR	O16124	2	1	CID		62.51	5.8349e-06	1	1	25		2	875.915	1750.82	-0.438293	106.941	21109	21109	MS2	11/156	WT1_rep.raw
		Accession	Coverage	# PSMs	# Peptides	# AAs	MW [kDa]	calc. pI	Score	Description
		O16124	6.85	4	3	569	67.3511	5.33838	139.619	Calcium binding EF-hand protein OS=Drosophila melanogaster GN=NUCB1 PE=2 SV=2 - [O16124_DROME]
	High	TSDDLAEADR	O16124	2	1	CID		51.87	4.09582e-05	0.5	1	23		2	546.746	1092.48	3.87689	40.1085	4523	4523	MS2	9/72	WT1_rep.raw
		Accession	Coverage	# PSMs	# Peptides	# AAs	MW [kDa]	calc. pI	Score	Description
		O16124	6.85	4	3	569	67.3511	5.33838	139.619	Calcium binding EF-hand protein OS=Drosophila melanogaster GN=NUCB1 PE=2 SV=2 - [O16124_DROME]
	High	QQQYTHEEYLEYER	O16124	2	1	CID		23.7	0.0196227	1	1	22	18	2	958.433	1915.86	7.0878	72.9175	12505	12505	MS2	10/156	WT1_rep.raw
		Accession	Coverage	# PSMs	# Peptides	# AAs	MW [kDa]	calc. pI	Score	Description
		O16124	6.85	4	3	569	67.3511	5.33838	139.619	Calcium binding EF-hand protein OS=Drosophila melanogaster GN=NUCB1 PE=2 SV=2 - [O16124_DROME]
Q9W0H6	6.12	2	2	392	41.1365	7.04932	64.9947	CG9149 OS=Drosophila melanogaster GN=CG9149 PE=2 SV=2 - [Q9W0H6_DROME]
	Confidence Icon	Sequence	Protein Accessions	# Proteins	# Protein Groups	Activation Type	Modifications	IonScore	Exp Value	Δ Score	Rank	Identity High	Homology Threshold	Charge	m/z [Da]	MH+ [Da]	ΔM [ppm]	RT [min]	First Scan	Last Scan	MS Order	Ions Matched	Spectrum File	Annotation
	High	DAAAAASASASNR	Q9VCA8	1	1	CID		89.87	1.73105e-08	1	1	27		2	581.776	1162.55	0.800481	31.1386	2321	2321	MS2	10/100	WT1_rep.raw
		Accession	Coverage	# PSMs	# Peptides	# AAs	MW [kDa]	calc. pI	Score	Description
		Q9VCA8	0.32	2	1	4001	422.942	5.68115	138.926	Ankyrin repeat and KH domain-containing protein mask OS=Drosophila melanogaster GN=mask PE=1 SV=2 - [ANKHM_DROME]
	High	DAAAAASASASNR	Q9VCA8	1	1	CID		74.28	6.15863e-07	1	1	27		2	581.777	1162.55	1.22049	30.6192	2202	2202	MS2	10/100	WT1_rep.raw
		Accession	Coverage	# PSMs	# Peptides	# AAs	MW [kDa]	calc. pI	Score	Description
		Q9VCA8	0.32	2	1	4001	422.942	5.68115	138.926	Ankyrin repeat and KH domain-containing protein mask OS=Drosophila melanogaster GN=mask PE=1 SV=2 - [ANKHM_DROME]
Q9W3F6	6.15	2	2	488	55.1213	6.01123	54.0549	CG1440, isoform A OS=Drosophila melanogaster GN=CG1440 PE=2 SV=2 - [Q9W3F6_DROME]
	Confidence Icon	Sequence	Protein Accessions	# Proteins	# Protein Groups	Activation Type	Modifications	IonScore	Exp Value	Δ Score	Rank	Identity High	Homology Threshold	Charge	m/z [Da]	MH+ [Da]	ΔM [ppm]	RT [min]	First Scan	Last Scan	MS Order	Ions Matched	Spectrum File	Annotation
	High	LVLPSLLEALDEDSWR	Q7PLL6	1	1	CID		68.81	1.40729e-06	1	1	25		2	928.495	1855.98	1.53905	199.391	44006	44006	MS2	12/120	WT1_rep.raw
		Accession	Coverage	# PSMs	# Peptides	# AAs	MW [kDa]	calc. pI	Score	Description
		Q7PLL6	1.48	7	3	2630	293.723	7.03467	138.789	CG17514, isoform A OS=Drosophila melanogaster GN=CG17514 PE=1 SV=2 - [Q7PLL6_DROME]
	High	LVLPSLLEALDEDSWR	Q7PLL6	1	1	CID		53.55	4.98975e-05	1	1	26		2	928.498	1855.99	4.23566	199.267	43982	43982	MS2	11/120	WT1_rep.raw
		Accession	Coverage	# PSMs	# Peptides	# AAs	MW [kDa]	calc. pI	Score	Description
		Q7PLL6	1.48	7	3	2630	293.723	7.03467	138.789	CG17514, isoform A OS=Drosophila melanogaster GN=CG17514 PE=1 SV=2 - [Q7PLL6_DROME]
	High	GITPLLPVFR	Q7PLL6	1	1	CID		34.75	0.00284721	1	1	24		2	556.845	1112.68	0.515724	144.174	31547	31547	MS2	6/72	WT1_rep.raw
		Accession	Coverage	# PSMs	# Peptides	# AAs	MW [kDa]	calc. pI	Score	Description
		Q7PLL6	1.48	7	3	2630	293.723	7.03467	138.789	CG17514, isoform A OS=Drosophila melanogaster GN=CG17514 PE=1 SV=2 - [Q7PLL6_DROME]
	High	GITPLLPVFR	Q7PLL6	1	1	CID		27.45	0.0152904	1	1	24		2	556.846	1112.68	1.17397	144.128	31534	31534	MS2	6/72	WT1_rep.raw
		Accession	Coverage	# PSMs	# Peptides	# AAs	MW [kDa]	calc. pI	Score	Description
		Q7PLL6	1.48	7	3	2630	293.723	7.03467	138.789	CG17514, isoform A OS=Drosophila melanogaster GN=CG17514 PE=1 SV=2 - [Q7PLL6_DROME]
	High	GITPLLPVFR	Q7PLL6	1	1	CID		25.7	0.022878	1	1	24		2	556.845	1112.68	0.296308	143.588	31376	31376	MS2	7/72	WT1_rep.raw
		Accession	Coverage	# PSMs	# Peptides	# AAs	MW [kDa]	calc. pI	Score	Description
		Q7PLL6	1.48	7	3	2630	293.723	7.03467	138.789	CG17514, isoform A OS=Drosophila melanogaster GN=CG17514 PE=1 SV=2 - [Q7PLL6_DROME]
	High	AAVLETLSILLHK	Q7PLL6	1	1	CID		25.52	0.00322625	1	1	16		3	469.957	1407.86	0.229551	158.568	35752	35752	MS2	11/96	WT1_rep.raw
		Accession	Coverage	# PSMs	# Peptides	# AAs	MW [kDa]	calc. pI	Score	Description
		Q7PLL6	1.48	7	3	2630	293.723	7.03467	138.789	CG17514, isoform A OS=Drosophila melanogaster GN=CG17514 PE=1 SV=2 - [Q7PLL6_DROME]
	High	AAVLETLSILLHK	Q7PLL6	1	1	CID		23.86	0.00472822	1	1	16		3	469.958	1407.86	1.85529	158.609	35763	35763	MS2	9/96	WT1_rep.raw
		Accession	Coverage	# PSMs	# Peptides	# AAs	MW [kDa]	calc. pI	Score	Description
		Q7PLL6	1.48	7	3	2630	293.723	7.03467	138.789	CG17514, isoform A OS=Drosophila melanogaster GN=CG17514 PE=1 SV=2 - [Q7PLL6_DROME]
Q23983	6.51	2	2	292	32.979	5.45264	37.2426	Soluble NSF attachment protein OS=Drosophila melanogaster GN=Snap PE=1 SV=1 - [SNAP_DROME]
	Confidence Icon	Sequence	Protein Accessions	# Proteins	# Protein Groups	Activation Type	Modifications	IonScore	Exp Value	Δ Score	Rank	Identity High	Homology Threshold	Charge	m/z [Da]	MH+ [Da]	ΔM [ppm]	RT [min]	First Scan	Last Scan	MS Order	Ions Matched	Spectrum File	Annotation
	High	TENDDIDGYQK	Q7K550	1	1	CID		58.58	6.10173e-06	1	1	22		2	649.281	1297.56	1.07923	45.5511	5878	5878	MS2	9/112	WT1_rep.raw
		Accession	Coverage	# PSMs	# Peptides	# AAs	MW [kDa]	calc. pI	Score	Description
		Q7K550	14.83	5	3	236	26.5512	4.85596	138.612	Eukaryotic translation initiation factor 3 subunit J OS=Drosophila melanogaster GN=Adam PE=1 SV=1 - [EIF3J_DROME]
	High	LEQQALLEEEAEAK	Q7K550	1	1	CID		47.79	0.000247848	1	1	27		2	800.907	1600.81	-0.365752	88.2133	16310	16310	MS2	13/148	WT1_rep.raw
		Accession	Coverage	# PSMs	# Peptides	# AAs	MW [kDa]	calc. pI	Score	Description
		Q7K550	14.83	5	3	236	26.5512	4.85596	138.612	Eukaryotic translation initiation factor 3 subunit J OS=Drosophila melanogaster GN=Adam PE=1 SV=1 - [EIF3J_DROME]
	High	MNVEILHSEK	Q7K550	1	1	CID		44.84	0.00048066	1	1	27		2	600.309	1199.61	1.92759	66.9579	11070	11070	MS2	7/104	WT1_rep.raw
		Accession	Coverage	# PSMs	# Peptides	# AAs	MW [kDa]	calc. pI	Score	Description
		Q7K550	14.83	5	3	236	26.5512	4.85596	138.612	Eukaryotic translation initiation factor 3 subunit J OS=Drosophila melanogaster GN=Adam PE=1 SV=1 - [EIF3J_DROME]
	High	TENDDIDGYQK	Q7K550	1	1	CID		40.24	0.000416344	1	1	22		2	649.281	1297.56	0.796999	45.0418	5763	5763	MS2	9/112	WT1_rep.raw
		Accession	Coverage	# PSMs	# Peptides	# AAs	MW [kDa]	calc. pI	Score	Description
		Q7K550	14.83	5	3	236	26.5512	4.85596	138.612	Eukaryotic translation initiation factor 3 subunit J OS=Drosophila melanogaster GN=Adam PE=1 SV=1 - [EIF3J_DROME]
	High	LEQQALLEEEAEAK	Q7K550	1	1	CID		36.88	0.00306649	1	1	27		2	800.907	1600.81	0.244292	88.7254	16431	16431	MS2	17/148	WT1_rep.raw
		Accession	Coverage	# PSMs	# Peptides	# AAs	MW [kDa]	calc. pI	Score	Description
		Q7K550	14.83	5	3	236	26.5512	4.85596	138.612	Eukaryotic translation initiation factor 3 subunit J OS=Drosophila melanogaster GN=Adam PE=1 SV=1 - [EIF3J_DROME]
O61613	6.57	3	2	472	53.7985	8.44092	166.233	Glycylpeptide N-tetradecanoyltransferase OS=Drosophila melanogaster GN=Nmt PE=2 SV=2 - [NMT_DROME]
	Confidence Icon	Sequence	Protein Accessions	# Proteins	# Protein Groups	Activation Type	Modifications	IonScore	Exp Value	Δ Score	Rank	Identity High	Homology Threshold	Charge	m/z [Da]	MH+ [Da]	ΔM [ppm]	RT [min]	First Scan	Last Scan	MS Order	Ions Matched	Spectrum File	Annotation
	High	HAGGATDPVVTMGK	Q9I7P8	3	1	CID		55.21	4.64003e-05	1	1	27		2	670.836	1340.66	1.43895	47.4734	6364	6364	MS2	8/104	WT1_rep.raw
		Accession	Coverage	# PSMs	# Peptides	# AAs	MW [kDa]	calc. pI	Score	Description
		Q9I7P8	20.66	6	4	271	30.3231	6.07471	138.531	CG4365, isoform B OS=Drosophila melanogaster GN=CG4365 PE=1 SV=1 - [Q9I7P8_DROME]
	High	HVEPDNEVIQQR	Q9I7P8	3	1	CID		46.34	0.000456418	1	1	28		2	732.367	1463.73	2.09256	45.9554	5993	5993	MS2	10/112	WT1_rep.raw
		Accession	Coverage	# PSMs	# Peptides	# AAs	MW [kDa]	calc. pI	Score	Description
		Q9I7P8	20.66	6	4	271	30.3231	6.07471	138.531	CG4365, isoform B OS=Drosophila melanogaster GN=CG4365 PE=1 SV=1 - [Q9I7P8_DROME]
	High	ASQDPTVPSTIGEEK	Q9I7P8	3	1	CID		43.97	0.000549187	1	1	27		2	779.884	1558.76	1.08854	64.5633	10512	10512	MS2	6/160	WT1_rep.raw
		Accession	Coverage	# PSMs	# Peptides	# AAs	MW [kDa]	calc. pI	Score	Description
		Q9I7P8	20.66	6	4	271	30.3231	6.07471	138.531	CG4365, isoform B OS=Drosophila melanogaster GN=CG4365 PE=1 SV=1 - [Q9I7P8_DROME]
	High	ASQDPTVPSTIGEEK	Q9I7P8	3	1	CID		43.31	0.000625324	1	1	26		2	779.885	1558.76	1.40178	64.6966	10538	10538	MS2	8/160	WT1_rep.raw
		Accession	Coverage	# PSMs	# Peptides	# AAs	MW [kDa]	calc. pI	Score	Description
		Q9I7P8	20.66	6	4	271	30.3231	6.07471	138.531	CG4365, isoform B OS=Drosophila melanogaster GN=CG4365 PE=1 SV=1 - [Q9I7P8_DROME]
	High	EAAVVDPVEPELVIK	Q9I7P8	3	1	CID		38.4	0.0009034	1	1	23		2	804.45	1607.89	2.23056	118.209	24161	24161	MS2	6/112	WT1_rep.raw
		Accession	Coverage	# PSMs	# Peptides	# AAs	MW [kDa]	calc. pI	Score	Description
		Q9I7P8	20.66	6	4	271	30.3231	6.07471	138.531	CG4365, isoform B OS=Drosophila melanogaster GN=CG4365 PE=1 SV=1 - [Q9I7P8_DROME]
	High	EAAVVDPVEPELVIK	Q9I7P8	3	1	CID		29.27	0.00763062	1	1	23		2	804.451	1607.89	2.91383	117.478	23954	23954	MS2	9/112	WT1_rep.raw
		Accession	Coverage	# PSMs	# Peptides	# AAs	MW [kDa]	calc. pI	Score	Description
		Q9I7P8	20.66	6	4	271	30.3231	6.07471	138.531	CG4365, isoform B OS=Drosophila melanogaster GN=CG4365 PE=1 SV=1 - [Q9I7P8_DROME]
Q9VT04	6.58	2	2	471	52.021	7.7085	59.7712	MIP04528p OS=Drosophila melanogaster GN=path PE=2 SV=1 - [Q9VT04_DROME]
	Confidence Icon	Sequence	Protein Accessions	# Proteins	# Protein Groups	Activation Type	Modifications	IonScore	Exp Value	Δ Score	Rank	Identity High	Homology Threshold	Charge	m/z [Da]	MH+ [Da]	ΔM [ppm]	RT [min]	First Scan	Last Scan	MS Order	Ions Matched	Spectrum File	Annotation
	High	IAQVSEQTQVGLAEQK	Q9VIV8	1	1	CID		67.59	2.18597e-06	1	1	26		2	864.963	1728.92	3.40988	70.5618	11923	11923	MS2	12/172	WT1_rep.raw
		Accession	Coverage	# PSMs	# Peptides	# AAs	MW [kDa]	calc. pI	Score	Description
		Q9VIV8	14.98	8	6	454	51.2674	6.62451	138.24	CG13084 OS=Drosophila melanogaster GN=CG13084 PE=1 SV=1 - [Q9VIV8_DROME]
	High	GVQAANVLLTR	Q9VIV8	1	1	CID		48.7	0.000163899	1	1	26		2	571.339	1141.67	1.0951	85.5087	15667	15667	MS2	8/112	WT1_rep.raw
		Accession	Coverage	# PSMs	# Peptides	# AAs	MW [kDa]	calc. pI	Score	Description
		Q9VIV8	14.98	8	6	454	51.2674	6.62451	138.24	CG13084 OS=Drosophila melanogaster GN=CG13084 PE=1 SV=1 - [Q9VIV8_DROME]
	High	QVDLEQVWSIK	Q9VIV8	1	1	CID		37.44	0.00331755	1	1	28		2	672.861	1344.71	-0.895426	132.317	28160	28160	MS2	7/120	WT1_rep.raw
		Accession	Coverage	# PSMs	# Peptides	# AAs	MW [kDa]	calc. pI	Score	Description
		Q9VIV8	14.98	8	6	454	51.2674	6.62451	138.24	CG13084 OS=Drosophila melanogaster GN=CG13084 PE=1 SV=1 - [Q9VIV8_DROME]
	High	ATAYAQSPEPK	Q9VIV8	1	1	CID		35.74	0.00449366	1	1	27		2	581.792	1162.58	1.6618	37.0559	3757	3757	MS2	7/100	WT1_rep.raw
		Accession	Coverage	# PSMs	# Peptides	# AAs	MW [kDa]	calc. pI	Score	Description
		Q9VIV8	14.98	8	6	454	51.2674	6.62451	138.24	CG13084 OS=Drosophila melanogaster GN=CG13084 PE=1 SV=1 - [Q9VIV8_DROME]
	High	TESELLELVR	Q9VIV8	1	1	CID		35.61	0.00546831	1	1	28		2	594.828	1188.65	0.650695	122.556	25377	25377	MS2	8/72	WT1_rep.raw
		Accession	Coverage	# PSMs	# Peptides	# AAs	MW [kDa]	calc. pI	Score	Description
		Q9VIV8	14.98	8	6	454	51.2674	6.62451	138.24	CG13084 OS=Drosophila melanogaster GN=CG13084 PE=1 SV=1 - [Q9VIV8_DROME]
	High	LNVLEHQLK	Q9VIV8	1	1	CID		28.38	0.011036	1	1	24		2	547.322	1093.64	0.837024	69.2375	11607	11607	MS2	9/92	WT1_rep.raw
		Accession	Coverage	# PSMs	# Peptides	# AAs	MW [kDa]	calc. pI	Score	Description
		Q9VIV8	14.98	8	6	454	51.2674	6.62451	138.24	CG13084 OS=Drosophila melanogaster GN=CG13084 PE=1 SV=1 - [Q9VIV8_DROME]
	High	LNVLEHQLK	Q9VIV8	1	1	CID		25.65	0.0206925	1	1	24		2	547.322	1093.64	0.502168	68.7782	11512	11512	MS2	9/92	WT1_rep.raw
		Accession	Coverage	# PSMs	# Peptides	# AAs	MW [kDa]	calc. pI	Score	Description
		Q9VIV8	14.98	8	6	454	51.2674	6.62451	138.24	CG13084 OS=Drosophila melanogaster GN=CG13084 PE=1 SV=1 - [Q9VIV8_DROME]
	High	LNVLEHQLK	Q9VIV8	1	1	CID		25.36	0.0208116	1	1	24		2	547.323	1093.64	1.61835	68.7057	11495	11495	MS2	9/92	WT1_rep.raw
		Accession	Coverage	# PSMs	# Peptides	# AAs	MW [kDa]	calc. pI	Score	Description
		Q9VIV8	14.98	8	6	454	51.2674	6.62451	138.24	CG13084 OS=Drosophila melanogaster GN=CG13084 PE=1 SV=1 - [Q9VIV8_DROME]
Q9V345	6.63	3	2	407	46.4441	6.31592	84.4409	COP9 signalosome complex subunit 4 OS=Drosophila melanogaster GN=CSN4 PE=1 SV=1 - [CSN4_DROME]
	Confidence Icon	Sequence	Protein Accessions	# Proteins	# Protein Groups	Activation Type	Modifications	IonScore	Exp Value	Δ Score	Rank	Identity High	Homology Threshold	Charge	m/z [Da]	MH+ [Da]	ΔM [ppm]	RT [min]	First Scan	Last Scan	MS Order	Ions Matched	Spectrum File	Annotation
	High	IIDGINSLLQLTALLAK	P53034	1	1	CID		74.4	1.95598e-08	1	1	13		2	898.547	1796.09	-1.61462	213.297	46196	46196	MS2	12/172	WT1_rep.raw
		Accession	Coverage	# PSMs	# Peptides	# AAs	MW [kDa]	calc. pI	Score	Description
		P53034	9.37	3	2	331	37.1495	7.72314	137.391	Replication factor C subunit 2 OS=Drosophila melanogaster GN=RfC4 PE=1 SV=1 - [RFC2_DROME]
	High	LGYSPEDIIANIFR	P53034	1	1	CID		63.72	7.74931e-06	1	1	28		2	804.425	1607.84	-0.626197	200.125	44161	44161	MS2	11/116	WT1_rep.raw
		Accession	Coverage	# PSMs	# Peptides	# AAs	MW [kDa]	calc. pI	Score	Description
		P53034	9.37	3	2	331	37.1495	7.72314	137.391	Replication factor C subunit 2 OS=Drosophila melanogaster GN=RfC4 PE=1 SV=1 - [RFC2_DROME]
	High	LGYSPEDIIANIFR	P53034	1	1	CID		39.02	0.00223059	1	1	28	21	2	804.423	1607.84	-2.67609	199.594	44053	44053	MS2	7/116	WT1_rep.raw
		Accession	Coverage	# PSMs	# Peptides	# AAs	MW [kDa]	calc. pI	Score	Description
		P53034	9.37	3	2	331	37.1495	7.72314	137.391	Replication factor C subunit 2 OS=Drosophila melanogaster GN=RfC4 PE=1 SV=1 - [RFC2_DROME]
Q9VS52	6.63	2	2	407	45.9921	10.2427	62.4548	AT11423p OS=Drosophila melanogaster GN=CG14834 PE=2 SV=1 - [Q9VS52_DROME]
	Confidence Icon	Sequence	Protein Accessions	# Proteins	# Protein Groups	Activation Type	Modifications	IonScore	Exp Value	Δ Score	Rank	Identity High	Homology Threshold	Charge	m/z [Da]	MH+ [Da]	ΔM [ppm]	RT [min]	First Scan	Last Scan	MS Order	Ions Matched	Spectrum File	Annotation
	High	ISGLIYEETR	P84040	1	1	CID		54.53	4.86272e-05	1	1	27		2	590.815	1180.62	1.46947	84.1654	15360	15360	MS2	8/72	WT1_rep.raw
		Accession	Coverage	# PSMs	# Peptides	# AAs	MW [kDa]	calc. pI	Score	Description
		P84040	29.13	6	3	103	11.3744	11.356	136.699	Histone H4 OS=Drosophila melanogaster GN=His4 PE=1 SV=2 - [H4_DROME]
	High	ISGLIYEETR	P84040	1	1	CID		52.61	6.68898e-05	1	1	26		2	590.815	1180.62	1.88305	84.6706	15466	15466	MS2	7/72	WT1_rep.raw
		Accession	Coverage	# PSMs	# Peptides	# AAs	MW [kDa]	calc. pI	Score	Description
		P84040	29.13	6	3	103	11.3744	11.356	136.699	Histone H4 OS=Drosophila melanogaster GN=His4 PE=1 SV=2 - [H4_DROME]
	High	TVTAMDVVYALK	P84040	1	1	CID		48.75	0.000164023	1	1	26		2	655.855	1310.7	0.132004	136.393	29295	29295	MS2	7/88	WT1_rep.raw
		Accession	Coverage	# PSMs	# Peptides	# AAs	MW [kDa]	calc. pI	Score	Description
		P84040	29.13	6	3	103	11.3744	11.356	136.699	Histone H4 OS=Drosophila melanogaster GN=His4 PE=1 SV=2 - [H4_DROME]
	High	VFLENVIR	P84040	1	1	CID		36.84	0.00280504	1	1	27		2	495.293	989.578	0.0992274	109.329	21773	21773	MS2	5/68	WT1_rep.raw
		Accession	Coverage	# PSMs	# Peptides	# AAs	MW [kDa]	calc. pI	Score	Description
		P84040	29.13	6	3	103	11.3744	11.356	136.699	Histone H4 OS=Drosophila melanogaster GN=His4 PE=1 SV=2 - [H4_DROME]
	High	VFLENVIR	P84040	1	1	CID		36.83	0.00318499	1	1	27		2	495.293	989.579	1.39446	108.795	21618	21618	MS2	6/68	WT1_rep.raw
		Accession	Coverage	# PSMs	# Peptides	# AAs	MW [kDa]	calc. pI	Score	Description
		P84040	29.13	6	3	103	11.3744	11.356	136.699	Histone H4 OS=Drosophila melanogaster GN=His4 PE=1 SV=2 - [H4_DROME]
	High	VFLENVIR	P84040	1	1	CID		27.36	0.0249769	1	1	27		2	495.292	989.577	-0.517553	108.476	21535	21535	MS2	6/68	WT1_rep.raw
		Accession	Coverage	# PSMs	# Peptides	# AAs	MW [kDa]	calc. pI	Score	Description
		P84040	29.13	6	3	103	11.3744	11.356	136.699	Histone H4 OS=Drosophila melanogaster GN=His4 PE=1 SV=2 - [H4_DROME]
P07909-3	6.67	6	2	360	38.527	8.85107	174.547	Isoform E of Heterogeneous nuclear ribonucleoprotein A1 OS=Drosophila melanogaster GN=Hrb98DE - [ROA1_DROME]
	Confidence Icon	Sequence	Protein Accessions	# Proteins	# Protein Groups	Activation Type	Modifications	IonScore	Exp Value	Δ Score	Rank	Identity High	Homology Threshold	Charge	m/z [Da]	MH+ [Da]	ΔM [ppm]	RT [min]	First Scan	Last Scan	MS Order	Ions Matched	Spectrum File	Annotation
	High	QQIAVANAQELLTQMTEK	Q0E8V7	1	1	CID		76.06	3.30736e-07	1	1	26	20	2	1008.52	2016.04	-2.16633	147.333	32472	32472	MS2	14/204	WT1_rep.raw
		Accession	Coverage	# PSMs	# Peptides	# AAs	MW [kDa]	calc. pI	Score	Description
		Q0E8V7	39.29	3	2	84	9.66466	8.1626	136.098	CG34132 OS=Drosophila melanogaster GN=Tim13 PE=4 SV=1 - [Q0E8V7_DROME]
	High	QQIAVANAQELLTQMTEK	Q0E8V7	1	1	CID		64.56	4.67177e-06	1	1	26		2	1008.52	2016.04	-1.07644	147.256	32448	32448	MS2	14/204	WT1_rep.raw
		Accession	Coverage	# PSMs	# Peptides	# AAs	MW [kDa]	calc. pI	Score	Description
		Q0E8V7	39.29	3	2	84	9.66466	8.1626	136.098	CG34132 OS=Drosophila melanogaster GN=Tim13 PE=4 SV=1 - [Q0E8V7_DROME]
	High	cVNKPGTSLDSSEQK	Q0E8V7	1	1	CID	C1(Carbamidomethyl)	39.64	0.00118964	1	1	26		3	550.599	1649.78	1.48415	35.5921	3394	3394	MS2	9/160	WT1_rep.raw
		Accession	Coverage	# PSMs	# Peptides	# AAs	MW [kDa]	calc. pI	Score	Description
		Q0E8V7	39.29	3	2	84	9.66466	8.1626	136.098	CG34132 OS=Drosophila melanogaster GN=Tim13 PE=4 SV=1 - [Q0E8V7_DROME]
P48810-2	6.77	4	2	325	33.6501	8.74854	73.6434	Isoform B of Heterogeneous nuclear ribonucleoprotein 87F OS=Drosophila melanogaster GN=Hrb87F - [RB87F_DROME]
	Confidence Icon	Sequence	Protein Accessions	# Proteins	# Protein Groups	Activation Type	Modifications	IonScore	Exp Value	Δ Score	Rank	Identity High	Homology Threshold	Charge	m/z [Da]	MH+ [Da]	ΔM [ppm]	RT [min]	First Scan	Last Scan	MS Order	Ions Matched	Spectrum File	Annotation
	High	IELSNENDQQSR	Q7PLL1	3	1	CID		72.31	7.72548e-07	1	1	26		2	716.838	1432.67	1.34657	42.7923	5204	5204	MS2	8/116	WT1_rep.raw
		Accession	Coverage	# PSMs	# Peptides	# AAs	MW [kDa]	calc. pI	Score	Description
		Q7PLL1	3.08	3	1	389	44.0971	6.30322	136.023	Eukaryotic initiation factor 4B, isoform E OS=Drosophila melanogaster GN=eIF-4B PE=1 SV=2 - [Q7PLL1_DROME]
	High	IELSNENDQQSR	Q7PLL1	3	1	CID		62.75	7.08731e-06	1	1	26		2	716.838	1432.67	1.8578	42.5016	5140	5140	MS2	10/116	WT1_rep.raw
		Accession	Coverage	# PSMs	# Peptides	# AAs	MW [kDa]	calc. pI	Score	Description
		Q7PLL1	3.08	3	1	389	44.0971	6.30322	136.023	Eukaryotic initiation factor 4B, isoform E OS=Drosophila melanogaster GN=eIF-4B PE=1 SV=2 - [Q7PLL1_DROME]
	High	IELSNENDQQSR	Q7PLL1	3	1	CID		49.45	0.000151524	1	1	26		2	716.838	1432.67	1.943	43.3778	5352	5352	MS2	9/116	WT1_rep.raw
		Accession	Coverage	# PSMs	# Peptides	# AAs	MW [kDa]	calc. pI	Score	Description
		Q7PLL1	3.08	3	1	389	44.0971	6.30322	136.023	Eukaryotic initiation factor 4B, isoform E OS=Drosophila melanogaster GN=eIF-4B PE=1 SV=2 - [Q7PLL1_DROME]
Q8IR13	6.79	4	2	324	34.884	9.26123	108.217	RNA-binding protein 2, isoform B OS=Drosophila melanogaster GN=Rbp2 PE=2 SV=1 - [Q8IR13_DROME]
	Confidence Icon	Sequence	Protein Accessions	# Proteins	# Protein Groups	Activation Type	Modifications	IonScore	Exp Value	Δ Score	Rank	Identity High	Homology Threshold	Charge	m/z [Da]	MH+ [Da]	ΔM [ppm]	RT [min]	First Scan	Last Scan	MS Order	Ions Matched	Spectrum File	Annotation
	High	HIDTAYFYQNEAEVGK	Q9VTY2	1	1	CID		61.39	6.68017e-06	1	1	25	19	2	942.944	1884.88	2.30335	92.5229	17391	17391	MS2	12/148	WT1_rep.raw
		Accession	Coverage	# PSMs	# Peptides	# AAs	MW [kDa]	calc. pI	Score	Description
		Q9VTY2	13.25	4	3	317	35.7735	6.11279	135.599	CG10638, isoform A OS=Drosophila melanogaster GN=CG10638 PE=2 SV=1 - [Q9VTY2_DROME]
	High	SIGVSNFNSEQLAR	Q9VTY2	1	1	CID		55.35	4.81375e-05	1	1	27		2	761.388	1521.77	1.53153	93.434	17638	17638	MS2	9/136	WT1_rep.raw
		Accession	Coverage	# PSMs	# Peptides	# AAs	MW [kDa]	calc. pI	Score	Description
		Q9VTY2	13.25	4	3	317	35.7735	6.11279	135.599	CG10638, isoform A OS=Drosophila melanogaster GN=CG10638 PE=2 SV=1 - [Q9VTY2_DROME]
	High	SIGVSNFNSEQLAR	Q9VTY2	1	1	CID		39.96	0.00172582	1	1	28		2	761.388	1521.77	2.49412	92.8603	17474	17474	MS2	9/136	WT1_rep.raw
		Accession	Coverage	# PSMs	# Peptides	# AAs	MW [kDa]	calc. pI	Score	Description
		Q9VTY2	13.25	4	3	317	35.7735	6.11279	135.599	CG10638, isoform A OS=Drosophila melanogaster GN=CG10638 PE=2 SV=1 - [Q9VTY2_DROME]
	High	YLVGLGVIPIPK	Q9VTY2	1	1	CID		39.16	0.000194142	1	1	17		2	634.903	1268.8	0.805765	147.518	32530	32530	MS2	14/88	WT1_rep.raw
		Accession	Coverage	# PSMs	# Peptides	# AAs	MW [kDa]	calc. pI	Score	Description
		Q9VTY2	13.25	4	3	317	35.7735	6.11279	135.599	CG10638, isoform A OS=Drosophila melanogaster GN=CG10638 PE=2 SV=1 - [Q9VTY2_DROME]
P32234	7.07	3	2	368	41.1058	8.60205	72.0011	GTP-binding protein 128up OS=Drosophila melanogaster GN=128up PE=1 SV=2 - [128UP_DROME]
	Confidence Icon	Sequence	Protein Accessions	# Proteins	# Protein Groups	Activation Type	Modifications	IonScore	Exp Value	Δ Score	Rank	Identity High	Homology Threshold	Charge	m/z [Da]	MH+ [Da]	ΔM [ppm]	RT [min]	First Scan	Last Scan	MS Order	Ions Matched	Spectrum File	Annotation
	High	LPYATMGSGSLAAMTVFESR	O17311	2	1	CID		65.19	3.05718e-06	1	1	25		2	1045.01	2089.01	-0.0269781	152.843	34111	34111	MS2	14/152	WT1_rep.raw
		Accession	Coverage	# PSMs	# Peptides	# AAs	MW [kDa]	calc. pI	Score	Description
		O17311	11.76	4	2	272	29.8763	8.48486	134.969	20S proteasome beta2 subunit OS=Drosophila melanogaster GN=Prosbeta2 PE=2 SV=1 - [O17311_DROME]
	High	TGTSTVLHTNIK	O17311	2	1	CID		55.82	3.6e-05	1	1	27		2	636.352	1271.7	1.38386	48.3058	6562	6562	MS2	7/96	WT1_rep.raw
		Accession	Coverage	# PSMs	# Peptides	# AAs	MW [kDa]	calc. pI	Score	Description
		O17311	11.76	4	2	272	29.8763	8.48486	134.969	20S proteasome beta2 subunit OS=Drosophila melanogaster GN=Prosbeta2 PE=2 SV=1 - [O17311_DROME]
	High	TGTSTVLHTNIK	O17311	2	1	CID		46.72	0.000313901	1	1	27		2	636.353	1271.7	2.24777	48.8194	6678	6678	MS2	8/96	WT1_rep.raw
		Accession	Coverage	# PSMs	# Peptides	# AAs	MW [kDa]	calc. pI	Score	Description
		O17311	11.76	4	2	272	29.8763	8.48486	134.969	20S proteasome beta2 subunit OS=Drosophila melanogaster GN=Prosbeta2 PE=2 SV=1 - [O17311_DROME]
	High	TGTSTVLHTNIK	O17311	2	1	CID		38.8	0.0018126	1	1	27		2	636.352	1271.7	1.38386	47.9221	6477	6477	MS2	6/96	WT1_rep.raw
		Accession	Coverage	# PSMs	# Peptides	# AAs	MW [kDa]	calc. pI	Score	Description
		O17311	11.76	4	2	272	29.8763	8.48486	134.969	20S proteasome beta2 subunit OS=Drosophila melanogaster GN=Prosbeta2 PE=2 SV=1 - [O17311_DROME]
Q9V3G7	7.2	2	2	389	45.3525	6.48096	39.0576	26S proteasome non-ATPase regulatory subunit 6 OS=Drosophila melanogaster GN=Rpn7 PE=1 SV=1 - [PSMD6_DROME]
	Confidence Icon	Sequence	Protein Accessions	# Proteins	# Protein Groups	Activation Type	Modifications	IonScore	Exp Value	Δ Score	Rank	Identity High	Homology Threshold	Charge	m/z [Da]	MH+ [Da]	ΔM [ppm]	RT [min]	First Scan	Last Scan	MS Order	Ions Matched	Spectrum File	Annotation
	High	SGSQVGDLGSGAGK	Q8MLS0	1	1	CID		60.82	1.63519e-05	1	1	28		2	610.3	1219.59	1.67276	40.5145	4628	4628	MS2	12/144	WT1_rep.raw
		Accession	Coverage	# PSMs	# Peptides	# AAs	MW [kDa]	calc. pI	Score	Description
		Q8MLS0	35.63	4	3	87	9.71081	6.80029	134.925	CG13551, isoform C OS=Drosophila melanogaster GN=CG13551 PE=2 SV=1 - [Q8MLS0_DROME]
	High	SGSQVGDLGSGAGK	Q8MLS0	1	1	CID		60.72	1.67327e-05	1	1	28		2	610.3	1219.59	1.67276	41.0369	4770	4770	MS2	11/144	WT1_rep.raw
		Accession	Coverage	# PSMs	# Peptides	# AAs	MW [kDa]	calc. pI	Score	Description
		Q8MLS0	35.63	4	3	87	9.71081	6.80029	134.925	CG13551, isoform C OS=Drosophila melanogaster GN=CG13551 PE=2 SV=1 - [Q8MLS0_DROME]
	High	NDQIHQAEFHHQQIK	Q8MLS0	2	1	CID		51.16	0.000106418	1	1	27		3	624.976	1872.91	1.94782	42.9722	5247	5247	MS2	20/168	WT1_rep.raw
		Accession	Coverage	# PSMs	# Peptides	# AAs	MW [kDa]	calc. pI	Score	Description
		Q8MLS0	35.63	4	3	87	9.71081	6.80029	134.925	CG13551, isoform C OS=Drosophila melanogaster GN=CG13551 PE=2 SV=1 - [Q8MLS0_DROME]
	High	LKNDQIHQAEFHHQQIK	Q8MLS0	2	1	CID		36.68	0.00209413	1	1	25		3	705.37	2114.1	3.01349	43.1579	5297	5297	MS2	25/188	WT1_rep.raw
		Accession	Coverage	# PSMs	# Peptides	# AAs	MW [kDa]	calc. pI	Score	Description
		Q8MLS0	35.63	4	3	87	9.71081	6.80029	134.925	CG13551, isoform C OS=Drosophila melanogaster GN=CG13551 PE=2 SV=1 - [Q8MLS0_DROME]
Q9VMI5	7.39	6	2	487	53.426	7.18115	129.421	CG9135 protein OS=Drosophila melanogaster GN=CG9135 PE=1 SV=1 - [Q9VMI5_DROME]
	Confidence Icon	Sequence	Protein Accessions	# Proteins	# Protein Groups	Activation Type	Modifications	IonScore	Exp Value	Δ Score	Rank	Identity High	Homology Threshold	Charge	m/z [Da]	MH+ [Da]	ΔM [ppm]	RT [min]	First Scan	Last Scan	MS Order	Ions Matched	Spectrum File	Annotation
	High	STAAPGGATSSTASSAAGSK	Q7K1P7	3	1	CID		89.73	1.55897e-08	1	1	27		2	833.899	1666.79	1.43959	33.4887	2879	2879	MS2	16/152	WT1_rep.raw
		Accession	Coverage	# PSMs	# Peptides	# AAs	MW [kDa]	calc. pI	Score	Description
		Q7K1P7	5.1	2	1	392	44.3266	10.0376	134.644	CG6995, isoform C OS=Drosophila melanogaster GN=Saf-B PE=1 SV=1 - [Q7K1P7_DROME]
	High	STAAPGGATSSTASSAAGSK	Q7K1P7	3	1	CID		69.5	1.58205e-06	1	1	27		2	833.898	1666.79	0.487517	33.9924	3007	3007	MS2	16/152	WT1_rep.raw
		Accession	Coverage	# PSMs	# Peptides	# AAs	MW [kDa]	calc. pI	Score	Description
		Q7K1P7	5.1	2	1	392	44.3266	10.0376	134.644	CG6995, isoform C OS=Drosophila melanogaster GN=Saf-B PE=1 SV=1 - [Q7K1P7_DROME]
P22464	7.41	4	2	324	36.0352	4.88135	149.47	Annexin-B9 OS=Drosophila melanogaster GN=AnnIX PE=1 SV=2 - [ANXB9_DROME]
	Confidence Icon	Sequence	Protein Accessions	# Proteins	# Protein Groups	Activation Type	Modifications	IonScore	Exp Value	Δ Score	Rank	Identity High	Homology Threshold	Charge	m/z [Da]	MH+ [Da]	ΔM [ppm]	RT [min]	First Scan	Last Scan	MS Order	Ions Matched	Spectrum File	Annotation
	High	SGDSYHQQSQPQSNASGSGGGGGGK	P49963	1	1	CID		66.93	6.28582e-07	1	1	20		3	779.003	2335	1.20448	25.616	1204	1204	MS2	15/264	WT1_rep.raw
		Accession	Coverage	# PSMs	# Peptides	# AAs	MW [kDa]	calc. pI	Score	Description
		P49963	30	5	3	160	18.3832	10.0376	134.107	Signal recognition particle 19 kDa protein OS=Drosophila melanogaster GN=Srp19 PE=2 SV=2 - [SRP19_DROME]
	High	NVDGTLYNNDFPTR	P49963	1	1	CID		45.73	0.00032477	1	1	26		2	813.382	1625.76	1.23794	91.9741	17238	17238	MS2	10/156	WT1_rep.raw
		Accession	Coverage	# PSMs	# Peptides	# AAs	MW [kDa]	calc. pI	Score	Description
		P49963	30	5	3	160	18.3832	10.0376	134.107	Signal recognition particle 19 kDa protein OS=Drosophila melanogaster GN=Srp19 PE=2 SV=2 - [SRP19_DROME]
	High	NVDGTLYNNDFPTR	P49963	1	1	CID		38.52	0.00170835	1	1	26		2	813.382	1625.76	1.23794	91.9715	17237	17237	MS2	6/156	WT1_rep.raw
		Accession	Coverage	# PSMs	# Peptides	# AAs	MW [kDa]	calc. pI	Score	Description
		P49963	30	5	3	160	18.3832	10.0376	134.107	Signal recognition particle 19 kDa protein OS=Drosophila melanogaster GN=Srp19 PE=2 SV=2 - [SRP19_DROME]
	High	SGDSYHQQSQPQSNASGSGGGGGGK	P49963	1	1	CID		37.87	0.00046542	1	1	20		3	779.003	2334.99	-0.0502039	25.3021	1142	1142	MS2	10/264	WT1_rep.raw
		Accession	Coverage	# PSMs	# Peptides	# AAs	MW [kDa]	calc. pI	Score	Description
		P49963	30	5	3	160	18.3832	10.0376	134.107	Signal recognition particle 19 kDa protein OS=Drosophila melanogaster GN=Srp19 PE=2 SV=2 - [SRP19_DROME]
	High	ENSSEMEFR	P49963	1	1	CID		24.99	0.00744848	1	1	19		2	564.734	1128.46	-1.81877	53.9435	8006	8006	MS2	5/92	WT1_rep.raw
		Accession	Coverage	# PSMs	# Peptides	# AAs	MW [kDa]	calc. pI	Score	Description
		P49963	30	5	3	160	18.3832	10.0376	134.107	Signal recognition particle 19 kDa protein OS=Drosophila melanogaster GN=Srp19 PE=2 SV=2 - [SRP19_DROME]
Q8IN64	7.43	3	2	673	71.3369	7.76709	171.427	CG4538, isoform B OS=Drosophila melanogaster GN=CG4538 PE=2 SV=1 - [Q8IN64_DROME]
	Confidence Icon	Sequence	Protein Accessions	# Proteins	# Protein Groups	Activation Type	Modifications	IonScore	Exp Value	Δ Score	Rank	Identity High	Homology Threshold	Charge	m/z [Da]	MH+ [Da]	ΔM [ppm]	RT [min]	First Scan	Last Scan	MS Order	Ions Matched	Spectrum File	Annotation
	High	IGDVQDFSSFTSAVIDDK	Q8T3P0	2	1	CID		59.31	1.49455e-05	1	1	26	18	2	972.467	1943.93	1.5782	148.201	32731	32731	MS2	12/188	WT1_rep.raw
		Accession	Coverage	# PSMs	# Peptides	# AAs	MW [kDa]	calc. pI	Score	Description
		Q8T3P0	11.67	5	5	574	63.6533	8.22119	133.676	GM01289p OS=Drosophila melanogaster GN=CG7145 PE=2 SV=1 - [Q8T3P0_DROME]
	High	DFPIANEPILGYLK	Q8T3P0	2	1	CID		54.72	3.45719e-05	1	1	25		2	795.432	1589.86	-0.0590597	160.897	36427	36427	MS2	8/136	WT1_rep.raw
		Accession	Coverage	# PSMs	# Peptides	# AAs	MW [kDa]	calc. pI	Score	Description
		Q8T3P0	11.67	5	5	574	63.6533	8.22119	133.676	GM01289p OS=Drosophila melanogaster GN=CG7145 PE=2 SV=1 - [Q8T3P0_DROME]
	High	QVGNNIDNYVNFPR	Q8T3P0	2	1	CID		38.46	0.00240928	1	1	27		2	825.407	1649.81	2.24814	111.347	22327	22327	MS2	7/156	WT1_rep.raw
		Accession	Coverage	# PSMs	# Peptides	# AAs	MW [kDa]	calc. pI	Score	Description
		Q8T3P0	11.67	5	5	574	63.6533	8.22119	133.676	GM01289p OS=Drosophila melanogaster GN=CG7145 PE=2 SV=1 - [Q8T3P0_DROME]
	High	AGGPHYILR	Q8T3P0	2	1	CID		38	0.00156112	1	1	25		2	492.275	983.543	1.24169	49.4646	6864	6864	MS2	8/64	WT1_rep.raw
		Accession	Coverage	# PSMs	# Peptides	# AAs	MW [kDa]	calc. pI	Score	Description
		Q8T3P0	11.67	5	5	574	63.6533	8.22119	133.676	GM01289p OS=Drosophila melanogaster GN=CG7145 PE=2 SV=1 - [Q8T3P0_DROME]
	High	MYVPESLWPQIK	Q8T3P0	2	1	CID		33.17	0.00894013	1	1	28		2	745.888	1490.77	-1.12858	143.759	31424	31424	MS2	9/96	WT1_rep.raw
		Accession	Coverage	# PSMs	# Peptides	# AAs	MW [kDa]	calc. pI	Score	Description
		Q8T3P0	11.67	5	5	574	63.6533	8.22119	133.676	GM01289p OS=Drosophila melanogaster GN=CG7145 PE=2 SV=1 - [Q8T3P0_DROME]
Q9U4L6	7.56	2	2	344	36.3134	7.09326	65.6208	Mitochondrial import receptor subunit TOM40 homolog 1 OS=Drosophila melanogaster GN=Tom40 PE=2 SV=2 - [TO401_DROME]
	Confidence Icon	Sequence	Protein Accessions	# Proteins	# Protein Groups	Activation Type	Modifications	IonScore	Exp Value	Δ Score	Rank	Identity High	Homology Threshold	Charge	m/z [Da]	MH+ [Da]	ΔM [ppm]	RT [min]	First Scan	Last Scan	MS Order	Ions Matched	Spectrum File	Annotation
	High	SGTVIGIR	Q9V5C6-2	2	1	CID		57.27	3.74061e-05	1	1	28		2	401.744	802.48	2.08561	54.3515	8101	8101	MS2	7/56	WT1_rep.raw
		Accession	Coverage	# PSMs	# Peptides	# AAs	MW [kDa]	calc. pI	Score	Description
		Q9V5C6-2	27.66	8	6	235	25.6561	6.31592	133.443	Isoform B of Proteasome subunit alpha type-3 OS=Drosophila melanogaster GN=Prosalpha7 - [PSA3_DROME]
	High	SGTVIGIR	Q9V5C6-2	2	1	CID		48.07	0.000343102	1	1	29		2	401.743	802.478	-0.0440166	54.8521	8219	8219	MS2	7/56	WT1_rep.raw
		Accession	Coverage	# PSMs	# Peptides	# AAs	MW [kDa]	calc. pI	Score	Description
		Q9V5C6-2	27.66	8	6	235	25.6561	6.31592	133.443	Isoform B of Proteasome subunit alpha type-3 OS=Drosophila melanogaster GN=Prosalpha7 - [PSA3_DROME]
	High	TDELVESAGEIIYK	Q9V5C6-2	2	1	CID		43.44	0.000740488	1	1	27		2	783.897	1566.79	-2.2395	119.291	24472	24472	MS2	11/104	WT1_rep.raw
		Accession	Coverage	# PSMs	# Peptides	# AAs	MW [kDa]	calc. pI	Score	Description
		Q9V5C6-2	27.66	8	6	235	25.6561	6.31592	133.443	Isoform B of Proteasome subunit alpha type-3 OS=Drosophila melanogaster GN=Prosalpha7 - [PSA3_DROME]
	High	QQFEQAIPLK	Q9V5C6-2	2	1	CID		37.88	0.00317713	1	1	28		2	601.332	1201.66	-0.170655	86.4604	15894	15894	MS2	6/108	WT1_rep.raw
		Accession	Coverage	# PSMs	# Peptides	# AAs	MW [kDa]	calc. pI	Score	Description
		Q9V5C6-2	27.66	8	6	235	25.6561	6.31592	133.443	Isoform B of Proteasome subunit alpha type-3 OS=Drosophila melanogaster GN=Prosalpha7 - [PSA3_DROME]
	High	VTGGLHLINPSELTEK	Q9V5C6-2	2	1	CID		32.24	0.00468673	1	1	24		2	854.467	1707.93	-0.423799	108.872	21641	21641	MS2	6/148	WT1_rep.raw
		Accession	Coverage	# PSMs	# Peptides	# AAs	MW [kDa]	calc. pI	Score	Description
		Q9V5C6-2	27.66	8	6	235	25.6561	6.31592	133.443	Isoform B of Proteasome subunit alpha type-3 OS=Drosophila melanogaster GN=Prosalpha7 - [PSA3_DROME]
	High	LYEPDAGGR	Q9V5C6-2	2	1	CID		31.07	0.0153199	1	1	28		2	489.239	977.47	1.56643	45.387	5839	5839	MS2	4/64	WT1_rep.raw
		Accession	Coverage	# PSMs	# Peptides	# AAs	MW [kDa]	calc. pI	Score	Description
		Q9V5C6-2	27.66	8	6	235	25.6561	6.31592	133.443	Isoform B of Proteasome subunit alpha type-3 OS=Drosophila melanogaster GN=Prosalpha7 - [PSA3_DROME]
	High	FEMGLVGR	Q9V5C6-2	2	1	CID		30.5	0.0182261	1	1	28		2	454.737	908.467	0.960012	93.1087	17548	17548	MS2	4/56	WT1_rep.raw
		Accession	Coverage	# PSMs	# Peptides	# AAs	MW [kDa]	calc. pI	Score	Description
		Q9V5C6-2	27.66	8	6	235	25.6561	6.31592	133.443	Isoform B of Proteasome subunit alpha type-3 OS=Drosophila melanogaster GN=Prosalpha7 - [PSA3_DROME]
	High	VTGGLHLINPSELTEK	Q9V5C6-2	2	1	CID		26.86	0.016279	1	1	24		3	569.981	1707.93	1.24794	109.481	21815	21815	MS2	8/148	WT1_rep.raw
		Accession	Coverage	# PSMs	# Peptides	# AAs	MW [kDa]	calc. pI	Score	Description
		Q9V5C6-2	27.66	8	6	235	25.6561	6.31592	133.443	Isoform B of Proteasome subunit alpha type-3 OS=Drosophila melanogaster GN=Prosalpha7 - [PSA3_DROME]
Q9VT32	7.71	2	2	350	38.2548	7.44482	103.868	CG6767, isoform A OS=Drosophila melanogaster GN=CG6767 PE=2 SV=2 - [Q9VT32_DROME]
	Confidence Icon	Sequence	Protein Accessions	# Proteins	# Protein Groups	Activation Type	Modifications	IonScore	Exp Value	Δ Score	Rank	Identity High	Homology Threshold	Charge	m/z [Da]	MH+ [Da]	ΔM [ppm]	RT [min]	First Scan	Last Scan	MS Order	Ions Matched	Spectrum File	Annotation
	High	TVEQSLNFFGTDPER	P22700-2	2	1	CID		81.7	7.3355e-08	1	1	26		2	870.417	1739.83	2.1478	125.495	26199	26199	MS2	11/156	WT1_rep.raw
		Accession	Coverage	# PSMs	# Peptides	# AAs	MW [kDa]	calc. pI	Score	Description
		P22700-2	2.99	3	2	1002	109.542	5.33838	132.656	Isoform A of Calcium-transporting ATPase sarcoplasmic/endoplasmic reticulum type OS=Drosophila melanogaster GN=Ca-P60A - [ATC1_DROME]
	High	TVEQSLNFFGTDPER	P22700-2	2	1	CID		63.93	4.53125e-06	1	1	26		2	870.417	1739.83	1.65667	125.416	26177	26177	MS2	9/156	WT1_rep.raw
		Accession	Coverage	# PSMs	# Peptides	# AAs	MW [kDa]	calc. pI	Score	Description
		P22700-2	2.99	3	2	1002	109.542	5.33838	132.656	Isoform A of Calcium-transporting ATPase sarcoplasmic/endoplasmic reticulum type OS=Drosophila melanogaster GN=Ca-P60A - [ATC1_DROME]
	High	EIVPGDLVEVSVGDK	P22700-2	2	1	CID		34.12	0.004589	1	1	26		2	778.414	1555.82	-0.557301	121.723	25143	25143	MS2	11/112	WT1_rep.raw
		Accession	Coverage	# PSMs	# Peptides	# AAs	MW [kDa]	calc. pI	Score	Description
		P22700-2	2.99	3	2	1002	109.542	5.33838	132.656	Isoform A of Calcium-transporting ATPase sarcoplasmic/endoplasmic reticulum type OS=Drosophila melanogaster GN=Ca-P60A - [ATC1_DROME]
P19351-10	7.84	2	2	306	36.483	4.62744	43.1834	Isoform 10 of Troponin T, skeletal muscle OS=Drosophila melanogaster GN=up - [TNNT_DROME]
	Confidence Icon	Sequence	Protein Accessions	# Proteins	# Protein Groups	Activation Type	Modifications	IonScore	Exp Value	Δ Score	Rank	Identity High	Homology Threshold	Charge	m/z [Da]	MH+ [Da]	ΔM [ppm]	RT [min]	First Scan	Last Scan	MS Order	Ions Matched	Spectrum File	Annotation
	High	LADQSPELDLTSLEALAILLK	Q9GUB1	2	1	CID		94.66	1.52181e-09	1	1	22		2	1127.13	2253.26	-1.33776	213.598	46263	46263	MS2	15/228	WT1_rep.raw
		Accession	Coverage	# PSMs	# Peptides	# AAs	MW [kDa]	calc. pI	Score	Description
		Q9GUB1	4.07	2	2	787	85.7361	5.8335	132.387	Phospholipase A2 activating protein homolog OS=Drosophila melanogaster GN=Plap PE=2 SV=1 - [Q9GUB1_DROME]
	High	VGEEVLLAVIK	Q9GUB1	2	1	CID		54.71	4.73291e-06	1	1	17		2	585.36	1169.71	-1.38612	133.916	28599	28599	MS2	9/80	WT1_rep.raw
		Accession	Coverage	# PSMs	# Peptides	# AAs	MW [kDa]	calc. pI	Score	Description
		Q9GUB1	4.07	2	2	787	85.7361	5.8335	132.387	Phospholipase A2 activating protein homolog OS=Drosophila melanogaster GN=Plap PE=2 SV=1 - [Q9GUB1_DROME]
Q7K3Z3	7.86	3	2	407	43.3535	5.61768	68.1523	GH01724p OS=Drosophila melanogaster GN=p47 PE=1 SV=1 - [Q7K3Z3_DROME]
	Confidence Icon	Sequence	Protein Accessions	# Proteins	# Protein Groups	Activation Type	Modifications	IonScore	Exp Value	Δ Score	Rank	Identity High	Homology Threshold	Charge	m/z [Da]	MH+ [Da]	ΔM [ppm]	RT [min]	First Scan	Last Scan	MS Order	Ions Matched	Spectrum File	Annotation
	High	SEEGLVEISEDK	P40796	1	1	CID		56.08	2.21944e-05	1	1	25		2	667.821	1334.63	1.55372	79.3927	14151	14151	MS2	14/88	WT1_rep.raw
		Accession	Coverage	# PSMs	# Peptides	# AAs	MW [kDa]	calc. pI	Score	Description
		P40796	13.59	7	4	390	44.8573	7.57666	131.583	La protein homolog OS=Drosophila melanogaster GN=La PE=1 SV=2 - [LA_DROME]
	High	QVEYYFGDANLNR	P40796	1	1	CID		52.45	5.06279e-05	1	1	25		2	794.873	1588.74	0.134768	104.314	20430	20430	MS2	10/144	WT1_rep.raw
		Accession	Coverage	# PSMs	# Peptides	# AAs	MW [kDa]	calc. pI	Score	Description
		P40796	13.59	7	4	390	44.8573	7.57666	131.583	La protein homolog OS=Drosophila melanogaster GN=La PE=1 SV=2 - [LA_DROME]
	High	NAIVVFEGAPETSSR	P40796	1	1	CID		36.73	0.00325918	1	1	27	22	2	788.903	1576.8	0.875148	95.5556	18206	18206	MS2	6/168	WT1_rep.raw
		Accession	Coverage	# PSMs	# Peptides	# AAs	MW [kDa]	calc. pI	Score	Description
		P40796	13.59	7	4	390	44.8573	7.57666	131.583	La protein homolog OS=Drosophila melanogaster GN=La PE=1 SV=2 - [LA_DROME]
	High	QVEYYFGDANLNR	P40796	1	1	CID		35.48	0.00244915	1	1	25		2	794.873	1588.74	0.365272	103.786	20287	20287	MS2	10/144	WT1_rep.raw
		Accession	Coverage	# PSMs	# Peptides	# AAs	MW [kDa]	calc. pI	Score	Description
		P40796	13.59	7	4	390	44.8573	7.57666	131.583	La protein homolog OS=Drosophila melanogaster GN=La PE=1 SV=2 - [LA_DROME]
	High	NAIVVFEGAPETSSR	P40796	1	1	CID		30.73	0.0119607	1	1	27	21	2	788.903	1576.8	1.64931	96.0652	18341	18341	MS2	7/168	WT1_rep.raw
		Accession	Coverage	# PSMs	# Peptides	# AAs	MW [kDa]	calc. pI	Score	Description
		P40796	13.59	7	4	390	44.8573	7.57666	131.583	La protein homolog OS=Drosophila melanogaster GN=La PE=1 SV=2 - [LA_DROME]
	High	HPERPIPEHNEER	P40796	1	1	CID		30.31	0.0146649	1	1	27		4	410.704	1639.79	-0.0070085	26.6221	1390	1390	MS2	12/132	WT1_rep.raw
		Accession	Coverage	# PSMs	# Peptides	# AAs	MW [kDa]	calc. pI	Score	Description
		P40796	13.59	7	4	390	44.8573	7.57666	131.583	La protein homolog OS=Drosophila melanogaster GN=La PE=1 SV=2 - [LA_DROME]
	High	HPERPIPEHNEER	P40796	1	1	CID		27.51	0.029629	1	1	27		4	410.704	1639.79	0.662973	26.0991	1296	1296	MS2	11/132	WT1_rep.raw
		Accession	Coverage	# PSMs	# Peptides	# AAs	MW [kDa]	calc. pI	Score	Description
		P40796	13.59	7	4	390	44.8573	7.57666	131.583	La protein homolog OS=Drosophila melanogaster GN=La PE=1 SV=2 - [LA_DROME]
A1Z7K2	7.9	6	2	620	68.264	5.93506	329.512	CG30349 OS=Drosophila melanogaster GN=CG30349-RA PE=2 SV=1 - [A1Z7K2_DROME]
	Confidence Icon	Sequence	Protein Accessions	# Proteins	# Protein Groups	Activation Type	Modifications	IonScore	Exp Value	Δ Score	Rank	Identity High	Homology Threshold	Charge	m/z [Da]	MH+ [Da]	ΔM [ppm]	RT [min]	First Scan	Last Scan	MS Order	Ions Matched	Spectrum File	Annotation
	High	DGGVQQFENSGLLTLR	Q7K7G0	2	1	CID		61.19	9.314e-06	1	1	26	23	2	867.445	1733.88	0.487148	133.71	28541	28541	MS2	10/164	WT1_rep.raw
		Accession	Coverage	# PSMs	# Peptides	# AAs	MW [kDa]	calc. pI	Score	Description
		Q7K7G0	11.3	5	4	531	57.7817	6.20166	131.507	Delta-coatomer protein, isoform B OS=Drosophila melanogaster GN=deltaCOP PE=2 SV=1 - [Q7K7G0_DROME]
	High	DGGVQQFENSGLLTLR	Q7K7G0	2	1	CID		53.64	5.79569e-05	1	1	26		2	867.443	1733.88	-1.41373	133.897	28594	28594	MS2	11/164	WT1_rep.raw
		Accession	Coverage	# PSMs	# Peptides	# AAs	MW [kDa]	calc. pI	Score	Description
		Q7K7G0	11.3	5	4	531	57.7817	6.20166	131.507	Delta-coatomer protein, isoform B OS=Drosophila melanogaster GN=deltaCOP PE=2 SV=1 - [Q7K7G0_DROME]
	High	IANLAPAAPAGGSSAAASASAAAK	Q7K7G0	2	1	CID		43.75	0.000379527	1	1	25		2	998.527	1996.05	0.379329	75.5947	13217	13217	MS2	24/268	WT1_rep.raw
		Accession	Coverage	# PSMs	# Peptides	# AAs	MW [kDa]	calc. pI	Score	Description
		Q7K7G0	11.3	5	4	531	57.7817	6.20166	131.507	Delta-coatomer protein, isoform B OS=Drosophila melanogaster GN=deltaCOP PE=2 SV=1 - [Q7K7G0_DROME]
	High	VLIAAAVcTK	Q7K7G0	2	1	CID	C8(Carbamidomethyl)	33.72	0.00437358	1	1	25		2	523.307	1045.61	0.218356	72.6284	12427	12427	MS2	6/72	WT1_rep.raw
		Accession	Coverage	# PSMs	# Peptides	# AAs	MW [kDa]	calc. pI	Score	Description
		Q7K7G0	11.3	5	4	531	57.7817	6.20166	131.507	Delta-coatomer protein, isoform B OS=Drosophila melanogaster GN=deltaCOP PE=2 SV=1 - [Q7K7G0_DROME]
	High	IEGLLAAFPK	Q7K7G0	2	1	CID		33.1	0.00673446	1	1	27		2	529.816	1058.63	1.0737	127.404	26761	26761	MS2	8/72	WT1_rep.raw
		Accession	Coverage	# PSMs	# Peptides	# AAs	MW [kDa]	calc. pI	Score	Description
		Q7K7G0	11.3	5	4	531	57.7817	6.20166	131.507	Delta-coatomer protein, isoform B OS=Drosophila melanogaster GN=deltaCOP PE=2 SV=1 - [Q7K7G0_DROME]
Q9Y112	7.91	4	2	316	36.2894	7.07861	149.839	BcDNA.GH10614 OS=Drosophila melanogaster GN=BcDNA.GH10614 PE=2 SV=1 - [Q9Y112_DROME]
	Confidence Icon	Sequence	Protein Accessions	# Proteins	# Protein Groups	Activation Type	Modifications	IonScore	Exp Value	Δ Score	Rank	Identity High	Homology Threshold	Charge	m/z [Da]	MH+ [Da]	ΔM [ppm]	RT [min]	First Scan	Last Scan	MS Order	Ions Matched	Spectrum File	Annotation
	High	MLDMGFEPQIR	Q9VHP0;Q9W3M7;P19109-3;Q8MZI3	9	4	CID		55.32	4.55336e-05	1	1	27		2	668.824	1336.64	0.967364	121.55	25092	25092	MS2	9/88	WT1_rep.raw
		Accession	Coverage	# PSMs	# Peptides	# AAs	MW [kDa]	calc. pI	Score	Description
		Q9VHP0	15.79	21	9	798	85.0293	7.53271	480.465	ATP-dependent RNA helicase bel OS=Drosophila melanogaster GN=bel PE=1 SV=1 - [DDX3_DROME]
		P19109-3	20	18	9	575	62.4355	9.56885	433.245	Isoform D of ATP-dependent RNA helicase p62 OS=Drosophila melanogaster GN=Rm62 - [DDX17_DROME]
		Q9W3M7	4.34	5	3	945	100.356	9.14404	131.187	CG10777 OS=Drosophila melanogaster GN=CG10777 PE=2 SV=1 - [Q9W3M7_DROME]
		Q8MZI3	9.05	7	5	818	88.1551	9.36377	125.639	CG10077, isoform A OS=Drosophila melanogaster GN=CG10077 PE=1 SV=1 - [Q8MZI3_DROME]
	High	MLDMGFEPQIR	Q9VHP0;Q9W3M7;P19109-3;Q8MZI3	9	4	CID		48.98	0.00017896	1	1	27		2	668.823	1336.64	-0.128551	121.036	24944	24944	MS2	6/88	WT1_rep.raw
		Accession	Coverage	# PSMs	# Peptides	# AAs	MW [kDa]	calc. pI	Score	Description
		Q9VHP0	15.79	21	9	798	85.0293	7.53271	480.465	ATP-dependent RNA helicase bel OS=Drosophila melanogaster GN=bel PE=1 SV=1 - [DDX3_DROME]
		P19109-3	20	18	9	575	62.4355	9.56885	433.245	Isoform D of ATP-dependent RNA helicase p62 OS=Drosophila melanogaster GN=Rm62 - [DDX17_DROME]
		Q9W3M7	4.34	5	3	945	100.356	9.14404	131.187	CG10777 OS=Drosophila melanogaster GN=CG10777 PE=2 SV=1 - [Q9W3M7_DROME]
		Q8MZI3	9.05	7	5	818	88.1551	9.36377	125.639	CG10077, isoform A OS=Drosophila melanogaster GN=CG10077 PE=1 SV=1 - [Q8MZI3_DROME]
	High	MNQMGQDGGAGQQQR	Q9W3M7	1	1	CID		47.45	5.5765e-05	1	1	20		2	803.346	1605.68	-0.775656	32.836	2718	2718	MS2	7/164	WT1_rep.raw
		Accession	Coverage	# PSMs	# Peptides	# AAs	MW [kDa]	calc. pI	Score	Description
		Q9W3M7	4.34	5	3	945	100.356	9.14404	131.187	CG10777 OS=Drosophila melanogaster GN=CG10777 PE=2 SV=1 - [Q9W3M7_DROME]
	High	MLDMGFEPQIR	Q9VHP0;Q9W3M7;P19109-3;Q8MZI3	9	4	CID		44.66	0.000533488	1	1	27		2	668.824	1336.64	0.876038	120.522	24810	24810	MS2	6/88	WT1_rep.raw
		Accession	Coverage	# PSMs	# Peptides	# AAs	MW [kDa]	calc. pI	Score	Description
		Q9VHP0	15.79	21	9	798	85.0293	7.53271	480.465	ATP-dependent RNA helicase bel OS=Drosophila melanogaster GN=bel PE=1 SV=1 - [DDX3_DROME]
		P19109-3	20	18	9	575	62.4355	9.56885	433.245	Isoform D of ATP-dependent RNA helicase p62 OS=Drosophila melanogaster GN=Rm62 - [DDX17_DROME]
		Q9W3M7	4.34	5	3	945	100.356	9.14404	131.187	CG10777 OS=Drosophila melanogaster GN=CG10777 PE=2 SV=1 - [Q9W3M7_DROME]
		Q8MZI3	9.05	7	5	818	88.1551	9.36377	125.639	CG10077, isoform A OS=Drosophila melanogaster GN=CG10077 PE=1 SV=1 - [Q8MZI3_DROME]
	High	DLDRGVEVIIATPGR	Q9W3M7	1	1	CID		25.7	0.025435		2	25		2	805.947	1610.89	0.084902	131.278	27867	27867	MS2	5/156	WT1_rep.raw
		Accession	Coverage	# PSMs	# Peptides	# AAs	MW [kDa]	calc. pI	Score	Description
		Q9W3M7	4.34	5	3	945	100.356	9.14404	131.187	CG10777 OS=Drosophila melanogaster GN=CG10777 PE=2 SV=1 - [Q9W3M7_DROME]
Q8T0J5	8.01	2	2	287	31.4298	9.31982	57.8986	CG7675, isoform A OS=Drosophila melanogaster GN=CG7675 PE=2 SV=1 - [Q8T0J5_DROME]
	Confidence Icon	Sequence	Protein Accessions	# Proteins	# Protein Groups	Activation Type	Modifications	IonScore	Exp Value	Δ Score	Rank	Identity High	Homology Threshold	Charge	m/z [Da]	MH+ [Da]	ΔM [ppm]	RT [min]	First Scan	Last Scan	MS Order	Ions Matched	Spectrum File	Annotation
	High	FMTVAEAAHQLLSIVEK	Q8IN02	1	1	CID		61.07	9.0278e-06	1	1	26	22	2	944.007	1887.01	0.788415	200.577	44256	44256	MS2	11/156	WT1_rep.raw
		Accession	Coverage	# PSMs	# Peptides	# AAs	MW [kDa]	calc. pI	Score	Description
		Q8IN02	17.44	3	3	281	31.5992	5.51611	130.841	BcDNA.LD12153 OS=Drosophila melanogaster GN=Dph5 PE=2 SV=2 - [Q8IN02_DROME]
	High	VGQESQQIAVGTLLEMR	Q8IN02	1	1	CID		56.76	2.7623e-05	1	1	26		2	929.987	1858.97	-1.54124	134.843	28860	28860	MS2	11/184	WT1_rep.raw
		Accession	Coverage	# PSMs	# Peptides	# AAs	MW [kDa]	calc. pI	Score	Description
		Q8IN02	17.44	3	3	281	31.5992	5.51611	130.841	BcDNA.LD12153 OS=Drosophila melanogaster GN=Dph5 PE=2 SV=2 - [Q8IN02_DROME]
	High	NTVLNEQSLcVGLAR	Q8IN02	1	1	CID	C10(Carbamidomethyl)	54.7	4.47274e-05	1	1	26		2	837.434	1673.86	-2.44609	108.607	21566	21566	MS2	12/168	WT1_rep.raw
		Accession	Coverage	# PSMs	# Peptides	# AAs	MW [kDa]	calc. pI	Score	Description
		Q8IN02	17.44	3	3	281	31.5992	5.51611	130.841	BcDNA.LD12153 OS=Drosophila melanogaster GN=Dph5 PE=2 SV=2 - [Q8IN02_DROME]
Q9VQB4	8.06	3	2	335	37.2623	7.51807	67.326	CG3609 OS=Drosophila melanogaster GN=CG3609 PE=2 SV=1 - [Q9VQB4_DROME]
	Confidence Icon	Sequence	Protein Accessions	# Proteins	# Protein Groups	Activation Type	Modifications	IonScore	Exp Value	Δ Score	Rank	Identity High	Homology Threshold	Charge	m/z [Da]	MH+ [Da]	ΔM [ppm]	RT [min]	First Scan	Last Scan	MS Order	Ions Matched	Spectrum File	Annotation
	High	SNPENNVGLMTLSNTVEVLATLTSDAGR	P55035	1	1	CID		51.18	7.39217e-05	1	1	25	22	3	968.485	2903.44	-0.296987	217.985	46973	46973	MS2	20/320	WT1_rep.raw
		Accession	Coverage	# PSMs	# Peptides	# AAs	MW [kDa]	calc. pI	Score	Description
		P55035	12.63	7	3	396	42.5921	4.83057	130.04	26S proteasome non-ATPase regulatory subunit 4 OS=Drosophila melanogaster GN=Pros54 PE=1 SV=2 - [PSMD4_DROME]
	High	SNPENNVGLMTLSNTVEVLATLTSDAGR	P55035	1	1	CID		42.02	0.000621778	1	1	25	21	3	968.487	2903.45	1.65802	217.58	46914	46914	MS2	20/320	WT1_rep.raw
		Accession	Coverage	# PSMs	# Peptides	# AAs	MW [kDa]	calc. pI	Score	Description
		P55035	12.63	7	3	396	42.5921	4.83057	130.04	26S proteasome non-ATPase regulatory subunit 4 OS=Drosophila melanogaster GN=Pros54 PE=1 SV=2 - [PSMD4_DROME]
	High	SNPENNVGLMTLSNTVEVLATLTSDAGR	P55035	1	1	CID		38.51	0.00136701	1	1	25	22	3	968.486	2903.44	0.712052	217.488	46901	46901	MS2	14/320	WT1_rep.raw
		Accession	Coverage	# PSMs	# Peptides	# AAs	MW [kDa]	calc. pI	Score	Description
		P55035	12.63	7	3	396	42.5921	4.83057	130.04	26S proteasome non-ATPase regulatory subunit 4 OS=Drosophila melanogaster GN=Pros54 PE=1 SV=2 - [PSMD4_DROME]
	High	SNPENNVGLMTLSNTVEVLATLTSDAGR	P55035	1	1	CID		38.15	0.00131674	1	1	25	22	3	968.483	2903.43	-2.31507	218.112	47003	47003	MS2	15/320	WT1_rep.raw
		Accession	Coverage	# PSMs	# Peptides	# AAs	MW [kDa]	calc. pI	Score	Description
		P55035	12.63	7	3	396	42.5921	4.83057	130.04	26S proteasome non-ATPase regulatory subunit 4 OS=Drosophila melanogaster GN=Pros54 PE=1 SV=2 - [PSMD4_DROME]
	High	GEINLLTGIR	P55035	1	1	CID		37.12	0.00353241	1	1	28		2	543.32	1085.63	0.45341	117.668	24004	24004	MS2	6/96	WT1_rep.raw
		Accession	Coverage	# PSMs	# Peptides	# AAs	MW [kDa]	calc. pI	Score	Description
		P55035	12.63	7	3	396	42.5921	4.83057	130.04	26S proteasome non-ATPase regulatory subunit 4 OS=Drosophila melanogaster GN=Pros54 PE=1 SV=2 - [PSMD4_DROME]
	High	GEINLLTGIR	P55035	1	1	CID		31.74	0.0121919	1	1	28		2	543.32	1085.63	0.678293	117.133	23862	23862	MS2	6/96	WT1_rep.raw
		Accession	Coverage	# PSMs	# Peptides	# AAs	MW [kDa]	calc. pI	Score	Description
		P55035	12.63	7	3	396	42.5921	4.83057	130.04	26S proteasome non-ATPase regulatory subunit 4 OS=Drosophila melanogaster GN=Pros54 PE=1 SV=2 - [PSMD4_DROME]
	High	DGTGSHLVSVPR	P55035	1	1	CID		30.94	0.0110337	1	1	27		2	612.821	1224.63	1.03354	55.9695	8487	8487	MS2	6/88	WT1_rep.raw
		Accession	Coverage	# PSMs	# Peptides	# AAs	MW [kDa]	calc. pI	Score	Description
		P55035	12.63	7	3	396	42.5921	4.83057	130.04	26S proteasome non-ATPase regulatory subunit 4 OS=Drosophila melanogaster GN=Pros54 PE=1 SV=2 - [PSMD4_DROME]
Q9V431	8.4	4	2	536	59.8929	6.75635	196.284	Apoptosis inhibitor 5 homolog OS=Drosophila melanogaster GN=Aac11 PE=1 SV=1 - [API5_DROME]
	Confidence Icon	Sequence	Protein Accessions	# Proteins	# Protein Groups	Activation Type	Modifications	IonScore	Exp Value	Δ Score	Rank	Identity High	Homology Threshold	Charge	m/z [Da]	MH+ [Da]	ΔM [ppm]	RT [min]	First Scan	Last Scan	MS Order	Ions Matched	Spectrum File	Annotation
	High	VPISIYYESLcPDSAK	Q95RA9	1	1	CID	C11(Carbamidomethyl)	78.24	1.73214e-07	1	1	26		2	921.454	1841.9	0.827946	124.513	25929	25929	MS2	10/120	WT1_rep.raw
		Accession	Coverage	# PSMs	# Peptides	# AAs	MW [kDa]	calc. pI	Score	Description
		Q95RA9	23.2	6	4	250	27.6737	7.32764	129.815	CG9796 OS=Drosophila melanogaster GN=CG9796 PE=1 SV=1 - [Q95RA9_DROME]
	High	DVVELTFVPFGK	Q95RA9	1	1	CID		44.08	0.000721101	1	1	28		2	675.87	1350.73	1.04227	151.728	33772	33772	MS2	6/88	WT1_rep.raw
		Accession	Coverage	# PSMs	# Peptides	# AAs	MW [kDa]	calc. pI	Score	Description
		Q95RA9	23.2	6	4	250	27.6737	7.32764	129.815	CG9796 OS=Drosophila melanogaster GN=CG9796 PE=1 SV=1 - [Q95RA9_DROME]
	High	NFPDNVYPGQR	Q95RA9	1	1	CID		31.8	0.0106702	1	1	27		2	653.812	1306.62	0.154659	82.0417	14827	14827	MS2	8/120	WT1_rep.raw
		Accession	Coverage	# PSMs	# Peptides	# AAs	MW [kDa]	calc. pI	Score	Description
		Q95RA9	23.2	6	4	250	27.6737	7.32764	129.815	CG9796 OS=Drosophila melanogaster GN=CG9796 PE=1 SV=1 - [Q95RA9_DROME]
	High	NFPDNVYPGQR	Q95RA9	1	1	CID		31.38	0.0102253	1	1	27		2	653.814	1306.62	2.95739	83.1692	15118	15118	MS2	7/120	WT1_rep.raw
		Accession	Coverage	# PSMs	# Peptides	# AAs	MW [kDa]	calc. pI	Score	Description
		Q95RA9	23.2	6	4	250	27.6737	7.32764	129.815	CG9796 OS=Drosophila melanogaster GN=CG9796 PE=1 SV=1 - [Q95RA9_DROME]
	High	LKEPLTSVPTILFNEQFDK	Q95RA9	1	1	CID		31.15	0.0045658	1	1	23	15	3	740.407	2219.21	5.13618	148.582	32840	32840	MS2	26/212	WT1_rep.raw
		Accession	Coverage	# PSMs	# Peptides	# AAs	MW [kDa]	calc. pI	Score	Description
		Q95RA9	23.2	6	4	250	27.6737	7.32764	129.815	CG9796 OS=Drosophila melanogaster GN=CG9796 PE=1 SV=1 - [Q95RA9_DROME]
	High	LKEPLTSVPTILFNEQFDK	Q95RA9	1	1	CID		23.07	0.0305768	1	1	23	18	3	740.405	2219.2	1.42326	149.113	32996	32996	MS2	24/212	WT1_rep.raw
		Accession	Coverage	# PSMs	# Peptides	# AAs	MW [kDa]	calc. pI	Score	Description
		Q95RA9	23.2	6	4	250	27.6737	7.32764	129.815	CG9796 OS=Drosophila melanogaster GN=CG9796 PE=1 SV=1 - [Q95RA9_DROME]
Q9VW40	8.64	4	2	301	33.9892	5.99854	102.252	CG14103 OS=Drosophila melanogaster GN=CG14103 PE=1 SV=2 - [Q9VW40_DROME]
	Confidence Icon	Sequence	Protein Accessions	# Proteins	# Protein Groups	Activation Type	Modifications	IonScore	Exp Value	Δ Score	Rank	Identity High	Homology Threshold	Charge	m/z [Da]	MH+ [Da]	ΔM [ppm]	RT [min]	First Scan	Last Scan	MS Order	Ions Matched	Spectrum File	Annotation
	High	GMEDDDEEGEMRD	Q24297	1	1	CID		73.99	2.14963e-08	1	1	13		2	764.265	1527.52	0.521685	52.0574	7536	7536	MS2	9/98	WT1_rep.raw
		Accession	Coverage	# PSMs	# Peptides	# AAs	MW [kDa]	calc. pI	Score	Description
		Q24297	14.77	2	1	88	9.73278	4.53857	129.48	Small nuclear ribonucleoprotein F OS=Drosophila melanogaster GN=DebB PE=1 SV=2 - [RUXF_DROME]
	High	GMEDDDEEGEMRD	Q24297	1	1	CID		68.49	7.62718e-08	1	1	13		2	764.265	1527.52	0.921254	52.2641	7582	7582	MS2	10/98	WT1_rep.raw
		Accession	Coverage	# PSMs	# Peptides	# AAs	MW [kDa]	calc. pI	Score	Description
		Q24297	14.77	2	1	88	9.73278	4.53857	129.48	Small nuclear ribonucleoprotein F OS=Drosophila melanogaster GN=DebB PE=1 SV=2 - [RUXF_DROME]
P53997	8.92	2	2	269	30.9757	4.36084	28.4583	Protein SET OS=Drosophila melanogaster GN=Set PE=1 SV=2 - [SET_DROME]
	Confidence Icon	Sequence	Protein Accessions	# Proteins	# Protein Groups	Activation Type	Modifications	IonScore	Exp Value	Δ Score	Rank	Identity High	Homology Threshold	Charge	m/z [Da]	MH+ [Da]	ΔM [ppm]	RT [min]	First Scan	Last Scan	MS Order	Ions Matched	Spectrum File	Annotation
	High	NPSGQLGLSQDIK	Q9VMI5	1	1	CID		49.97	0.000138957	1	1	27		2	678.86	1356.71	0.635937	76.3691	13414	13414	MS2	10/144	WT1_rep.raw
		Accession	Coverage	# PSMs	# Peptides	# AAs	MW [kDa]	calc. pI	Score	Description
		Q9VMI5	7.39	6	2	487	53.426	7.18115	129.421	CG9135 protein OS=Drosophila melanogaster GN=CG9135 PE=1 SV=1 - [Q9VMI5_DROME]
	High	NPSGQLGLSQDIK	Q9VMI5	1	1	CID		41.73	0.000926572	1	1	27		2	678.86	1356.71	0.0960862	75.9891	13320	13320	MS2	9/144	WT1_rep.raw
		Accession	Coverage	# PSMs	# Peptides	# AAs	MW [kDa]	calc. pI	Score	Description
		Q9VMI5	7.39	6	2	487	53.426	7.18115	129.421	CG9135 protein OS=Drosophila melanogaster GN=CG9135 PE=1 SV=1 - [Q9VMI5_DROME]
	High	LAEKPTIIPALEQLNIVQAAVGR	Q9VMI5	1	1	CID		36.48	0.000179924	1	1	14		3	815.48	2444.43	0.63563	162.135	36782	36782	MS2	19/252	WT1_rep.raw
		Accession	Coverage	# PSMs	# Peptides	# AAs	MW [kDa]	calc. pI	Score	Description
		Q9VMI5	7.39	6	2	487	53.426	7.18115	129.421	CG9135 protein OS=Drosophila melanogaster GN=CG9135 PE=1 SV=1 - [Q9VMI5_DROME]
	High	NPSGQLGLSQDIK	Q9VMI5	1	1	CID		36.38	0.00317599	1	1	27		2	678.86	1356.71	0.186061	75.8012	13270	13270	MS2	9/144	WT1_rep.raw
		Accession	Coverage	# PSMs	# Peptides	# AAs	MW [kDa]	calc. pI	Score	Description
		Q9VMI5	7.39	6	2	487	53.426	7.18115	129.421	CG9135 protein OS=Drosophila melanogaster GN=CG9135 PE=1 SV=1 - [Q9VMI5_DROME]
	High	LAEKPTIIPALEQLNIVQAAVGR	Q9VMI5	1	1	CID		27.78	0.0013338	1	1	14		3	815.48	2444.43	0.710538	161.553	36623	36623	MS2	12/252	WT1_rep.raw
		Accession	Coverage	# PSMs	# Peptides	# AAs	MW [kDa]	calc. pI	Score	Description
		Q9VMI5	7.39	6	2	487	53.426	7.18115	129.421	CG9135 protein OS=Drosophila melanogaster GN=CG9135 PE=1 SV=1 - [Q9VMI5_DROME]
	High	LAEKPTIIPALEQLNIVQAAVGR	Q9VMI5	1	1	CID		23.93	0.00323661	1	1	14		3	815.48	2444.43	0.710538	161.55	36622	36622	MS2	24/252	WT1_rep.raw
		Accession	Coverage	# PSMs	# Peptides	# AAs	MW [kDa]	calc. pI	Score	Description
		Q9VMI5	7.39	6	2	487	53.426	7.18115	129.421	CG9135 protein OS=Drosophila melanogaster GN=CG9135 PE=1 SV=1 - [Q9VMI5_DROME]
Q9VTQ9	9.3	3	2	398	44.9506	7.32764	48.8569	AT06668p OS=Drosophila melanogaster GN=Rpt4R PE=2 SV=1 - [Q9VTQ9_DROME]
	Confidence Icon	Sequence	Protein Accessions	# Proteins	# Protein Groups	Activation Type	Modifications	IonScore	Exp Value	Δ Score	Rank	Identity High	Homology Threshold	Charge	m/z [Da]	MH+ [Da]	ΔM [ppm]	RT [min]	First Scan	Last Scan	MS Order	Ions Matched	Spectrum File	Annotation
	High	ILEELIEEVDEDK	P47949	1	1	CID		64.25	7.74225e-06	1	1	28		2	787.396	1573.78	0.11577	145.835	32028	32028	MS2	16/96	WT1_rep.raw
		Accession	Coverage	# PSMs	# Peptides	# AAs	MW [kDa]	calc. pI	Score	Description
		P47949	16.13	4	2	155	17.6845	4.18311	129.357	Troponin C, isoform 3 OS=Drosophila melanogaster GN=TpnC73F PE=2 SV=2 - [TNNC3_DROME]
	High	ILEELIEEVDEDK	P47949	1	1	CID		60.49	1.91614e-05	1	1	29		2	787.397	1573.79	0.891418	145.555	31950	31950	MS2	16/96	WT1_rep.raw
		Accession	Coverage	# PSMs	# Peptides	# AAs	MW [kDa]	calc. pI	Score	Description
		P47949	16.13	4	2	155	17.6845	4.18311	129.357	Troponin C, isoform 3 OS=Drosophila melanogaster GN=TpnC73F PE=2 SV=2 - [TNNC3_DROME]
	High	ILEELIEEVDEDK	P47949	1	1	CID		49.51	0.000235642	1	1	28		2	787.397	1573.79	1.27924	145.191	31842	31842	MS2	9/96	WT1_rep.raw
		Accession	Coverage	# PSMs	# Peptides	# AAs	MW [kDa]	calc. pI	Score	Description
		P47949	16.13	4	2	155	17.6845	4.18311	129.357	Troponin C, isoform 3 OS=Drosophila melanogaster GN=TpnC73F PE=2 SV=2 - [TNNC3_DROME]
	High	FIVEEDAEAMQK	P47949	1	1	CID		26.38	0.0294585	1	1	26	23	2	705.336	1409.66	1.90472	88.9301	16480	16480	MS2	10/92	WT1_rep.raw
		Accession	Coverage	# PSMs	# Peptides	# AAs	MW [kDa]	calc. pI	Score	Description
		P47949	16.13	4	2	155	17.6845	4.18311	129.357	Troponin C, isoform 3 OS=Drosophila melanogaster GN=TpnC73F PE=2 SV=2 - [TNNC3_DROME]
P53034	9.37	3	2	331	37.1495	7.72314	137.391	Replication factor C subunit 2 OS=Drosophila melanogaster GN=RfC4 PE=1 SV=1 - [RFC2_DROME]
	Confidence Icon	Sequence	Protein Accessions	# Proteins	# Protein Groups	Activation Type	Modifications	IonScore	Exp Value	Δ Score	Rank	Identity High	Homology Threshold	Charge	m/z [Da]	MH+ [Da]	ΔM [ppm]	RT [min]	First Scan	Last Scan	MS Order	Ions Matched	Spectrum File	Annotation
	High	FIADLQALAQR	Q01637	1	1	CID		71.31	1.15378e-06	1	1	27		2	623.351	1245.69	-0.0541161	120.119	24710	24710	MS2	9/100	WT1_rep.raw
		Accession	Coverage	# PSMs	# Peptides	# AAs	MW [kDa]	calc. pI	Score	Description
		Q01637	10.34	5	4	493	53.3859	7.25439	129.247	Uridine 5'-monophosphate synthase OS=Drosophila melanogaster GN=r-l PE=2 SV=2 - [PYR5_DROME]
	High	VGINSPVYFDLR	Q01637	1	1	CID		42.54	0.000888711	1	1	27		2	690.37	1379.73	0.727956	127.244	26710	26710	MS2	6/120	WT1_rep.raw
		Accession	Coverage	# PSMs	# Peptides	# AAs	MW [kDa]	calc. pI	Score	Description
		Q01637	10.34	5	4	493	53.3859	7.25439	129.247	Uridine 5'-monophosphate synthase OS=Drosophila melanogaster GN=r-l PE=2 SV=2 - [PYR5_DROME]
	High	FIADLQALAQR	Q01637	1	1	CID		39.48	0.00175843	1	1	27		2	623.352	1245.7	0.533846	119.616	24564	24564	MS2	7/100	WT1_rep.raw
		Accession	Coverage	# PSMs	# Peptides	# AAs	MW [kDa]	calc. pI	Score	Description
		Q01637	10.34	5	4	493	53.3859	7.25439	129.247	Uridine 5'-monophosphate synthase OS=Drosophila melanogaster GN=r-l PE=2 SV=2 - [PYR5_DROME]
	High	IDEGVDQLGQQYQSPEHVVK	Q01637	1	1	CID		36.16	0.00255419	1	1	25	20	3	757.043	2269.11	2.33616	87.5937	16163	16163	MS2	11/204	WT1_rep.raw
		Accession	Coverage	# PSMs	# Peptides	# AAs	MW [kDa]	calc. pI	Score	Description
		Q01637	10.34	5	4	493	53.3859	7.25439	129.247	Uridine 5'-monophosphate synthase OS=Drosophila melanogaster GN=r-l PE=2 SV=2 - [PYR5_DROME]
	High	LFNLIASK	Q01637	1	1	CID		25.66	0.0141255	1	1	22		2	453.277	905.546	0.334236	104.316	20431	20431	MS2	6/76	WT1_rep.raw
		Accession	Coverage	# PSMs	# Peptides	# AAs	MW [kDa]	calc. pI	Score	Description
		Q01637	10.34	5	4	493	53.3859	7.25439	129.247	Uridine 5'-monophosphate synthase OS=Drosophila melanogaster GN=r-l PE=2 SV=2 - [PYR5_DROME]
Q9V3P3	9.39	3	2	245	28.1039	6.04932	88.4797	LD45860p OS=Drosophila melanogaster GN=REG PE=2 SV=1 - [Q9V3P3_DROME]
	Confidence Icon	Sequence	Protein Accessions	# Proteins	# Protein Groups	Activation Type	Modifications	IonScore	Exp Value	Δ Score	Rank	Identity High	Homology Threshold	Charge	m/z [Da]	MH+ [Da]	ΔM [ppm]	RT [min]	First Scan	Last Scan	MS Order	Ions Matched	Spectrum File	Annotation
	High	YTIFNVGSGAATK	Q9VUZ0	1	1	CID		67.97	1.96293e-06	1	1	26		2	664.846	1328.69	0.425152	98.9486	19052	19052	MS2	8/128	WT1_rep.raw
		Accession	Coverage	# PSMs	# Peptides	# AAs	MW [kDa]	calc. pI	Score	Description
		Q9VUZ0	19.47	4	2	190	21.193	8.71924	128.741	BcDNA.LD10457 OS=Drosophila melanogaster GN=SsRbeta PE=2 SV=2 - [Q9VUZ0_DROME]
	High	LVDSGFHPEAFDVVGGQPTAVVDR	Q9VUZ0	1	1	CID		46.29	0.000266683	1	1	26		3	838.088	2512.25	1.35574	125.409	26174	26174	MS2	21/212	WT1_rep.raw
		Accession	Coverage	# PSMs	# Peptides	# AAs	MW [kDa]	calc. pI	Score	Description
		Q9VUZ0	19.47	4	2	190	21.193	8.71924	128.741	BcDNA.LD10457 OS=Drosophila melanogaster GN=SsRbeta PE=2 SV=2 - [Q9VUZ0_DROME]
	High	YTIFNVGSGAATK	Q9VUZ0	1	1	CID		46.03	0.000306835	1	1	26		2	664.846	1328.68	0.333279	98.442	18934	18934	MS2	9/128	WT1_rep.raw
		Accession	Coverage	# PSMs	# Peptides	# AAs	MW [kDa]	calc. pI	Score	Description
		Q9VUZ0	19.47	4	2	190	21.193	8.71924	128.741	BcDNA.LD10457 OS=Drosophila melanogaster GN=SsRbeta PE=2 SV=2 - [Q9VUZ0_DROME]
	High	LVDSGFHPEAFDVVGGQPTAVVDR	Q9VUZ0	1	1	CID		39.81	0.00124322	1	1	26		3	838.087	2512.25	0.262465	124.894	26030	26030	MS2	30/212	WT1_rep.raw
		Accession	Coverage	# PSMs	# Peptides	# AAs	MW [kDa]	calc. pI	Score	Description
		Q9VUZ0	19.47	4	2	190	21.193	8.71924	128.741	BcDNA.LD10457 OS=Drosophila melanogaster GN=SsRbeta PE=2 SV=2 - [Q9VUZ0_DROME]
Q9VHA1	9.41	2	2	287	32.3141	5.78271	92.7654	Spermidine synthase, isoform A OS=Drosophila melanogaster GN=SpdS PE=1 SV=1 - [Q9VHA1_DROME]
	Confidence Icon	Sequence	Protein Accessions	# Proteins	# Protein Groups	Activation Type	Modifications	IonScore	Exp Value	Δ Score	Rank	Identity High	Homology Threshold	Charge	m/z [Da]	MH+ [Da]	ΔM [ppm]	RT [min]	First Scan	Last Scan	MS Order	Ions Matched	Spectrum File	Annotation
	High	LFPDKDSLLTGALAVAELIASK	Q9W5W8	1	1	CID		46.79	4.29293e-05	1	1	18		3	758.098	2272.28	0.34968	213.935	46320	46320	MS2	9/236	WT1_rep.raw
		Accession	Coverage	# PSMs	# Peptides	# AAs	MW [kDa]	calc. pI	Score	Description
		Q9W5W8	14.42	5	2	312	33.7966	7.45947	128.716	CG9577 OS=Drosophila melanogaster GN=CG9577 PE=2 SV=2 - [Q9W5W8_DROME]
	High	LFPDKDSLLTGALAVAELIASK	Q9W5W8	1	1	CID		46.04	4.97771e-05	1	1	18		3	758.098	2272.28	-0.37556	213.443	46233	46233	MS2	10/236	WT1_rep.raw
		Accession	Coverage	# PSMs	# Peptides	# AAs	MW [kDa]	calc. pI	Score	Description
		Q9W5W8	14.42	5	2	312	33.7966	7.45947	128.716	CG9577 OS=Drosophila melanogaster GN=CG9577 PE=2 SV=2 - [Q9W5W8_DROME]
	High	LFPDKDSLLTGALAVAELIASK	Q9W5W8	1	1	CID		41.39	0.00013433	1	1	18		3	758.103	2272.3	6.8768	214.173	46369	46369	MS2	10/236	WT1_rep.raw
		Accession	Coverage	# PSMs	# Peptides	# AAs	MW [kDa]	calc. pI	Score	Description
		Q9W5W8	14.42	5	2	312	33.7966	7.45947	128.716	CG9577 OS=Drosophila melanogaster GN=CG9577 PE=2 SV=2 - [Q9W5W8_DROME]
	High	ESLVYSLEHTNQEGLDHILLLNK	Q9W5W8	1	1	CID		31.51	0.00536801	1	1	24	19	3	889.133	2665.38	0.439811	155.704	34949	34949	MS2	18/224	WT1_rep.raw
		Accession	Coverage	# PSMs	# Peptides	# AAs	MW [kDa]	calc. pI	Score	Description
		Q9W5W8	14.42	5	2	312	33.7966	7.45947	128.716	CG9577 OS=Drosophila melanogaster GN=CG9577 PE=2 SV=2 - [Q9W5W8_DROME]
	High	LFPDKDSLLTGALAVAELIASK	Q9W5W8	1	1	CID		29.9	0.0024559	1	1	19		3	758.098	2272.28	-0.536725	214.536	46436	46436	MS2	9/236	WT1_rep.raw
		Accession	Coverage	# PSMs	# Peptides	# AAs	MW [kDa]	calc. pI	Score	Description
		Q9W5W8	14.42	5	2	312	33.7966	7.45947	128.716	CG9577 OS=Drosophila melanogaster GN=CG9577 PE=2 SV=2 - [Q9W5W8_DROME]
Q9VCK6	9.66	6	2	383	41.1615	6.99072	335.82	CG10184 OS=Drosophila melanogaster GN=CG10184 PE=2 SV=1 - [Q9VCK6_DROME]
	Confidence Icon	Sequence	Protein Accessions	# Proteins	# Protein Groups	Activation Type	Modifications	IonScore	Exp Value	Δ Score	Rank	Identity High	Homology Threshold	Charge	m/z [Da]	MH+ [Da]	ΔM [ppm]	RT [min]	First Scan	Last Scan	MS Order	Ions Matched	Spectrum File	Annotation
	High	LLFDEAGTSQSNTEK	Q9V3V9	1	1	CID		55.27	4.29406e-05	1	1	27	23	2	820.395	1639.78	1.12406	82.0117	14817	14817	MS2	10/132	WT1_rep.raw
		Accession	Coverage	# PSMs	# Peptides	# AAs	MW [kDa]	calc. pI	Score	Description
		Q9V3V9	11.7	5	3	359	40.5889	4.60205	128.233	Endonuclease G inhibitor OS=Drosophila melanogaster GN=EndoGI PE=1 SV=1 - [Q9V3V9_DROME]
	High	LLFDEAGTSQSNTEK	Q9V3V9	1	1	CID		49.34	0.000169962	1	1	27		2	820.394	1639.78	-0.290358	81.7835	14761	14761	MS2	9/132	WT1_rep.raw
		Accession	Coverage	# PSMs	# Peptides	# AAs	MW [kDa]	calc. pI	Score	Description
		Q9V3V9	11.7	5	3	359	40.5889	4.60205	128.233	Endonuclease G inhibitor OS=Drosophila melanogaster GN=EndoGI PE=1 SV=1 - [Q9V3V9_DROME]
	High	VQVDEIVDDDVTK	Q9V3V9	1	1	CID		44.51	0.000669055	1	1	28		2	737.868	1474.73	1.48937	92.9259	17493	17493	MS2	8/140	WT1_rep.raw
		Accession	Coverage	# PSMs	# Peptides	# AAs	MW [kDa]	calc. pI	Score	Description
		Q9V3V9	11.7	5	3	359	40.5889	4.60205	128.233	Endonuclease G inhibitor OS=Drosophila melanogaster GN=EndoGI PE=1 SV=1 - [Q9V3V9_DROME]
	High	VQVDEIVDDDVTK	Q9V3V9	1	1	CID		42.76	0.000948098	1	1	28		2	737.868	1474.73	0.496073	92.5552	17396	17396	MS2	8/140	WT1_rep.raw
		Accession	Coverage	# PSMs	# Peptides	# AAs	MW [kDa]	calc. pI	Score	Description
		Q9V3V9	11.7	5	3	359	40.5889	4.60205	128.233	Endonuclease G inhibitor OS=Drosophila melanogaster GN=EndoGI PE=1 SV=1 - [Q9V3V9_DROME]
	High	ELLDFWR	Q9V3V9	1	1	CID		33.03	0.010776	1	1	29		2	489.756	978.505	0.800458	143.586	31375	31375	MS2	5/48	WT1_rep.raw
		Accession	Coverage	# PSMs	# Peptides	# AAs	MW [kDa]	calc. pI	Score	Description
		Q9V3V9	11.7	5	3	359	40.5889	4.60205	128.233	Endonuclease G inhibitor OS=Drosophila melanogaster GN=EndoGI PE=1 SV=1 - [Q9V3V9_DROME]
Q7K3D4	9.82	3	2	397	44.8338	5.32568	52.8988	CG5482 OS=Drosophila melanogaster GN=CG5482 PE=1 SV=1 - [Q7K3D4_DROME]
	Confidence Icon	Sequence	Protein Accessions	# Proteins	# Protein Groups	Activation Type	Modifications	IonScore	Exp Value	Δ Score	Rank	Identity High	Homology Threshold	Charge	m/z [Da]	MH+ [Da]	ΔM [ppm]	RT [min]	First Scan	Last Scan	MS Order	Ions Matched	Spectrum File	Annotation
	High	MMNDPLEHATGIEK	Q9VMB9	1	1	CID		64.72	3.13677e-06	1	1	25		2	793.373	1585.74	1.88009	85.1551	15585	15585	MS2	16/148	WT1_rep.raw
		Accession	Coverage	# PSMs	# Peptides	# AAs	MW [kDa]	calc. pI	Score	Description
		Q9VMB9	20.83	6	2	120	13.5697	8.68994	127.866	CG11015 OS=Drosophila melanogaster GN=CG11015 PE=2 SV=1 - [Q9VMB9_DROME]
	High	MMNDPLEHATGIEK	Q9VMB9	1	1	CID		46.7	0.000180658	1	1	24		2	793.372	1585.74	1.11029	84.637	15458	15458	MS2	19/148	WT1_rep.raw
		Accession	Coverage	# PSMs	# Peptides	# AAs	MW [kDa]	calc. pI	Score	Description
		Q9VMB9	20.83	6	2	120	13.5697	8.68994	127.866	CG11015 OS=Drosophila melanogaster GN=CG11015 PE=2 SV=1 - [Q9VMB9_DROME]
	High	AAGNDNPFDMK	Q9VMB9	1	1	CID		36.03	0.00134708	1	1	23		2	590.259	1179.51	1.10789	77.2433	13618	13618	MS2	9/108	WT1_rep.raw
		Accession	Coverage	# PSMs	# Peptides	# AAs	MW [kDa]	calc. pI	Score	Description
		Q9VMB9	20.83	6	2	120	13.5697	8.68994	127.866	CG11015 OS=Drosophila melanogaster GN=CG11015 PE=2 SV=1 - [Q9VMB9_DROME]
	High	AAGNDNPFDMK	Q9VMB9	1	1	CID		31.39	0.00399358	1	1	23		2	590.259	1179.51	0.590428	77.7492	13752	13752	MS2	7/108	WT1_rep.raw
		Accession	Coverage	# PSMs	# Peptides	# AAs	MW [kDa]	calc. pI	Score	Description
		Q9VMB9	20.83	6	2	120	13.5697	8.68994	127.866	CG11015 OS=Drosophila melanogaster GN=CG11015 PE=2 SV=1 - [Q9VMB9_DROME]
	High	MMNDPLEHATGIEK	Q9VMB9	1	1	CID		29.01	0.0106763	1	1	24		2	793.371	1585.73	-0.198369	84.3732	15405	15405	MS2	17/148	WT1_rep.raw
		Accession	Coverage	# PSMs	# Peptides	# AAs	MW [kDa]	calc. pI	Score	Description
		Q9VMB9	20.83	6	2	120	13.5697	8.68994	127.866	CG11015 OS=Drosophila melanogaster GN=CG11015 PE=2 SV=1 - [Q9VMB9_DROME]
	High	MMNDPLEHATGIEK	Q9VMB9	1	1	CID		28.99	0.0118612	1	1	25		3	529.251	1585.74	2.02558	84.9828	15540	15540	MS2	13/148	WT1_rep.raw
		Accession	Coverage	# PSMs	# Peptides	# AAs	MW [kDa]	calc. pI	Score	Description
		Q9VMB9	20.83	6	2	120	13.5697	8.68994	127.866	CG11015 OS=Drosophila melanogaster GN=CG11015 PE=2 SV=1 - [Q9VMB9_DROME]
P20232	9.9	2	2	313	34.2781	9.05615	88.9986	Transcription elongation factor S-II OS=Drosophila melanogaster GN=TfIIS PE=2 SV=1 - [TFS2_DROME]
	Confidence Icon	Sequence	Protein Accessions	# Proteins	# Protein Groups	Activation Type	Modifications	IonScore	Exp Value	Δ Score	Rank	Identity High	Homology Threshold	Charge	m/z [Da]	MH+ [Da]	ΔM [ppm]	RT [min]	First Scan	Last Scan	MS Order	Ions Matched	Spectrum File	Annotation
	High	IDIYNYIEGTK	Q8MT58	1	1	CID		42.85	0.000710756	1	1	27		2	664.842	1328.68	2.27733	126.768	26570	26570	MS2	8/104	WT1_rep.raw
		Accession	Coverage	# PSMs	# Peptides	# AAs	MW [kDa]	calc. pI	Score	Description
		Q8MT58	13.39	9	5	478	53.1303	5.65576	127.176	CG17337 OS=Drosophila melanogaster GN=CG17337 PE=2 SV=1 - [Q8MT58_DROME]
	High	TVLVYGHLDVQPALK	Q8MT58	1	1	CID		41.4	0.000278908	1	1	21		2	826.973	1652.94	1.24216	108.04	21409	21409	MS2	10/128	WT1_rep.raw
		Accession	Coverage	# PSMs	# Peptides	# AAs	MW [kDa]	calc. pI	Score	Description
		Q8MT58	13.39	9	5	478	53.1303	5.65576	127.176	CG17337 OS=Drosophila melanogaster GN=CG17337 PE=2 SV=1 - [Q8MT58_DROME]
	High	HVFNVEPDMTR	Q8MT58	1	1	CID		37.35	0.00193281	1	1	25		2	672.823	1344.64	1.6958	73.4097	12631	12631	MS2	7/108	WT1_rep.raw
		Accession	Coverage	# PSMs	# Peptides	# AAs	MW [kDa]	calc. pI	Score	Description
		Q8MT58	13.39	9	5	478	53.1303	5.65576	127.176	CG17337 OS=Drosophila melanogaster GN=CG17337 PE=2 SV=1 - [Q8MT58_DROME]
	High	HVFNVEPDMTR	Q8MT58	1	1	CID		34.89	0.00340557	1	1	25		2	672.823	1344.64	1.6958	73.2713	12597	12597	MS2	7/108	WT1_rep.raw
		Accession	Coverage	# PSMs	# Peptides	# AAs	MW [kDa]	calc. pI	Score	Description
		Q8MT58	13.39	9	5	478	53.1303	5.65576	127.176	CG17337 OS=Drosophila melanogaster GN=CG17337 PE=2 SV=1 - [Q8MT58_DROME]
	High	YPSLSVHGIEGAFYEPGAK	Q8MT58	1	1	CID		33.7	0.00520427	1	1	26	23	3	674.671	2022	0.48692	127.149	26682	26682	MS2	10/144	WT1_rep.raw
		Accession	Coverage	# PSMs	# Peptides	# AAs	MW [kDa]	calc. pI	Score	Description
		Q8MT58	13.39	9	5	478	53.1303	5.65576	127.176	CG17337 OS=Drosophila melanogaster GN=CG17337 PE=2 SV=1 - [Q8MT58_DROME]
	High	MVEWTADR	Q8MT58	1	1	CID		29.75	0.0106985	1	1	25		2	504.235	1007.46	1.49782	69.607	11700	11700	MS2	7/56	WT1_rep.raw
		Accession	Coverage	# PSMs	# Peptides	# AAs	MW [kDa]	calc. pI	Score	Description
		Q8MT58	13.39	9	5	478	53.1303	5.65576	127.176	CG17337 OS=Drosophila melanogaster GN=CG17337 PE=2 SV=1 - [Q8MT58_DROME]
	High	MVEWTADR	Q8MT58	1	1	CID		29.7	0.0108223	1	1	25		2	504.235	1007.46	1.98248	69.5612	11686	11686	MS2	7/56	WT1_rep.raw
		Accession	Coverage	# PSMs	# Peptides	# AAs	MW [kDa]	calc. pI	Score	Description
		Q8MT58	13.39	9	5	478	53.1303	5.65576	127.176	CG17337 OS=Drosophila melanogaster GN=CG17337 PE=2 SV=1 - [Q8MT58_DROME]
	High	IDIYNYIEGTK	Q8MT58	1	1	CID		28.34	0.0208108	1	1	27		2	664.84	1328.67	0.256107	127.338	26741	26741	MS2	8/104	WT1_rep.raw
		Accession	Coverage	# PSMs	# Peptides	# AAs	MW [kDa]	calc. pI	Score	Description
		Q8MT58	13.39	9	5	478	53.1303	5.65576	127.176	CG17337 OS=Drosophila melanogaster GN=CG17337 PE=2 SV=1 - [Q8MT58_DROME]
	High	YPSLSVHGIEGAFYEPGAK	Q8MT58	1	1	CID		27	0.0234443	1	1	26	20	3	674.671	2022	1.12082	128.287	27011	27011	MS2	15/144	WT1_rep.raw
		Accession	Coverage	# PSMs	# Peptides	# AAs	MW [kDa]	calc. pI	Score	Description
		Q8MT58	13.39	9	5	478	53.1303	5.65576	127.176	CG17337 OS=Drosophila melanogaster GN=CG17337 PE=2 SV=1 - [Q8MT58_DROME]
Q7K2P3	10	3	2	230	23.8393	8.90967	56.5237	CG1648, isoform A OS=Drosophila melanogaster GN=CG1648 PE=2 SV=1 - [Q7K2P3_DROME]
	Confidence Icon	Sequence	Protein Accessions	# Proteins	# Protein Groups	Activation Type	Modifications	IonScore	Exp Value	Δ Score	Rank	Identity High	Homology Threshold	Charge	m/z [Da]	MH+ [Da]	ΔM [ppm]	RT [min]	First Scan	Last Scan	MS Order	Ions Matched	Spectrum File	Annotation
	High	TNTNTDSSSTSSSATGNTNNTDK	Q7KPY3	2	1	CID		61.76	1.93374e-06	1	1	20		2	1152.99	2304.97	0.0957723	22.4491	726	726	MS2	10/260	WT1_rep.raw
		Accession	Coverage	# PSMs	# Peptides	# AAs	MW [kDa]	calc. pI	Score	Description
		Q7KPY3	3.28	4	2	1189	128.945	5.68115	126.259	Moira OS=Drosophila melanogaster GN=mor PE=1 SV=1 - [Q7KPY3_DROME]
	High	TNTNTDSSSTSSSATGNTNNTDK	Q7KPY3	2	1	CID		59.85	3.00191e-06	1	1	20		2	1152.99	2304.97	0.0957723	22.1735	697	697	MS2	10/260	WT1_rep.raw
		Accession	Coverage	# PSMs	# Peptides	# AAs	MW [kDa]	calc. pI	Score	Description
		Q7KPY3	3.28	4	2	1189	128.945	5.68115	126.259	Moira OS=Drosophila melanogaster GN=mor PE=1 SV=1 - [Q7KPY3_DROME]
	High	EGGASASAGGSDEEMK	Q7KPY3	2	1	CID		34.02	0.00150586	1	1	21	18	2	741.805	1482.6	0.806259	32.518	2641	2641	MS2	10/120	WT1_rep.raw
		Accession	Coverage	# PSMs	# Peptides	# AAs	MW [kDa]	calc. pI	Score	Description
		Q7KPY3	3.28	4	2	1189	128.945	5.68115	126.259	Moira OS=Drosophila melanogaster GN=mor PE=1 SV=1 - [Q7KPY3_DROME]
	High	EGGASASAGGSDEEMK	Q7KPY3	2	1	CID		21.08	0.0288537	1	1	21	14	2	741.806	1482.6	1.62961	32.0007	2519	2519	MS2	15/120	WT1_rep.raw
		Accession	Coverage	# PSMs	# Peptides	# AAs	MW [kDa]	calc. pI	Score	Description
		Q7KPY3	3.28	4	2	1189	128.945	5.68115	126.259	Moira OS=Drosophila melanogaster GN=mor PE=1 SV=1 - [Q7KPY3_DROME]
Q9VXM4	10.08	2	2	248	27.9037	4.7417	54.0703	LD12946p OS=Drosophila melanogaster GN=MSBP PE=1 SV=1 - [Q9VXM4_DROME]
	Confidence Icon	Sequence	Protein Accessions	# Proteins	# Protein Groups	Activation Type	Modifications	IonScore	Exp Value	Δ Score	Rank	Identity High	Homology Threshold	Charge	m/z [Da]	MH+ [Da]	ΔM [ppm]	RT [min]	First Scan	Last Scan	MS Order	Ions Matched	Spectrum File	Annotation
	High	MLDMGFEPQIR	Q9VHP0;Q9W3M7;P19109-3;Q8MZI3	9	4	CID		55.32	4.55336e-05	1	1	27		2	668.824	1336.64	0.967364	121.55	25092	25092	MS2	9/88	WT1_rep.raw
		Accession	Coverage	# PSMs	# Peptides	# AAs	MW [kDa]	calc. pI	Score	Description
		Q9VHP0	15.79	21	9	798	85.0293	7.53271	480.465	ATP-dependent RNA helicase bel OS=Drosophila melanogaster GN=bel PE=1 SV=1 - [DDX3_DROME]
		P19109-3	20	18	9	575	62.4355	9.56885	433.245	Isoform D of ATP-dependent RNA helicase p62 OS=Drosophila melanogaster GN=Rm62 - [DDX17_DROME]
		Q9W3M7	4.34	5	3	945	100.356	9.14404	131.187	CG10777 OS=Drosophila melanogaster GN=CG10777 PE=2 SV=1 - [Q9W3M7_DROME]
		Q8MZI3	9.05	7	5	818	88.1551	9.36377	125.639	CG10077, isoform A OS=Drosophila melanogaster GN=CG10077 PE=1 SV=1 - [Q8MZI3_DROME]
	High	MLDMGFEPQIR	Q9VHP0;Q9W3M7;P19109-3;Q8MZI3	9	4	CID		48.98	0.00017896	1	1	27		2	668.823	1336.64	-0.128551	121.036	24944	24944	MS2	6/88	WT1_rep.raw
		Accession	Coverage	# PSMs	# Peptides	# AAs	MW [kDa]	calc. pI	Score	Description
		Q9VHP0	15.79	21	9	798	85.0293	7.53271	480.465	ATP-dependent RNA helicase bel OS=Drosophila melanogaster GN=bel PE=1 SV=1 - [DDX3_DROME]
		P19109-3	20	18	9	575	62.4355	9.56885	433.245	Isoform D of ATP-dependent RNA helicase p62 OS=Drosophila melanogaster GN=Rm62 - [DDX17_DROME]
		Q9W3M7	4.34	5	3	945	100.356	9.14404	131.187	CG10777 OS=Drosophila melanogaster GN=CG10777 PE=2 SV=1 - [Q9W3M7_DROME]
		Q8MZI3	9.05	7	5	818	88.1551	9.36377	125.639	CG10077, isoform A OS=Drosophila melanogaster GN=CG10077 PE=1 SV=1 - [Q8MZI3_DROME]
	High	MLDMGFEPQIR	Q9VHP0;Q9W3M7;P19109-3;Q8MZI3	9	4	CID		44.66	0.000533488	1	1	27		2	668.824	1336.64	0.876038	120.522	24810	24810	MS2	6/88	WT1_rep.raw
		Accession	Coverage	# PSMs	# Peptides	# AAs	MW [kDa]	calc. pI	Score	Description
		Q9VHP0	15.79	21	9	798	85.0293	7.53271	480.465	ATP-dependent RNA helicase bel OS=Drosophila melanogaster GN=bel PE=1 SV=1 - [DDX3_DROME]
		P19109-3	20	18	9	575	62.4355	9.56885	433.245	Isoform D of ATP-dependent RNA helicase p62 OS=Drosophila melanogaster GN=Rm62 - [DDX17_DROME]
		Q9W3M7	4.34	5	3	945	100.356	9.14404	131.187	CG10777 OS=Drosophila melanogaster GN=CG10777 PE=2 SV=1 - [Q9W3M7_DROME]
		Q8MZI3	9.05	7	5	818	88.1551	9.36377	125.639	CG10077, isoform A OS=Drosophila melanogaster GN=CG10077 PE=1 SV=1 - [Q8MZI3_DROME]
	High	ELAQQIQQVAIEFGSNTHVR	Q8MZI3	2	1	CID		33.98	0.00471935	1	1	26		3	756.731	2268.18	2.49357	150.323	33357	33357	MS2	22/216	WT1_rep.raw
		Accession	Coverage	# PSMs	# Peptides	# AAs	MW [kDa]	calc. pI	Score	Description
		Q8MZI3	9.05	7	5	818	88.1551	9.36377	125.639	CG10077, isoform A OS=Drosophila melanogaster GN=CG10077 PE=1 SV=1 - [Q8MZI3_DROME]
	High	MGGGAPGGGPGGAGMFQR	Q8MZI3	2	1	CID		31.82	0.00335405	1	1	22		2	781.354	1561.7	0.0957552	77.5694	13702	13702	MS2	10/140	WT1_rep.raw
		Accession	Coverage	# PSMs	# Peptides	# AAs	MW [kDa]	calc. pI	Score	Description
		Q8MZI3	9.05	7	5	818	88.1551	9.36377	125.639	CG10077, isoform A OS=Drosophila melanogaster GN=CG10077 PE=1 SV=1 - [Q8MZI3_DROME]
	High	GDGPIALVLAPTR	P19109-3;Q8MZI3	6	2	CID		23.99	0.0261361	1	1	23		2	640.372	1279.74	-0.632722	123.677	25685	25685	MS2	5/96	WT1_rep.raw
		Accession	Coverage	# PSMs	# Peptides	# AAs	MW [kDa]	calc. pI	Score	Description
		P19109-3	20	18	9	575	62.4355	9.56885	433.245	Isoform D of ATP-dependent RNA helicase p62 OS=Drosophila melanogaster GN=Rm62 - [DDX17_DROME]
		Q8MZI3	9.05	7	5	818	88.1551	9.36377	125.639	CG10077, isoform A OS=Drosophila melanogaster GN=CG10077 PE=1 SV=1 - [Q8MZI3_DROME]
	High	LMNMAMNGGYNK	Q8MZI3	1	1	CID		21.88	0.0210806		2	20		2	672.293	1343.58	-9.30409	56.7486	8680	8680	MS2	5/124	WT1_rep.raw
		Accession	Coverage	# PSMs	# Peptides	# AAs	MW [kDa]	calc. pI	Score	Description
		Q8MZI3	9.05	7	5	818	88.1551	9.36377	125.639	CG10077, isoform A OS=Drosophila melanogaster GN=CG10077 PE=1 SV=1 - [Q8MZI3_DROME]
Q9W0M4	10.09	2	2	228	26.1379	9.31982	45.2196	CG13887, isoform B OS=Drosophila melanogaster GN=CG13887 PE=2 SV=1 - [Q9W0M4_DROME]
	Confidence Icon	Sequence	Protein Accessions	# Proteins	# Protein Groups	Activation Type	Modifications	IonScore	Exp Value	Δ Score	Rank	Identity High	Homology Threshold	Charge	m/z [Da]	MH+ [Da]	ΔM [ppm]	RT [min]	First Scan	Last Scan	MS Order	Ions Matched	Spectrum File	Annotation
	High	GTIAYDIDHIQER	Q7YU05	3	1	CID		64.29	6.79615e-06	1	1	28		2	765.882	1530.76	1.79165	91.7776	17186	17186	MS2	10/104	WT1_rep.raw
		Accession	Coverage	# PSMs	# Peptides	# AAs	MW [kDa]	calc. pI	Score	Description
		Q7YU05	17.99	4	3	328	35.8715	6.53662	124.844	LD13846p OS=Drosophila melanogaster GN=l(1)G0334 PE=2 SV=1 - [Q7YU05_DROME]
	High	SATEFAINYVNTHGPLVMETNTYR	Q7YU05	3	1	CID		48.96	0.000125152	1	1	25		3	910.105	2728.3	-0.987364	141.18	30677	30677	MS2	19/248	WT1_rep.raw
		Accession	Coverage	# PSMs	# Peptides	# AAs	MW [kDa]	calc. pI	Score	Description
		Q7YU05	17.99	4	3	328	35.8715	6.53662	124.844	LD13846p OS=Drosophila melanogaster GN=l(1)G0334 PE=2 SV=1 - [Q7YU05_DROME]
	High	SATEFAINYVNTHGPLVMETNTYR	Q7YU05	3	1	CID		43.57	0.000538438	1	1	26	23	3	910.108	2728.31	2.56963	141.23	30692	30692	MS2	20/248	WT1_rep.raw
		Accession	Coverage	# PSMs	# Peptides	# AAs	MW [kDa]	calc. pI	Score	Description
		Q7YU05	17.99	4	3	328	35.8715	6.53662	124.844	LD13846p OS=Drosophila melanogaster GN=l(1)G0334 PE=2 SV=1 - [Q7YU05_DROME]
	High	SDAELGVSHLWTDVYSNNLEPK	Q7YU05	3	1	CID		36.7	0.00336729	1	1	27	20	3	825.399	2474.18	-0.220188	141.835	30869	30869	MS2	16/188	WT1_rep.raw
		Accession	Coverage	# PSMs	# Peptides	# AAs	MW [kDa]	calc. pI	Score	Description
		Q7YU05	17.99	4	3	328	35.8715	6.53662	124.844	LD13846p OS=Drosophila melanogaster GN=l(1)G0334 PE=2 SV=1 - [Q7YU05_DROME]
Q9VEJ0	10.26	4	2	234	26.3628	7.48877	91.319	Peroxiredoxin 5037 OS=Drosophila melanogaster GN=Prx5037 PE=2 SV=2 - [Q9VEJ0_DROME]
	Confidence Icon	Sequence	Protein Accessions	# Proteins	# Protein Groups	Activation Type	Modifications	IonScore	Exp Value	Δ Score	Rank	Identity High	Homology Threshold	Charge	m/z [Da]	MH+ [Da]	ΔM [ppm]	RT [min]	First Scan	Last Scan	MS Order	Ions Matched	Spectrum File	Annotation
	High	NLVGVTHTEAEAK	Q9VRL0	1	1	CID		59.72	1.30125e-05	1	1	26		2	684.86	1368.71	1.07629	46.8646	6218	6218	MS2	8/144	WT1_rep.raw
		Accession	Coverage	# PSMs	# Peptides	# AAs	MW [kDa]	calc. pI	Score	Description
		Q9VRL0	17.59	6	4	307	33.7433	8.52881	123.979	CG4769 OS=Drosophila melanogaster GN=CG4769 PE=2 SV=1 - [Q9VRL0_DROME]
	High	DGPDDTGNYYTRPGK	Q9VRL0	1	1	CID		54.1	1.84796e-05	1	1	22		2	828.368	1655.73	-0.44202	51.8758	7488	7488	MS2	8/140	WT1_rep.raw
		Accession	Coverage	# PSMs	# Peptides	# AAs	MW [kDa]	calc. pI	Score	Description
		Q9VRL0	17.59	6	4	307	33.7433	8.52881	123.979	CG4769 OS=Drosophila melanogaster GN=CG4769 PE=2 SV=1 - [Q9VRL0_DROME]
	High	NLVGVTHTEAEAK	Q9VRL0	1	1	CID		32.69	0.00764343	1	1	27		2	684.861	1368.71	1.87897	46.5648	6145	6145	MS2	17/144	WT1_rep.raw
		Accession	Coverage	# PSMs	# Peptides	# AAs	MW [kDa]	calc. pI	Score	Description
		Q9VRL0	17.59	6	4	307	33.7433	8.52881	123.979	CG4769 OS=Drosophila melanogaster GN=CG4769 PE=2 SV=1 - [Q9VRL0_DROME]
	High	LSDYFPSPYPNEEAAR	Q9VRL0	1	1	CID		29.47	0.00926433	1	1	24	17	2	928.429	1855.85	0.130336	108.038	21408	21408	MS2	6/140	WT1_rep.raw
		Accession	Coverage	# PSMs	# Peptides	# AAs	MW [kDa]	calc. pI	Score	Description
		Q9VRL0	17.59	6	4	307	33.7433	8.52881	123.979	CG4769 OS=Drosophila melanogaster GN=CG4769 PE=2 SV=1 - [Q9VRL0_DROME]
	High	LSDYFPSPYPNEEAAR	Q9VRL0	1	1	CID		29	0.00919016	1	1	24		2	928.428	1855.85	-0.527424	107.682	21309	21309	MS2	6/140	WT1_rep.raw
		Accession	Coverage	# PSMs	# Peptides	# AAs	MW [kDa]	calc. pI	Score	Description
		Q9VRL0	17.59	6	4	307	33.7433	8.52881	123.979	CG4769 OS=Drosophila melanogaster GN=CG4769 PE=2 SV=1 - [Q9VRL0_DROME]
	High	WTSEPEHDDR	Q9VRL0	1	1	CID		22.18	0.0151335	1	1	19		3	424.515	1271.53	0.416199	34.8389	3207	3207	MS2	4/72	WT1_rep.raw
		Accession	Coverage	# PSMs	# Peptides	# AAs	MW [kDa]	calc. pI	Score	Description
		Q9VRL0	17.59	6	4	307	33.7433	8.52881	123.979	CG4769 OS=Drosophila melanogaster GN=CG4769 PE=2 SV=1 - [Q9VRL0_DROME]
Q9V429-2	10.38	3	2	106	11.729	4.88135	46.5101	Isoform Short of Thioredoxin-2 OS=Drosophila melanogaster GN=Trx-2 - [THIO2_DROME]
	Confidence Icon	Sequence	Protein Accessions	# Proteins	# Protein Groups	Activation Type	Modifications	IonScore	Exp Value	Δ Score	Rank	Identity High	Homology Threshold	Charge	m/z [Da]	MH+ [Da]	ΔM [ppm]	RT [min]	First Scan	Last Scan	MS Order	Ions Matched	Spectrum File	Annotation
	High	LSDVDGDGFLDSDEFALALHLINVK	Q8IGN0	3	1	CID		80.92	1.14487e-07	1	1	27		3	901.788	2703.35	-0.808647	197.871	43694	43694	MS2	26/200	WT1_rep.raw
		Accession	Coverage	# PSMs	# Peptides	# AAs	MW [kDa]	calc. pI	Score	Description
		Q8IGN0	4.68	3	1	534	60.9707	6.50732	123.182	RE59368p OS=Drosophila melanogaster GN=Past1 PE=2 SV=1 - [Q8IGN0_DROME]
	High	LSDVDGDGFLDSDEFALALHLINVK	Q8IGN0	3	1	CID		53.3	6.712e-05	1	1	27		3	901.787	2703.35	-1.28278	198.225	43770	43770	MS2	28/200	WT1_rep.raw
		Accession	Coverage	# PSMs	# Peptides	# AAs	MW [kDa]	calc. pI	Score	Description
		Q8IGN0	4.68	3	1	534	60.9707	6.50732	123.182	RE59368p OS=Drosophila melanogaster GN=Past1 PE=2 SV=1 - [Q8IGN0_DROME]
	High	LSDVDGDGFLDSDEFALALHLINVK	Q8IGN0	3	1	CID		34.36	0.00542328	1	1	27	19	3	901.791	2703.36	2.78118	197.349	43581	43581	MS2	14/200	WT1_rep.raw
		Accession	Coverage	# PSMs	# Peptides	# AAs	MW [kDa]	calc. pI	Score	Description
		Q8IGN0	4.68	3	1	534	60.9707	6.50732	123.182	RE59368p OS=Drosophila melanogaster GN=Past1 PE=2 SV=1 - [Q8IGN0_DROME]
Q00637	10.6	5	2	217	24.6687	8.14795	153.549	Superoxide dismutase [Mn], mitochondrial OS=Drosophila melanogaster GN=Sod2 PE=2 SV=3 - [SODM_DROME]
	Confidence Icon	Sequence	Protein Accessions	# Proteins	# Protein Groups	Activation Type	Modifications	IonScore	Exp Value	Δ Score	Rank	Identity High	Homology Threshold	Charge	m/z [Da]	MH+ [Da]	ΔM [ppm]	RT [min]	First Scan	Last Scan	MS Order	Ions Matched	Spectrum File	Annotation
	High	FTDEDVDEMYR	P40423	1	1	CID		67.28	3.8349e-07	1	1	18		2	710.291	1419.57	1.16054	89.3933	16601	16601	MS2	8/80	WT1_rep.raw
		Accession	Coverage	# PSMs	# Peptides	# AAs	MW [kDa]	calc. pI	Score	Description
		P40423	12.07	4	2	174	19.9416	4.80518	122.902	Myosin regulatory light chain sqh OS=Drosophila melanogaster GN=sqh PE=1 SV=1 - [SQH_DROME]
	High	FTDEDVDEMYR	P40423	1	1	CID		55.4	5.91226e-06	1	1	18		2	710.292	1419.58	2.02044	88.8877	16468	16468	MS2	9/80	WT1_rep.raw
		Accession	Coverage	# PSMs	# Peptides	# AAs	MW [kDa]	calc. pI	Score	Description
		P40423	12.07	4	2	174	19.9416	4.80518	122.902	Myosin regulatory light chain sqh OS=Drosophila melanogaster GN=sqh PE=1 SV=1 - [SQH_DROME]
	High	EAFNMIDQNR	P40423	1	1	CID		32.55	0.00653188	1	1	26		2	619.285	1237.56	0.37401	79.1741	14096	14096	MS2	9/96	WT1_rep.raw
		Accession	Coverage	# PSMs	# Peptides	# AAs	MW [kDa]	calc. pI	Score	Description
		P40423	12.07	4	2	174	19.9416	4.80518	122.902	Myosin regulatory light chain sqh OS=Drosophila melanogaster GN=sqh PE=1 SV=1 - [SQH_DROME]
	High	EAFNMIDQNR	P40423	1	1	CID		27.43	0.0212343	1	1	26		2	619.285	1237.56	-0.0205404	79.7486	14237	14237	MS2	7/96	WT1_rep.raw
		Accession	Coverage	# PSMs	# Peptides	# AAs	MW [kDa]	calc. pI	Score	Description
		P40423	12.07	4	2	174	19.9416	4.80518	122.902	Myosin regulatory light chain sqh OS=Drosophila melanogaster GN=sqh PE=1 SV=1 - [SQH_DROME]
Q9V3H2	10.71	4	2	308	34.3785	6.12549	194.827	26S proteasome non-ATPase regulatory subunit 14 OS=Drosophila melanogaster GN=Rpn11 PE=1 SV=1 - [PSDE_DROME]
	Confidence Icon	Sequence	Protein Accessions	# Proteins	# Protein Groups	Activation Type	Modifications	IonScore	Exp Value	Δ Score	Rank	Identity High	Homology Threshold	Charge	m/z [Da]	MH+ [Da]	ΔM [ppm]	RT [min]	First Scan	Last Scan	MS Order	Ions Matched	Spectrum File	Annotation
	High	HNLIVVNPDTSPR	Q9VDP9	2	1	CID		66.3	3.09438e-06	1	1	26		2	731.395	1461.78	1.34987	68.2834	11393	11393	MS2	8/140	WT1_rep.raw
		Accession	Coverage	# PSMs	# Peptides	# AAs	MW [kDa]	calc. pI	Score	Description
		Q9VDP9	12.24	4	2	286	31.4214	5.8335	122.126	CG4390, isoform A OS=Drosophila melanogaster GN=CG4390 PE=2 SV=1 - [Q9VDP9_DROME]
	High	QLLPENLLAAADGNDHIQTIFK	Q9VDP9	2	1	CID		48.29	0.000143063	1	1	25		3	807.765	2421.28	0.763091	158.298	35673	35673	MS2	22/252	WT1_rep.raw
		Accession	Coverage	# PSMs	# Peptides	# AAs	MW [kDa]	calc. pI	Score	Description
		Q9VDP9	12.24	4	2	286	31.4214	5.8335	122.126	CG4390, isoform A OS=Drosophila melanogaster GN=CG4390 PE=2 SV=1 - [Q9VDP9_DROME]
	High	HNLIVVNPDTSPR	Q9VDP9	2	1	CID		47.49	0.000235274	1	1	26		2	731.395	1461.78	0.598297	68.0617	11341	11341	MS2	7/140	WT1_rep.raw
		Accession	Coverage	# PSMs	# Peptides	# AAs	MW [kDa]	calc. pI	Score	Description
		Q9VDP9	12.24	4	2	286	31.4214	5.8335	122.126	CG4390, isoform A OS=Drosophila melanogaster GN=CG4390 PE=2 SV=1 - [Q9VDP9_DROME]
	High	QLLPENLLAAADGNDHIQTIFK	Q9VDP9	2	1	CID		30.67	0.00831327	1	1	25		3	807.765	2421.28	1.59495	158.188	35640	35640	MS2	16/252	WT1_rep.raw
		Accession	Coverage	# PSMs	# Peptides	# AAs	MW [kDa]	calc. pI	Score	Description
		Q9VDP9	12.24	4	2	286	31.4214	5.8335	122.126	CG4390, isoform A OS=Drosophila melanogaster GN=CG4390 PE=2 SV=1 - [Q9VDP9_DROME]
Q9V436	10.98	4	2	264	30.2058	6.06201	83.4658	26S proteasome regulatory complex subunit p30 OS=Drosophila melanogaster GN=Rpn12 PE=2 SV=1 - [Q9V436_DROME]
	Confidence Icon	Sequence	Protein Accessions	# Proteins	# Protein Groups	Activation Type	Modifications	IonScore	Exp Value	Δ Score	Rank	Identity High	Homology Threshold	Charge	m/z [Da]	MH+ [Da]	ΔM [ppm]	RT [min]	First Scan	Last Scan	MS Order	Ions Matched	Spectrum File	Annotation
	High	ENAILTDIWNITPFK	Q9W3C3	1	1	CID		66.55	2.64465e-06	1	1	26		2	887.974	1774.94	2.16372	195.622	43231	43231	MS2	9/164	WT1_rep.raw
		Accession	Coverage	# PSMs	# Peptides	# AAs	MW [kDa]	calc. pI	Score	Description
		Q9W3C3	3.53	3	1	425	48.2563	5.21143	121.992	CG2004 OS=Drosophila melanogaster GN=CG2004 PE=2 SV=1 - [Q9W3C3_DROME]
	High	ENAILTDIWNITPFK	Q9W3C3	1	1	CID		55.24	3.84506e-05	1	1	26		2	887.972	1774.94	-0.174605	195.738	43252	43252	MS2	8/164	WT1_rep.raw
		Accession	Coverage	# PSMs	# Peptides	# AAs	MW [kDa]	calc. pI	Score	Description
		Q9W3C3	3.53	3	1	425	48.2563	5.21143	121.992	CG2004 OS=Drosophila melanogaster GN=CG2004 PE=2 SV=1 - [Q9W3C3_DROME]
	High	ENAILTDIWNITPFK	Q9W3C3	1	1	CID		48.19	0.000194941	1	1	26		2	887.973	1774.94	0.719462	195.202	43143	43143	MS2	7/164	WT1_rep.raw
		Accession	Coverage	# PSMs	# Peptides	# AAs	MW [kDa]	calc. pI	Score	Description
		Q9W3C3	3.53	3	1	425	48.2563	5.21143	121.992	CG2004 OS=Drosophila melanogaster GN=CG2004 PE=2 SV=1 - [Q9W3C3_DROME]
P52486	11.06	3	2	199	22.4955	5.46533	75.2943	Ubiquitin-conjugating enzyme E2-22 kDa OS=Drosophila melanogaster GN=UbcD4 PE=1 SV=2 - [UBCD4_DROME]
	Confidence Icon	Sequence	Protein Accessions	# Proteins	# Protein Groups	Activation Type	Modifications	IonScore	Exp Value	Δ Score	Rank	Identity High	Homology Threshold	Charge	m/z [Da]	MH+ [Da]	ΔM [ppm]	RT [min]	First Scan	Last Scan	MS Order	Ions Matched	Spectrum File	Annotation
	High	YGVPEEEIFQTADLFER	Q9I7J0	1	1	CID		74.47	4.21582e-07	1	1	26		2	1021.99	2042.97	0.0486663	168.472	38605	38605	MS2	13/156	WT1_rep.raw
		Accession	Coverage	# PSMs	# Peptides	# AAs	MW [kDa]	calc. pI	Score	Description
		Q9I7J0	10.06	2	1	169	19.1037	8.1333	121.105	CG5023 OS=Drosophila melanogaster GN=CG5023 PE=2 SV=1 - [Q9I7J0_DROME]
	High	YGVPEEEIFQTADLFER	Q9I7J0	1	1	CID		68.5	1.5891e-06	1	1	26	20	2	1021.99	2042.97	-1.02686	168.126	38512	38512	MS2	12/156	WT1_rep.raw
		Accession	Coverage	# PSMs	# Peptides	# AAs	MW [kDa]	calc. pI	Score	Description
		Q9I7J0	10.06	2	1	169	19.1037	8.1333	121.105	CG5023 OS=Drosophila melanogaster GN=CG5023 PE=2 SV=1 - [Q9I7J0_DROME]
Q9V3U2	11.25	3	2	160	17.7122	8.104	83.8372	H/ACA ribonucleoprotein complex subunit 2-like protein OS=Drosophila melanogaster GN=NHP2 PE=1 SV=1 - [NHP2_DROME]
	Confidence Icon	Sequence	Protein Accessions	# Proteins	# Protein Groups	Activation Type	Modifications	IonScore	Exp Value	Δ Score	Rank	Identity High	Homology Threshold	Charge	m/z [Da]	MH+ [Da]	ΔM [ppm]	RT [min]	First Scan	Last Scan	MS Order	Ions Matched	Spectrum File	Annotation
	High	DAIETLLSLGEAK	Q5BHY9	2	1	CID		55.02	4.67441e-05	1	1	27		2	680.371	1359.74	-1.018	163.837	37283	37283	MS2	14/96	WT1_rep.raw
		Accession	Coverage	# PSMs	# Peptides	# AAs	MW [kDa]	calc. pI	Score	Description
		Q5BHY9	6	4	3	650	72.815	9.05615	120.813	GH10846p OS=Drosophila melanogaster GN=Srp72 PE=1 SV=1 - [Q5BHY9_DROME]
	High	NTSDEYEEER	Q5BHY9	2	1	CID		51.86	9.44861e-06	1	1	17		2	636.256	1271.5	1.8033	35.8188	3450	3450	MS2	7/108	WT1_rep.raw
		Accession	Coverage	# PSMs	# Peptides	# AAs	MW [kDa]	calc. pI	Score	Description
		Q5BHY9	6	4	3	650	72.815	9.05615	120.813	GH10846p OS=Drosophila melanogaster GN=Srp72 PE=1 SV=1 - [Q5BHY9_DROME]
	High	LAQTYPQVEFEALLIR	Q5BHY9	2	1	CID		44.57	0.000303752	1	1	25	19	2	946.019	1891.03	-0.997405	163.973	37316	37316	MS2	12/172	WT1_rep.raw
		Accession	Coverage	# PSMs	# Peptides	# AAs	MW [kDa]	calc. pI	Score	Description
		Q5BHY9	6	4	3	650	72.815	9.05615	120.813	GH10846p OS=Drosophila melanogaster GN=Srp72 PE=1 SV=1 - [Q5BHY9_DROME]
	High	DAIETLLSLGEAK	Q5BHY9	2	1	CID		31.48	0.00995699	1	1	27		2	680.373	1359.74	1.31615	163.475	37172	37172	MS2	7/96	WT1_rep.raw
		Accession	Coverage	# PSMs	# Peptides	# AAs	MW [kDa]	calc. pI	Score	Description
		Q5BHY9	6	4	3	650	72.815	9.05615	120.813	GH10846p OS=Drosophila melanogaster GN=Srp72 PE=1 SV=1 - [Q5BHY9_DROME]
Q9VGP6	11.35	3	2	185	21.3369	5.32568	66.9529	Probable prefoldin subunit 3 OS=Drosophila melanogaster GN=CG6719 PE=1 SV=2 - [PFD3_DROME]
	Confidence Icon	Sequence	Protein Accessions	# Proteins	# Protein Groups	Activation Type	Modifications	IonScore	Exp Value	Δ Score	Rank	Identity High	Homology Threshold	Charge	m/z [Da]	MH+ [Da]	ΔM [ppm]	RT [min]	First Scan	Last Scan	MS Order	Ions Matched	Spectrum File	Annotation
	High	LMQEPVPGINAIPDENNAR	P35128	1	1	CID		71.46	9.7886e-07	1	1	27		2	1039.52	2078.03	0.169317	109.833	21913	21913	MS2	15/208	WT1_rep.raw
		Accession	Coverage	# PSMs	# Peptides	# AAs	MW [kDa]	calc. pI	Score	Description
		P35128	44.37	4	3	151	17.225	5.60498	120.81	Ubiquitin-conjugating enzyme E2 N OS=Drosophila melanogaster GN=ben PE=2 SV=1 - [UBE2N_DROME]
	High	LMQEPVPGINAIPDENNAR	P35128	1	1	CID		64.96	4.18091e-06	1	1	26	23	2	1039.52	2078.04	1.10921	109.968	21951	21951	MS2	19/208	WT1_rep.raw
		Accession	Coverage	# PSMs	# Peptides	# AAs	MW [kDa]	calc. pI	Score	Description
		P35128	44.37	4	3	151	17.225	5.60498	120.81	Ubiquitin-conjugating enzyme E2 N OS=Drosophila melanogaster GN=ben PE=2 SV=1 - [UBE2N_DROME]
	High	YFHVIVTGPNDSPFEGGVFK	P35128	1	1	CID		30.34	0.010033	1	1	26		3	737.371	2210.1	2.56774	136.674	29377	29377	MS2	21/192	WT1_rep.raw
		Accession	Coverage	# PSMs	# Peptides	# AAs	MW [kDa]	calc. pI	Score	Description
		P35128	44.37	4	3	151	17.225	5.60498	120.81	Ubiquitin-conjugating enzyme E2 N OS=Drosophila melanogaster GN=ben PE=2 SV=1 - [UBE2N_DROME]
	High	TILLSIQALLSAPNPDDPLANDVAELWK	P35128	1	1	CID		21.38	0.0291112	1	1	21		3	1006.55	3017.62	0.347057	219.631	47283	47283	MS2	12/300	WT1_rep.raw
		Accession	Coverage	# PSMs	# Peptides	# AAs	MW [kDa]	calc. pI	Score	Description
		P35128	44.37	4	3	151	17.225	5.60498	120.81	Ubiquitin-conjugating enzyme E2 N OS=Drosophila melanogaster GN=ben PE=2 SV=1 - [UBE2N_DROME]
Q9VMX4	11.55	3	2	251	28.1573	8.27979	51.251	AT19154p OS=Drosophila melanogaster GN=Scox PE=2 SV=1 - [Q9VMX4_DROME]
	Confidence Icon	Sequence	Protein Accessions	# Proteins	# Protein Groups	Activation Type	Modifications	IonScore	Exp Value	Δ Score	Rank	Identity High	Homology Threshold	Charge	m/z [Da]	MH+ [Da]	ΔM [ppm]	RT [min]	First Scan	Last Scan	MS Order	Ions Matched	Spectrum File	Annotation
	High	LTQAIQAADYATK	Q0E993	1	1	CID		67.28	2.28223e-06	1	1	26		2	697.37	1393.73	0.178064	72.3399	12351	12351	MS2	10/136	WT1_rep.raw
		Accession	Coverage	# PSMs	# Peptides	# AAs	MW [kDa]	calc. pI	Score	Description
		Q0E993	2.38	3	2	1049	118.179	6.65381	120.635	Valyl-tRNA synthetase, isoform A OS=Drosophila melanogaster GN=Aats-val PE=2 SV=1 - [Q0E993_DROME]
	High	VPAEVQEANETK	Q0E993	1	1	CID		52.72	8.5263e-05	1	1	27		2	657.831	1314.65	0.62012	43.4784	5376	5376	MS2	7/112	WT1_rep.raw
		Accession	Coverage	# PSMs	# Peptides	# AAs	MW [kDa]	calc. pI	Score	Description
		Q0E993	2.38	3	2	1049	118.179	6.65381	120.635	Valyl-tRNA synthetase, isoform A OS=Drosophila melanogaster GN=Aats-val PE=2 SV=1 - [Q0E993_DROME]
	High	LTQAIQAADYATK	Q0E993	1	1	CID		49.32	0.000150865	1	1	26		2	697.371	1393.73	1.22909	72.856	12490	12490	MS2	9/136	WT1_rep.raw
		Accession	Coverage	# PSMs	# Peptides	# AAs	MW [kDa]	calc. pI	Score	Description
		Q0E993	2.38	3	2	1049	118.179	6.65381	120.635	Valyl-tRNA synthetase, isoform A OS=Drosophila melanogaster GN=Aats-val PE=2 SV=1 - [Q0E993_DROME]
Q0E9B6	11.61	4	2	155	18.0939	10.9312	52.3513	40S ribosomal protein S11 OS=Drosophila melanogaster GN=RpS11 PE=3 SV=1 - [RS11_DROME]
	Confidence Icon	Sequence	Protein Accessions	# Proteins	# Protein Groups	Activation Type	Modifications	IonScore	Exp Value	Δ Score	Rank	Identity High	Homology Threshold	Charge	m/z [Da]	MH+ [Da]	ΔM [ppm]	RT [min]	First Scan	Last Scan	MS Order	Ions Matched	Spectrum File	Annotation
	High	LAEDGAAVVISSR	Q9VRJ4	1	1	CID		78.28	2.86043e-07	1	1	28		2	644.35	1287.69	1.5913	75.5593	13209	13209	MS2	10/96	WT1_rep.raw
		Accession	Coverage	# PSMs	# Peptides	# AAs	MW [kDa]	calc. pI	Score	Description
		Q9VRJ4	4.1	2	1	317	33.5967	9.33447	120.438	CG10672 OS=Drosophila melanogaster GN=CG10672 PE=2 SV=1 - [Q9VRJ4_DROME]
	High	LAEDGAAVVISSR	Q9VRJ4	1	1	CID		67.95	2.99807e-06	1	1	28		2	644.354	1287.7	8.0375	75.3927	13164	13164	MS2	9/96	WT1_rep.raw
		Accession	Coverage	# PSMs	# Peptides	# AAs	MW [kDa]	calc. pI	Score	Description
		Q9VRJ4	4.1	2	1	317	33.5967	9.33447	120.438	CG10672 OS=Drosophila melanogaster GN=CG10672 PE=2 SV=1 - [Q9VRJ4_DROME]
Q9GQR5	11.67	3	2	257	29.5637	8.25049	92.3873	RH02809p OS=Drosophila melanogaster GN=stai PE=2 SV=1 - [Q9GQR5_DROME]
	Confidence Icon	Sequence	Protein Accessions	# Proteins	# Protein Groups	Activation Type	Modifications	IonScore	Exp Value	Δ Score	Rank	Identity High	Homology Threshold	Charge	m/z [Da]	MH+ [Da]	ΔM [ppm]	RT [min]	First Scan	Last Scan	MS Order	Ions Matched	Spectrum File	Annotation
	High	EAAAAGADDAESADDSGK	Q8IQM5	2	1	CID		77.02	1.29096e-08	1	1	13		2	825.84	1650.67	-0.0716979	34.0186	3013	3013	MS2	11/136	WT1_rep.raw
		Accession	Coverage	# PSMs	# Peptides	# AAs	MW [kDa]	calc. pI	Score	Description
		Q8IQM5	5.68	2	1	317	34.7062	4.39893	120.05	CG7656, isoform A OS=Drosophila melanogaster GN=CG7656 PE=2 SV=1 - [Q8IQM5_DROME]
	High	EAAAAGADDAESADDSGK	Q8IQM5	2	1	CID		56.03	1.62149e-06	1	1	13		2	825.84	1650.67	-0.219602	33.9997	3009	3009	MS2	10/136	WT1_rep.raw
		Accession	Coverage	# PSMs	# Peptides	# AAs	MW [kDa]	calc. pI	Score	Description
		Q8IQM5	5.68	2	1	317	34.7062	4.39893	120.05	CG7656, isoform A OS=Drosophila melanogaster GN=CG7656 PE=2 SV=1 - [Q8IQM5_DROME]
Q9VT75	11.73	3	2	196	22.3097	6.94678	92.0727	Arrest defective 1, isoform A OS=Drosophila melanogaster GN=Ard1 PE=2 SV=1 - [Q9VT75_DROME]
	Confidence Icon	Sequence	Protein Accessions	# Proteins	# Protein Groups	Activation Type	Modifications	IonScore	Exp Value	Δ Score	Rank	Identity High	Homology Threshold	Charge	m/z [Da]	MH+ [Da]	ΔM [ppm]	RT [min]	First Scan	Last Scan	MS Order	Ions Matched	Spectrum File	Annotation
	High	LYTYVTYVPVSTFK	Q9V597	1	1	CID		72.16	8.69633e-07	1	1	27		2	840.95	1680.89	2.75487	132.211	28129	28129	MS2	9/104	WT1_rep.raw
		Accession	Coverage	# PSMs	# Peptides	# AAs	MW [kDa]	calc. pI	Score	Description
		Q9V597	20.97	4	2	124	14.5237	10.1987	119.757	60S ribosomal protein L31 OS=Drosophila melanogaster GN=RpL31 PE=1 SV=1 - [RL31_DROME]
	High	NLQTENVESSDD	Q9V597	1	1	CID		53.64	1.44892e-05	1	1	20		2	675.786	1350.57	-0.00884329	50.9496	7246	7246	MS2	10/120	WT1_rep.raw
		Accession	Coverage	# PSMs	# Peptides	# AAs	MW [kDa]	calc. pI	Score	Description
		Q9V597	20.97	4	2	124	14.5237	10.1987	119.757	60S ribosomal protein L31 OS=Drosophila melanogaster GN=RpL31 PE=1 SV=1 - [RL31_DROME]
	High	LYTYVTYVPVSTFK	Q9V597	1	1	CID		31	0.0101277	1	1	26		2	840.947	1680.89	-0.585762	131.759	27998	27998	MS2	8/104	WT1_rep.raw
		Accession	Coverage	# PSMs	# Peptides	# AAs	MW [kDa]	calc. pI	Score	Description
		Q9V597	20.97	4	2	124	14.5237	10.1987	119.757	60S ribosomal protein L31 OS=Drosophila melanogaster GN=RpL31 PE=1 SV=1 - [RL31_DROME]
	High	NLQTENVESSDD	Q9V597	1	1	CID		26.82	0.00696698	1	1	20		2	675.787	1350.57	0.804617	50.4333	7113	7113	MS2	12/120	WT1_rep.raw
		Accession	Coverage	# PSMs	# Peptides	# AAs	MW [kDa]	calc. pI	Score	Description
		Q9V597	20.97	4	2	124	14.5237	10.1987	119.757	60S ribosomal protein L31 OS=Drosophila melanogaster GN=RpL31 PE=1 SV=1 - [RL31_DROME]
O17311	11.76	4	2	272	29.8763	8.48486	134.969	20S proteasome beta2 subunit OS=Drosophila melanogaster GN=Prosbeta2 PE=2 SV=1 - [O17311_DROME]
	Confidence Icon	Sequence	Protein Accessions	# Proteins	# Protein Groups	Activation Type	Modifications	IonScore	Exp Value	Δ Score	Rank	Identity High	Homology Threshold	Charge	m/z [Da]	MH+ [Da]	ΔM [ppm]	RT [min]	First Scan	Last Scan	MS Order	Ions Matched	Spectrum File	Annotation
	High	KPIAQLSLAEDGDADLLGHLMLVGR	Q86BQ4	2	1	CID		69.83	4.10768e-07	1	1	21		3	878.143	2632.41	0.125294	159.279	35955	35955	MS2	37/288	WT1_rep.raw
		Accession	Coverage	# PSMs	# Peptides	# AAs	MW [kDa]	calc. pI	Score	Description
		Q86BQ4	35.71	3	2	126	13.8362	7.23975	119.678	CG2862, isoform B OS=Drosophila melanogaster GN=CG2862 PE=2 SV=1 - [Q86BQ4_DROME]
	High	KPIAQLSLAEDGDADLLGHLMLVGR	Q86BQ4	2	1	CID		52.26	2.28802e-05	1	1	21		3	878.143	2632.41	0.26441	159.851	36118	36118	MS2	28/288	WT1_rep.raw
		Accession	Coverage	# PSMs	# Peptides	# AAs	MW [kDa]	calc. pI	Score	Description
		Q86BQ4	35.71	3	2	126	13.8362	7.23975	119.678	CG2862, isoform B OS=Drosophila melanogaster GN=CG2862 PE=2 SV=1 - [Q86BQ4_DROME]
	High	cVAFHDVAPQAPTHFLVIPR	Q86BQ4	2	1	CID	C1(Carbamidomethyl)	37.51	0.00141935	1	1	24		4	569.551	2275.18	1.50553	120.811	24886	24886	MS2	17/192	WT1_rep.raw
		Accession	Coverage	# PSMs	# Peptides	# AAs	MW [kDa]	calc. pI	Score	Description
		Q86BQ4	35.71	3	2	126	13.8362	7.23975	119.678	CG2862, isoform B OS=Drosophila melanogaster GN=CG2862 PE=2 SV=1 - [Q86BQ4_DROME]
Q9VMW2	11.88	3	2	202	22.6013	8.76318	82.3651	RE38157p OS=Drosophila melanogaster GN=Rtnl1 PE=2 SV=1 - [Q9VMW2_DROME]
	Confidence Icon	Sequence	Protein Accessions	# Proteins	# Protein Groups	Activation Type	Modifications	IonScore	Exp Value	Δ Score	Rank	Identity High	Homology Threshold	Charge	m/z [Da]	MH+ [Da]	ΔM [ppm]	RT [min]	First Scan	Last Scan	MS Order	Ions Matched	Spectrum File	Annotation
	High	LGGLLTIVGR	Q9VNF3	1	1	CID		49.5	5.32959e-05	1	1	22		2	499.822	998.637	0.833079	122.327	25312	25312	MS2	8/72	WT1_rep.raw
		Accession	Coverage	# PSMs	# Peptides	# AAs	MW [kDa]	calc. pI	Score	Description
		Q9VNF3	15.56	5	3	257	26.9013	7.50342	118.37	CG12171 OS=Drosophila melanogaster GN=CG12171 PE=2 SV=1 - [Q9VNF3_DROME]
	High	LGGLLTIVGR	Q9VNF3	1	1	CID		43.48	0.000213154	1	1	22		2	499.822	998.636	0.527487	121.7	25136	25136	MS2	9/72	WT1_rep.raw
		Accession	Coverage	# PSMs	# Peptides	# AAs	MW [kDa]	calc. pI	Score	Description
		Q9VNF3	15.56	5	3	257	26.9013	7.50342	118.37	CG12171 OS=Drosophila melanogaster GN=CG12171 PE=2 SV=1 - [Q9VNF3_DROME]
	High	LGGLLTIVGR	Q9VNF3	1	1	CID		40.8	0.000395088	1	1	22		2	499.821	998.635	-0.756003	121.781	25159	25159	MS2	6/72	WT1_rep.raw
		Accession	Coverage	# PSMs	# Peptides	# AAs	MW [kDa]	calc. pI	Score	Description
		Q9VNF3	15.56	5	3	257	26.9013	7.50342	118.37	CG12171 OS=Drosophila melanogaster GN=CG12171 PE=2 SV=1 - [Q9VNF3_DROME]
	High	VNSVNPGVIITELQR	Q9VNF3	1	1	CID		33.78	0.00224055	1	1	22	17	2	819.96	1638.91	-2.61622	135.651	29087	29087	MS2	11/164	WT1_rep.raw
		Accession	Coverage	# PSMs	# Peptides	# AAs	MW [kDa]	calc. pI	Score	Description
		Q9VNF3	15.56	5	3	257	26.9013	7.50342	118.37	CG12171 OS=Drosophila melanogaster GN=CG12171 PE=2 SV=1 - [Q9VNF3_DROME]
	High	SLYQLTHLVTPELIK	Q9VNF3	1	1	CID		28.3	0.00835696	1	1	23		2	878.006	1755.01	0.15236	144.528	31647	31647	MS2	12/156	WT1_rep.raw
		Accession	Coverage	# PSMs	# Peptides	# AAs	MW [kDa]	calc. pI	Score	Description
		Q9VNF3	15.56	5	3	257	26.9013	7.50342	118.37	CG12171 OS=Drosophila melanogaster GN=CG12171 PE=2 SV=1 - [Q9VNF3_DROME]
P40423	12.07	4	2	174	19.9416	4.80518	122.902	Myosin regulatory light chain sqh OS=Drosophila melanogaster GN=sqh PE=1 SV=1 - [SQH_DROME]
	Confidence Icon	Sequence	Protein Accessions	# Proteins	# Protein Groups	Activation Type	Modifications	IonScore	Exp Value	Δ Score	Rank	Identity High	Homology Threshold	Charge	m/z [Da]	MH+ [Da]	ΔM [ppm]	RT [min]	First Scan	Last Scan	MS Order	Ions Matched	Spectrum File	Annotation
	High	AQYEEQMQINR	P08928	1	1	CID		76.73	2.4842e-07	1	1	26		2	705.329	1409.65	1.92884	62.9763	10147	10147	MS2	8/116	WT1_rep.raw
		Accession	Coverage	# PSMs	# Peptides	# AAs	MW [kDa]	calc. pI	Score	Description
		P08928	5.31	5	3	622	71.2574	6.46826	118.074	Lamin Dm0 OS=Drosophila melanogaster GN=Lam PE=1 SV=4 - [LAM0_DROME]
	High	NIFEAELLETR	P08928	1	1	CID		51.69	0.000141966	1	1	28		2	667.85	1334.69	-1.10152	131.439	27910	27910	MS2	8/120	WT1_rep.raw
		Accession	Coverage	# PSMs	# Peptides	# AAs	MW [kDa]	calc. pI	Score	Description
		P08928	5.31	5	3	622	71.2574	6.46826	118.074	Lamin Dm0 OS=Drosophila melanogaster GN=Lam PE=1 SV=4 - [LAM0_DROME]
	High	VDLENTIQSLR	P08928	1	1	CID		33.35	0.00892395	1	1	28		2	644.35	1287.69	2.27042	117.482	23955	23955	MS2	6/104	WT1_rep.raw
		Accession	Coverage	# PSMs	# Peptides	# AAs	MW [kDa]	calc. pI	Score	Description
		P08928	5.31	5	3	622	71.2574	6.46826	118.074	Lamin Dm0 OS=Drosophila melanogaster GN=Lam PE=1 SV=4 - [LAM0_DROME]
	High	VDLENTIQSLR	P08928	1	1	CID		29.58	0.0212046	1	1	28		2	644.35	1287.69	1.70163	118.08	24119	24119	MS2	7/104	WT1_rep.raw
		Accession	Coverage	# PSMs	# Peptides	# AAs	MW [kDa]	calc. pI	Score	Description
		P08928	5.31	5	3	622	71.2574	6.46826	118.074	Lamin Dm0 OS=Drosophila melanogaster GN=Lam PE=1 SV=4 - [LAM0_DROME]
	High	VDLENTIQSLR	P08928	1	1	CID		28.9	0.0261515	1	1	28		2	644.349	1287.69	0.848455	118.006	24097	24097	MS2	7/104	WT1_rep.raw
		Accession	Coverage	# PSMs	# Peptides	# AAs	MW [kDa]	calc. pI	Score	Description
		P08928	5.31	5	3	622	71.2574	6.46826	118.074	Lamin Dm0 OS=Drosophila melanogaster GN=Lam PE=1 SV=4 - [LAM0_DROME]
Q8SYN6	12.12	3	2	330	36.6528	6.1001	62.5528	RE50471p OS=Drosophila melanogaster GN=CG8209 PE=1 SV=1 - [Q8SYN6_DROME]
	Confidence Icon	Sequence	Protein Accessions	# Proteins	# Protein Groups	Activation Type	Modifications	IonScore	Exp Value	Δ Score	Rank	Identity High	Homology Threshold	Charge	m/z [Da]	MH+ [Da]	ΔM [ppm]	RT [min]	First Scan	Last Scan	MS Order	Ions Matched	Spectrum File	Annotation
	High	DQQIYVEER	Q9VDL2	2	1	CID		50.38	0.000105365	1	1	26		2	590.287	1179.57	1.59742	56.6461	8654	8654	MS2	8/92	WT1_rep.raw
		Accession	Coverage	# PSMs	# Peptides	# AAs	MW [kDa]	calc. pI	Score	Description
		Q9VDL2	13.23	4	3	257	29.9451	9.99365	117.65	LD40493p OS=Drosophila melanogaster GN=TFAM PE=2 SV=1 - [Q9VDL2_DROME]
	High	AANPQITTVEVVR	Q9VDL2	2	1	CID		48.94	0.000109136	1	1	25		2	699.391	1397.78	0.477132	80.2854	14370	14370	MS2	9/136	WT1_rep.raw
		Accession	Coverage	# PSMs	# Peptides	# AAs	MW [kDa]	calc. pI	Score	Description
		Q9VDL2	13.23	4	3	257	29.9451	9.99365	117.65	LD40493p OS=Drosophila melanogaster GN=TFAM PE=2 SV=1 - [Q9VDL2_DROME]
	High	TKYDATLTEEQR	Q9VDL2	2	1	CID		45.75	0.000280706	1	1	25		2	727.86	1454.71	0.164048	48.7437	6658	6658	MS2	8/128	WT1_rep.raw
		Accession	Coverage	# PSMs	# Peptides	# AAs	MW [kDa]	calc. pI	Score	Description
		Q9VDL2	13.23	4	3	257	29.9451	9.99365	117.65	LD40493p OS=Drosophila melanogaster GN=TFAM PE=2 SV=1 - [Q9VDL2_DROME]
	High	AANPQITTVEVVR	Q9VDL2	2	1	CID		41.22	0.000645604	1	1	25		2	699.392	1397.78	0.826459	79.7327	14233	14233	MS2	14/136	WT1_rep.raw
		Accession	Coverage	# PSMs	# Peptides	# AAs	MW [kDa]	calc. pI	Score	Description
		Q9VDL2	13.23	4	3	257	29.9451	9.99365	117.65	LD40493p OS=Drosophila melanogaster GN=TFAM PE=2 SV=1 - [Q9VDL2_DROME]
O18335	12.15	3	2	214	24.2305	5.73193	75.3627	Drab11 OS=Drosophila melanogaster GN=Rab11 PE=2 SV=1 - [O18335_DROME]
	Confidence Icon	Sequence	Protein Accessions	# Proteins	# Protein Groups	Activation Type	Modifications	IonScore	Exp Value	Δ Score	Rank	Identity High	Homology Threshold	Charge	m/z [Da]	MH+ [Da]	ΔM [ppm]	RT [min]	First Scan	Last Scan	MS Order	Ions Matched	Spectrum File	Annotation
	High	LESHIDLILPK	Q9W445	1	1	CID		52.41	2.32517e-05	1	1	21		3	426.587	1277.75	-0.611764	104.725	20543	20543	MS2	8/80	WT1_rep.raw
		Accession	Coverage	# PSMs	# Peptides	# AAs	MW [kDa]	calc. pI	Score	Description
		Q9W445	6.04	4	1	182	20.3347	9.11475	117.623	CG5941 OS=Drosophila melanogaster GN=CG5941 PE=2 SV=1 - [Q9W445_DROME]
	High	LESHIDLILPK	Q9W445	1	1	CID		43.95	0.0001631	1	1	21		3	426.587	1277.75	0.677967	104.178	20394	20394	MS2	9/80	WT1_rep.raw
		Accession	Coverage	# PSMs	# Peptides	# AAs	MW [kDa]	calc. pI	Score	Description
		Q9W445	6.04	4	1	182	20.3347	9.11475	117.623	CG5941 OS=Drosophila melanogaster GN=CG5941 PE=2 SV=1 - [Q9W445_DROME]
	High	LESHIDLILPK	Q9W445	1	1	CID		40.33	0.000375366	1	1	21		3	426.587	1277.75	0.319709	105.385	20724	20724	MS2	8/80	WT1_rep.raw
		Accession	Coverage	# PSMs	# Peptides	# AAs	MW [kDa]	calc. pI	Score	Description
		Q9W445	6.04	4	1	182	20.3347	9.11475	117.623	CG5941 OS=Drosophila melanogaster GN=CG5941 PE=2 SV=1 - [Q9W445_DROME]
	High	LESHIDLILPK	Q9W445	1	1	CID		37.52	0.000584136	1	1	20		3	426.588	1277.75	2.46925	104.679	20530	20530	MS2	7/80	WT1_rep.raw
		Accession	Coverage	# PSMs	# Peptides	# AAs	MW [kDa]	calc. pI	Score	Description
		Q9W445	6.04	4	1	182	20.3347	9.11475	117.623	CG5941 OS=Drosophila melanogaster GN=CG5941 PE=2 SV=1 - [Q9W445_DROME]
Q9VDP9	12.24	4	2	286	31.4214	5.8335	122.126	CG4390, isoform A OS=Drosophila melanogaster GN=CG4390 PE=2 SV=1 - [Q9VDP9_DROME]
	Confidence Icon	Sequence	Protein Accessions	# Proteins	# Protein Groups	Activation Type	Modifications	IonScore	Exp Value	Δ Score	Rank	Identity High	Homology Threshold	Charge	m/z [Da]	MH+ [Da]	ΔM [ppm]	RT [min]	First Scan	Last Scan	MS Order	Ions Matched	Spectrum File	Annotation
	High	NIEGLDIALQSIGR	P28750	1	1	CID		55.96	2.8647e-05	1	1	26		2	749.916	1498.82	1.20431	148.025	32672	32672	MS2	8/156	WT1_rep.raw
		Accession	Coverage	# PSMs	# Peptides	# AAs	MW [kDa]	calc. pI	Score	Description
		P28750	7.52	5	3	532	57.9391	9.53955	117.342	Maternal protein exuperantia OS=Drosophila melanogaster GN=exu PE=1 SV=2 - [EXU_DROME]
	High	DKAELLELLDSYFDPK	P28750	1	1	CID		51.58	8.02753e-05	1	1	26		3	632.66	1895.96	0.648046	192.526	42577	42577	MS2	9/176	WT1_rep.raw
		Accession	Coverage	# PSMs	# Peptides	# AAs	MW [kDa]	calc. pI	Score	Description
		P28750	7.52	5	3	532	57.9391	9.53955	117.342	Maternal protein exuperantia OS=Drosophila melanogaster GN=exu PE=1 SV=2 - [EXU_DROME]
	High	DKAELLELLDSYFDPK	P28750	1	1	CID		40.48	0.0010431	1	1	26		3	632.661	1895.97	2.38642	192.765	42627	42627	MS2	7/176	WT1_rep.raw
		Accession	Coverage	# PSMs	# Peptides	# AAs	MW [kDa]	calc. pI	Score	Description
		P28750	7.52	5	3	532	57.9391	9.53955	117.342	Maternal protein exuperantia OS=Drosophila melanogaster GN=exu PE=1 SV=2 - [EXU_DROME]
	High	DKAELLELLDSYFDPK	P28750	1	1	CID		35.32	0.00321673	1	1	26	21	3	632.66	1895.97	1.51723	192.006	42475	42475	MS2	10/176	WT1_rep.raw
		Accession	Coverage	# PSMs	# Peptides	# AAs	MW [kDa]	calc. pI	Score	Description
		P28750	7.52	5	3	532	57.9391	9.53955	117.342	Maternal protein exuperantia OS=Drosophila melanogaster GN=exu PE=1 SV=2 - [EXU_DROME]
	High	DFLNWLEQLK	P28750	1	1	CID		28.04	0.0331347	1	1	28		2	653.346	1305.68	0.0491615	197.795	43675	43675	MS2	8/96	WT1_rep.raw
		Accession	Coverage	# PSMs	# Peptides	# AAs	MW [kDa]	calc. pI	Score	Description
		P28750	7.52	5	3	532	57.9391	9.53955	117.342	Maternal protein exuperantia OS=Drosophila melanogaster GN=exu PE=1 SV=2 - [EXU_DROME]
Q9VKM8	12.24	2	2	237	25.7816	9.74463	110.121	CG33129, isoform A OS=Drosophila melanogaster GN=CG33129 PE=1 SV=1 - [Q9VKM8_DROME]
	Confidence Icon	Sequence	Protein Accessions	# Proteins	# Protein Groups	Activation Type	Modifications	IonScore	Exp Value	Δ Score	Rank	Identity High	Homology Threshold	Charge	m/z [Da]	MH+ [Da]	ΔM [ppm]	RT [min]	First Scan	Last Scan	MS Order	Ions Matched	Spectrum File	Annotation
	High	TADDEDAGVLEHLR	Q9XZU1	1	1	CID		68.94	2.39332e-06	1	1	28		2	770.871	1540.73	6.61054	88.521	16386	16386	MS2	9/104	WT1_rep.raw
		Accession	Coverage	# PSMs	# Peptides	# AAs	MW [kDa]	calc. pI	Score	Description
		Q9XZU1	2.46	3	2	975	110.098	5.8208	117.194	Exportin-2 OS=Drosophila melanogaster GN=Cas PE=1 SV=2 - [XPO2_DROME]
	High	TADDEDAGVLEHLR	Q9XZU1	1	1	CID		64.73	5.23275e-06	1	1	27		2	770.866	1540.73	1.06454	88.7758	16442	16442	MS2	10/104	WT1_rep.raw
		Accession	Coverage	# PSMs	# Peptides	# AAs	MW [kDa]	calc. pI	Score	Description
		Q9XZU1	2.46	3	2	975	110.098	5.8208	117.194	Exportin-2 OS=Drosophila melanogaster GN=Cas PE=1 SV=2 - [XPO2_DROME]
	High	LTEILTQVAK	Q9XZU1	1	1	CID		30.44	0.00713883	1	1	24		2	558.339	1115.67	2.57081	89.2447	16565	16565	MS2	14/84	WT1_rep.raw
		Accession	Coverage	# PSMs	# Peptides	# AAs	MW [kDa]	calc. pI	Score	Description
		Q9XZU1	2.46	3	2	975	110.098	5.8208	117.194	Exportin-2 OS=Drosophila melanogaster GN=Cas PE=1 SV=2 - [XPO2_DROME]
Q9VHC8	12.34	2	2	308	32.885	6.23975	85.96	CG8149 OS=Drosophila melanogaster GN=CG8149 PE=1 SV=1 - [Q9VHC8_DROME]
	Confidence Icon	Sequence	Protein Accessions	# Proteins	# Protein Groups	Activation Type	Modifications	IonScore	Exp Value	Δ Score	Rank	Identity High	Homology Threshold	Charge	m/z [Da]	MH+ [Da]	ΔM [ppm]	RT [min]	First Scan	Last Scan	MS Order	Ions Matched	Spectrum File	Annotation
	High	GEELLEQGFGGIYGVGK	Q9VG16	3	1	CID		59.51	1.48885e-05	1	1	26		2	876.946	1752.88	1.97124	135.88	29151	29151	MS2	22/168	WT1_rep.raw
		Accession	Coverage	# PSMs	# Peptides	# AAs	MW [kDa]	calc. pI	Score	Description
		Q9VG16	5.44	4	2	533	57.1749	6.21436	116.799	Granny smith, isoform D OS=Drosophila melanogaster GN=granny-smith PE=2 SV=3 - [Q9VG16_DROME]
	High	TVEINNTDAEGR	Q9VG16	3	1	CID		49.85	0.000121629	1	1	26		2	659.816	1318.62	0.592896	44.5763	5649	5649	MS2	9/116	WT1_rep.raw
		Accession	Coverage	# PSMs	# Peptides	# AAs	MW [kDa]	calc. pI	Score	Description
		Q9VG16	5.44	4	2	533	57.1749	6.21436	116.799	Granny smith, isoform D OS=Drosophila melanogaster GN=granny-smith PE=2 SV=3 - [Q9VG16_DROME]
	High	GEELLEQGFGGIYGVGK	Q9VG16	3	1	CID		42.79	0.000757465	1	1	27		2	876.943	1752.88	-0.466147	135.968	29176	29176	MS2	19/168	WT1_rep.raw
		Accession	Coverage	# PSMs	# Peptides	# AAs	MW [kDa]	calc. pI	Score	Description
		Q9VG16	5.44	4	2	533	57.1749	6.21436	116.799	Granny smith, isoform D OS=Drosophila melanogaster GN=granny-smith PE=2 SV=3 - [Q9VG16_DROME]
	High	TVEINNTDAEGR	Q9VG16	3	1	CID		37.1	0.0024763	1	1	26		2	659.818	1318.63	3.64783	43.9678	5502	5502	MS2	6/116	WT1_rep.raw
		Accession	Coverage	# PSMs	# Peptides	# AAs	MW [kDa]	calc. pI	Score	Description
		Q9VG16	5.44	4	2	533	57.1749	6.21436	116.799	Granny smith, isoform D OS=Drosophila melanogaster GN=granny-smith PE=2 SV=3 - [Q9VG16_DROME]
P14318	12.5	2	2	184	20.1775	8.646	68.0531	Muscle-specific protein 20 OS=Drosophila melanogaster GN=Mp20 PE=1 SV=2 - [MP20_DROME]
	Confidence Icon	Sequence	Protein Accessions	# Proteins	# Protein Groups	Activation Type	Modifications	IonScore	Exp Value	Δ Score	Rank	Identity High	Homology Threshold	Charge	m/z [Da]	MH+ [Da]	ΔM [ppm]	RT [min]	First Scan	Last Scan	MS Order	Ions Matched	Spectrum File	Annotation
	High	MGNDMPEISEMLTSLLTGK	A1ZA83	1	1	CID		79.94	1.45496e-07	1	1	27		2	1033.99	2066.98	-1.31901	215.049	46510	46510	MS2	12/208	WT1_rep.raw
		Accession	Coverage	# PSMs	# Peptides	# AAs	MW [kDa]	calc. pI	Score	Description
		A1ZA83	7.76	2	1	245	27.7765	8.63135	116.418	CG8397 OS=Drosophila melanogaster GN=CG8397 PE=4 SV=1 - [A1ZA83_DROME]
	High	MGNDMPEISEMLTSLLTGK	A1ZA83	1	1	CID		61.16	1.15222e-05	1	1	27		2	1033.99	2066.98	-0.964662	214.528	46434	46434	MS2	11/208	WT1_rep.raw
		Accession	Coverage	# PSMs	# Peptides	# AAs	MW [kDa]	calc. pI	Score	Description
		A1ZA83	7.76	2	1	245	27.7765	8.63135	116.418	CG8397 OS=Drosophila melanogaster GN=CG8397 PE=4 SV=1 - [A1ZA83_DROME]
Q9V595	12.64	3	2	356	39.9628	6.53662	60.8084	Uroporphyrinogen decarboxylase OS=Drosophila melanogaster GN=Updo PE=1 SV=1 - [DCUP_DROME]
	Confidence Icon	Sequence	Protein Accessions	# Proteins	# Protein Groups	Activation Type	Modifications	IonScore	Exp Value	Δ Score	Rank	Identity High	Homology Threshold	Charge	m/z [Da]	MH+ [Da]	ΔM [ppm]	RT [min]	First Scan	Last Scan	MS Order	Ions Matched	Spectrum File	Annotation
	High	NIDDDADDADSADQGQHNSK	P22058	1	1	CID		97.48	1.25054e-10	1	1	14		2	1065.93	2130.85	1.11504	39.6898	4419	4419	MS2	14/228	WT1_rep.raw
		Accession	Coverage	# PSMs	# Peptides	# AAs	MW [kDa]	calc. pI	Score	Description
		P22058	5.63	2	1	355	36.9789	6.63916	116.39	Chromosomal protein D1 OS=Drosophila melanogaster GN=D1 PE=1 SV=3 - [CPD1_DROME]
	High	NIDDDADDADSADQGQHNSK	P22058	1	1	CID		31.91	0.000547544	1	1	14		3	710.956	2130.85	3.65801	39.4182	4352	4352	MS2	18/228	WT1_rep.raw
		Accession	Coverage	# PSMs	# Peptides	# AAs	MW [kDa]	calc. pI	Score	Description
		P22058	5.63	2	1	355	36.9789	6.63916	116.39	Chromosomal protein D1 OS=Drosophila melanogaster GN=D1 PE=1 SV=3 - [CPD1_DROME]
Q8SWZ8	12.75	3	2	204	22.699	7.48877	176.614	RH49505p OS=Drosophila melanogaster GN=CG9471 PE=2 SV=1 - [Q8SWZ8_DROME]
	Confidence Icon	Sequence	Protein Accessions	# Proteins	# Protein Groups	Activation Type	Modifications	IonScore	Exp Value	Δ Score	Rank	Identity High	Homology Threshold	Charge	m/z [Da]	MH+ [Da]	ΔM [ppm]	RT [min]	First Scan	Last Scan	MS Order	Ions Matched	Spectrum File	Annotation
	High	PAPASSTSVGSGSR	Q7JZN0	1	1	CID		77.23	2.89529e-07	1	1	27		2	630.813	1260.62	1.19074	30.1276	2095	2095	MS2	10/104	WT1_rep.raw
		Accession	Coverage	# PSMs	# Peptides	# AAs	MW [kDa]	calc. pI	Score	Description
		Q7JZN0	26	4	2	100	10.2393	11.6489	116.313	FI02994p OS=Drosophila melanogaster GN=Sec61beta PE=2 SV=1 - [Q7JZN0_DROME]
	High	APGGAGTGGMWR	Q7JZN0	1	1	CID		41.98	0.000526112	1	1	24		2	559.265	1117.52	1.61903	62.1565	9944	9944	MS2	6/88	WT1_rep.raw
		Accession	Coverage	# PSMs	# Peptides	# AAs	MW [kDa]	calc. pI	Score	Description
		Q7JZN0	26	4	2	100	10.2393	11.6489	116.313	FI02994p OS=Drosophila melanogaster GN=Sec61beta PE=2 SV=1 - [Q7JZN0_DROME]
	High	APGGAGTGGMWR	Q7JZN0	1	1	CID		35.34	0.00242705	1	1	24		2	559.264	1117.52	0.74517	61.6438	9823	9823	MS2	7/88	WT1_rep.raw
		Accession	Coverage	# PSMs	# Peptides	# AAs	MW [kDa]	calc. pI	Score	Description
		Q7JZN0	26	4	2	100	10.2393	11.6489	116.313	FI02994p OS=Drosophila melanogaster GN=Sec61beta PE=2 SV=1 - [Q7JZN0_DROME]
	High	PAPASSTSVGSGSR	Q7JZN0	1	1	CID		32.35	0.00890618	1	1	27		2	630.813	1260.62	0.319233	29.6074	1979	1979	MS2	11/104	WT1_rep.raw
		Accession	Coverage	# PSMs	# Peptides	# AAs	MW [kDa]	calc. pI	Score	Description
		Q7JZN0	26	4	2	100	10.2393	11.6489	116.313	FI02994p OS=Drosophila melanogaster GN=Sec61beta PE=2 SV=1 - [Q7JZN0_DROME]
P62152	12.75	2	2	149	16.7998	4.22119	57.2438	Calmodulin OS=Drosophila melanogaster GN=Cam PE=1 SV=2 - [CALM_DROME]
	Confidence Icon	Sequence	Protein Accessions	# Proteins	# Protein Groups	Activation Type	Modifications	IonScore	Exp Value	Δ Score	Rank	Identity High	Homology Threshold	Charge	m/z [Da]	MH+ [Da]	ΔM [ppm]	RT [min]	First Scan	Last Scan	MS Order	Ions Matched	Spectrum File	Annotation
	High	QLDELKNELLSLR	Q8MT59	2	1	CID		72.42	4.98333e-07	1	1	25		2	785.945	1570.88	1.37272	133.1	28381	28381	MS2	9/144	WT1_rep.raw
		Accession	Coverage	# PSMs	# Peptides	# AAs	MW [kDa]	calc. pI	Score	Description
		Q8MT59	17.07	4	3	123	14.4566	11.1802	115.914	RE09547p OS=Drosophila melanogaster GN=RpL35 PE=2 SV=1 - [Q8MT59_DROME]
	High	QLDELKNELLSLR	Q8MT59	2	1	CID		52.83	4.71681e-05	1	1	25		2	785.944	1570.88	0.517928	133.736	28548	28548	MS2	8/144	WT1_rep.raw
		Accession	Coverage	# PSMs	# Peptides	# AAs	MW [kDa]	calc. pI	Score	Description
		Q8MT59	17.07	4	3	123	14.4566	11.1802	115.914	RE09547p OS=Drosophila melanogaster GN=RpL35 PE=2 SV=1 - [Q8MT59_DROME]
	High	NELLSLR	Q8MT59	2	1	CID		33.72	0.0123352	1	2	30		2	422.749	844.49	1.40258	83.2	15125	15125	MS2	6/72	WT1_rep.raw
		Accession	Coverage	# PSMs	# Peptides	# AAs	MW [kDa]	calc. pI	Score	Description
		Q8MT59	17.07	4	3	123	14.4566	11.1802	115.914	RE09547p OS=Drosophila melanogaster GN=RpL35 PE=2 SV=1 - [Q8MT59_DROME]
	High	VYIVMHQK	Q8MT59	2	1	CID		29.17	0.0270569	1	1	29		2	509.282	1017.56	1.20846	46.8214	6205	6205	MS2	11/60	WT1_rep.raw
		Accession	Coverage	# PSMs	# Peptides	# AAs	MW [kDa]	calc. pI	Score	Description
		Q8MT59	17.07	4	3	123	14.4566	11.1802	115.914	RE09547p OS=Drosophila melanogaster GN=RpL35 PE=2 SV=1 - [Q8MT59_DROME]
Q9VAC4	12.82	5	2	156	17.3586	4.56396	230.271	CG7911 OS=Drosophila melanogaster GN=CG7911 PE=1 SV=1 - [Q9VAC4_DROME]
	Confidence Icon	Sequence	Protein Accessions	# Proteins	# Protein Groups	Activation Type	Modifications	IonScore	Exp Value	Δ Score	Rank	Identity High	Homology Threshold	Charge	m/z [Da]	MH+ [Da]	ΔM [ppm]	RT [min]	First Scan	Last Scan	MS Order	Ions Matched	Spectrum File	Annotation
	High	QAENEVEENPGR	Q6NL44	1	1	CID		72.65	2.8249e-07	1	1	22		2	686.31	1371.61	-0.00605901	35.1428	3283	3283	MS2	8/132	WT1_rep.raw
		Accession	Coverage	# PSMs	# Peptides	# AAs	MW [kDa]	calc. pI	Score	Description
		Q6NL44	2.51	2	1	478	53.5893	7.04932	115.531	CG33722, isoform B OS=Drosophila melanogaster GN=CG18749 PE=1 SV=1 - [Q6NL44_DROME]
	High	QAENEVEENPGR	Q6NL44	1	1	CID		63.27	2.70812e-06	1	1	23		2	686.312	1371.62	1.68489	34.7158	3177	3177	MS2	13/132	WT1_rep.raw
		Accession	Coverage	# PSMs	# Peptides	# AAs	MW [kDa]	calc. pI	Score	Description
		Q6NL44	2.51	2	1	478	53.5893	7.04932	115.531	CG33722, isoform B OS=Drosophila melanogaster GN=CG18749 PE=1 SV=1 - [Q6NL44_DROME]
P40301	12.82	5	2	234	25.8901	6.68311	158.298	Proteasome subunit alpha type-2 OS=Drosophila melanogaster GN=Pros25 PE=2 SV=1 - [PSA2_DROME]
	Confidence Icon	Sequence	Protein Accessions	# Proteins	# Protein Groups	Activation Type	Modifications	IonScore	Exp Value	Δ Score	Rank	Identity High	Homology Threshold	Charge	m/z [Da]	MH+ [Da]	ΔM [ppm]	RT [min]	First Scan	Last Scan	MS Order	Ions Matched	Spectrum File	Annotation
	High	NLASVTASDLDTVK	Q9I7S8	1	1	CID		64.84	6.93922e-06	1	1	28		2	717.379	1433.75	1.31708	101.279	19638	19638	MS2	12/156	WT1_rep.raw
		Accession	Coverage	# PSMs	# Peptides	# AAs	MW [kDa]	calc. pI	Score	Description
		Q9I7S8	5.36	4	2	429	47.2516	8.07471	115.069	Multifunctional protein ADE2 OS=Drosophila melanogaster GN=ade5 PE=1 SV=2 - [PUR6_DROME]
	High	NLASVTASDLDTVK	Q9I7S8	1	1	CID		51.57	0.000155696	1	1	29		2	717.378	1433.75	0.806241	100.757	19510	19510	MS2	11/156	WT1_rep.raw
		Accession	Coverage	# PSMs	# Peptides	# AAs	MW [kDa]	calc. pI	Score	Description
		Q9I7S8	5.36	4	2	429	47.2516	8.07471	115.069	Multifunctional protein ADE2 OS=Drosophila melanogaster GN=ade5 PE=1 SV=2 - [PUR6_DROME]
	High	NLASVTASDLDTVK	Q9I7S8	1	1	CID		43.89	0.000861554	1	1	28		2	717.377	1433.75	-0.896573	101.811	19777	19777	MS2	11/156	WT1_rep.raw
		Accession	Coverage	# PSMs	# Peptides	# AAs	MW [kDa]	calc. pI	Score	Description
		Q9I7S8	5.36	4	2	429	47.2516	8.07471	115.069	Multifunctional protein ADE2 OS=Drosophila melanogaster GN=ade5 PE=1 SV=2 - [PUR6_DROME]
	High	ALNNFITLK	Q9I7S8	1	1	CID		24.71	0.0251858	1	1	24		2	517.306	1033.6	0.42423	110.184	22013	22013	MS2	6/88	WT1_rep.raw
		Accession	Coverage	# PSMs	# Peptides	# AAs	MW [kDa]	calc. pI	Score	Description
		Q9I7S8	5.36	4	2	429	47.2516	8.07471	115.069	Multifunctional protein ADE2 OS=Drosophila melanogaster GN=ade5 PE=1 SV=2 - [PUR6_DROME]
Q9U915	12.92	2	2	240	26.5259	7.88428	56.4315	Adenylate kinase 2, mitochondrial OS=Drosophila melanogaster GN=Adk2 PE=1 SV=1 - [KAD2_DROME]
	Confidence Icon	Sequence	Protein Accessions	# Proteins	# Protein Groups	Activation Type	Modifications	IonScore	Exp Value	Δ Score	Rank	Identity High	Homology Threshold	Charge	m/z [Da]	MH+ [Da]	ΔM [ppm]	RT [min]	First Scan	Last Scan	MS Order	Ions Matched	Spectrum File	Annotation
	High	VPLPALSPTMER	Q9VM14	1	1	CID		49.85	0.000107137	1	1	25		2	655.861	1310.71	0.675897	104.554	20496	20496	MS2	7/88	WT1_rep.raw
		Accession	Coverage	# PSMs	# Peptides	# AAs	MW [kDa]	calc. pI	Score	Description
		Q9VM14	5.66	5	3	512	54.2176	9.56885	114.995	AT21758p OS=Drosophila melanogaster GN=CG5261 PE=2 SV=1 - [Q9VM14_DROME]
	High	LAEAQQLR	Q9VM14	2	1	CID		46.9	0.000246029	1	1	26		2	464.765	928.522	1.05543	41.8651	4988	4988	MS2	6/68	WT1_rep.raw
		Accession	Coverage	# PSMs	# Peptides	# AAs	MW [kDa]	calc. pI	Score	Description
		Q9VM14	5.66	5	3	512	54.2176	9.56885	114.995	AT21758p OS=Drosophila melanogaster GN=CG5261 PE=2 SV=1 - [Q9VM14_DROME]
	High	VPLPALSPTMER	Q9VM14	1	1	CID		42.5	0.000694492	1	1	26		2	655.86	1310.71	-0.814226	104.701	20536	20536	MS2	7/88	WT1_rep.raw
		Accession	Coverage	# PSMs	# Peptides	# AAs	MW [kDa]	calc. pI	Score	Description
		Q9VM14	5.66	5	3	512	54.2176	9.56885	114.995	AT21758p OS=Drosophila melanogaster GN=CG5261 PE=2 SV=1 - [Q9VM14_DROME]
	High	VPLPALSPTMER	Q9VM14	1	1	CID		42.45	0.000588763	1	1	25		2	655.861	1310.71	0.675897	105.098	20644	20644	MS2	7/88	WT1_rep.raw
		Accession	Coverage	# PSMs	# Peptides	# AAs	MW [kDa]	calc. pI	Score	Description
		Q9VM14	5.66	5	3	512	54.2176	9.56885	114.995	AT21758p OS=Drosophila melanogaster GN=CG5261 PE=2 SV=1 - [Q9VM14_DROME]
	High	VSVNDFIIK	Q9VM14	2	1	CID		27.5	0.0261407	1	1	27		2	517.799	1034.59	1.59288	114.291	23114	23114	MS2	4/84	WT1_rep.raw
		Accession	Coverage	# PSMs	# Peptides	# AAs	MW [kDa]	calc. pI	Score	Description
		Q9VM14	5.66	5	3	512	54.2176	9.56885	114.995	AT21758p OS=Drosophila melanogaster GN=CG5261 PE=2 SV=1 - [Q9VM14_DROME]
Q8IMI8	12.94	2	2	201	21.5285	4.7417	74.2506	Myosin light chain 2, isoform B OS=Drosophila melanogaster GN=Mlc2 PE=2 SV=2 - [Q8IMI8_DROME]
	Confidence Icon	Sequence	Protein Accessions	# Proteins	# Protein Groups	Activation Type	Modifications	IonScore	Exp Value	Δ Score	Rank	Identity High	Homology Threshold	Charge	m/z [Da]	MH+ [Da]	ΔM [ppm]	RT [min]	First Scan	Last Scan	MS Order	Ions Matched	Spectrum File	Annotation
	High	ANTPATSSAGPVLR	Q9VMS1	1	1	CID		59.78	1.27813e-05	1	1	26		2	671.361	1341.71	1.57239	54.1638	8055	8055	MS2	10/152	WT1_rep.raw
		Accession	Coverage	# PSMs	# Peptides	# AAs	MW [kDa]	calc. pI	Score	Description
		Q9VMS1	18.18	3	1	77	8.29034	9.92041	114.633	Cyclope OS=Drosophila melanogaster GN=cype PE=2 SV=3 - [Q9VMS1_DROME]
	High	ANTPATSSAGPVLR	Q9VMS1	1	1	CID		51.7	7.91017e-05	1	1	26		2	671.361	1341.72	2.39122	53.3136	7849	7849	MS2	10/152	WT1_rep.raw
		Accession	Coverage	# PSMs	# Peptides	# AAs	MW [kDa]	calc. pI	Score	Description
		Q9VMS1	18.18	3	1	77	8.29034	9.92041	114.633	Cyclope OS=Drosophila melanogaster GN=cype PE=2 SV=3 - [Q9VMS1_DROME]
	High	ANTPATSSAGPVLR	Q9VMS1	1	1	CID		50.78	0.000102361	1	1	26		2	671.359	1341.71	-0.702134	53.827	7975	7975	MS2	10/152	WT1_rep.raw
		Accession	Coverage	# PSMs	# Peptides	# AAs	MW [kDa]	calc. pI	Score	Description
		Q9VMS1	18.18	3	1	77	8.29034	9.92041	114.633	Cyclope OS=Drosophila melanogaster GN=cype PE=2 SV=3 - [Q9VMS1_DROME]
Q9VZ64	13.17	4	2	243	26.655	8.20654	185.415	Probable 6-phosphogluconolactonase OS=Drosophila melanogaster GN=CG17333 PE=2 SV=1 - [6PGL_DROME]
	Confidence Icon	Sequence	Protein Accessions	# Proteins	# Protein Groups	Activation Type	Modifications	IonScore	Exp Value	Δ Score	Rank	Identity High	Homology Threshold	Charge	m/z [Da]	MH+ [Da]	ΔM [ppm]	RT [min]	First Scan	Last Scan	MS Order	Ions Matched	Spectrum File	Annotation
	High	QDLPNAMTAAELTDK	P40945	1	1	CID		43.55	0.000693266	1	1	27		2	809.395	1617.78	2.50669	103.322	20171	20171	MS2	10/168	WT1_rep.raw
		Accession	Coverage	# PSMs	# Peptides	# AAs	MW [kDa]	calc. pI	Score	Description
		P40945	26.67	6	3	180	20.6038	7.38623	114.542	ADP-ribosylation factor 2 OS=Drosophila melanogaster GN=Arf102F PE=1 SV=2 - [ARF2_DROME]
	High	ELQNMLQEDELR	P40945	1	1	CID		41.4	0.000829479	1	1	26		2	759.368	1517.73	1.4324	105.832	20840	20840	MS2	9/124	WT1_rep.raw
		Accession	Coverage	# PSMs	# Peptides	# AAs	MW [kDa]	calc. pI	Score	Description
		P40945	26.67	6	3	180	20.6038	7.38623	114.542	ADP-ribosylation factor 2 OS=Drosophila melanogaster GN=Arf102F PE=1 SV=2 - [ARF2_DROME]
	High	LGEIVTTIPTIGFNVETVEYK	P61209;P40945	2	2	CID		38.07	0.00100591	1	1	23	16	2	1162.13	2323.24	0.298196	161.114	36487	36487	MS2	11/188	WT1_rep.raw
		Accession	Coverage	# PSMs	# Peptides	# AAs	MW [kDa]	calc. pI	Score	Description
		P61209	37.36	11	5	182	20.6747	6.58057	283.978	ADP-ribosylation factor 1 OS=Drosophila melanogaster GN=Arf79F PE=1 SV=2 - [ARF1_DROME]
		P40945	26.67	6	3	180	20.6038	7.38623	114.542	ADP-ribosylation factor 2 OS=Drosophila melanogaster GN=Arf102F PE=1 SV=2 - [ARF2_DROME]
	High	ELQNMLQEDELR	P40945	1	1	CID		36.08	0.00290993	1	1	26		2	759.367	1517.73	0.628104	105.451	20737	20737	MS2	6/124	WT1_rep.raw
		Accession	Coverage	# PSMs	# Peptides	# AAs	MW [kDa]	calc. pI	Score	Description
		P40945	26.67	6	3	180	20.6038	7.38623	114.542	ADP-ribosylation factor 2 OS=Drosophila melanogaster GN=Arf102F PE=1 SV=2 - [ARF2_DROME]
	High	LGEIVTTIPTIGFNVETVEYK	P61209;P40945	2	2	CID		29.77	0.00685351	1	1	23	15	2	1162.12	2323.24	-0.227234	160.436	36291	36291	MS2	13/188	WT1_rep.raw
		Accession	Coverage	# PSMs	# Peptides	# AAs	MW [kDa]	calc. pI	Score	Description
		P61209	37.36	11	5	182	20.6747	6.58057	283.978	ADP-ribosylation factor 1 OS=Drosophila melanogaster GN=Arf79F PE=1 SV=2 - [ARF1_DROME]
		P40945	26.67	6	3	180	20.6038	7.38623	114.542	ADP-ribosylation factor 2 OS=Drosophila melanogaster GN=Arf102F PE=1 SV=2 - [ARF2_DROME]
	High	ELQNMLQEDELR	P40945	1	1	CID		28.94	0.0148705	1	1	26		2	759.367	1517.73	0.788963	106.345	20959	20959	MS2	6/124	WT1_rep.raw
		Accession	Coverage	# PSMs	# Peptides	# AAs	MW [kDa]	calc. pI	Score	Description
		P40945	26.67	6	3	180	20.6038	7.38623	114.542	ADP-ribosylation factor 2 OS=Drosophila melanogaster GN=Arf102F PE=1 SV=2 - [ARF2_DROME]
Q9V3V2	13.43	6	2	216	23.945	4.86865	204.739	Fkbp13, isoform A OS=Drosophila melanogaster GN=Fkbp13 PE=2 SV=1 - [Q9V3V2_DROME]
	Confidence Icon	Sequence	Protein Accessions	# Proteins	# Protein Groups	Activation Type	Modifications	IonScore	Exp Value	Δ Score	Rank	Identity High	Homology Threshold	Charge	m/z [Da]	MH+ [Da]	ΔM [ppm]	RT [min]	First Scan	Last Scan	MS Order	Ions Matched	Spectrum File	Annotation
	High	IDASPDAEEVFGEVEK	Q9VBI2	1	1	CID		73.65	4.4878e-07	1	1	25		2	867.91	1734.81	3.36661	116.193	23622	23622	MS2	13/120	WT1_rep.raw
		Accession	Coverage	# PSMs	# Peptides	# AAs	MW [kDa]	calc. pI	Score	Description
		Q9VBI2	17.39	4	3	253	27.805	8.00146	114.489	Dak1, isoform A OS=Drosophila melanogaster GN=Dak1 PE=2 SV=1 - [Q9VBI2_DROME]
	High	IVPVEVTcSLLENAMK	Q9VBI2	1	1	CID	C8(Carbamidomethyl)	40.92	0.00116105	1	1	27		2	901.973	1802.94	-0.423314	161.465	36593	36593	MS2	7/132	WT1_rep.raw
		Accession	Coverage	# PSMs	# Peptides	# AAs	MW [kDa]	calc. pI	Score	Description
		Q9VBI2	17.39	4	3	253	27.805	8.00146	114.489	Dak1, isoform A OS=Drosophila melanogaster GN=Dak1 PE=2 SV=1 - [Q9VBI2_DROME]
	High	IVFVLGGPGAGK	Q9VBI2	1	1	CID		36.99	0.00170988	1	1	25		2	557.835	1114.66	1.36225	105.655	20796	20796	MS2	13/88	WT1_rep.raw
		Accession	Coverage	# PSMs	# Peptides	# AAs	MW [kDa]	calc. pI	Score	Description
		Q9VBI2	17.39	4	3	253	27.805	8.00146	114.489	Dak1, isoform A OS=Drosophila melanogaster GN=Dak1 PE=2 SV=1 - [Q9VBI2_DROME]
	High	IVPVEVTcSLLENAMK	Q9VBI2	1	1	CID	C8(Carbamidomethyl)	33.93	0.00580566	1	1	27		2	901.973	1802.94	-0.220195	160.941	36439	36439	MS2	12/132	WT1_rep.raw
		Accession	Coverage	# PSMs	# Peptides	# AAs	MW [kDa]	calc. pI	Score	Description
		Q9VBI2	17.39	4	3	253	27.805	8.00146	114.489	Dak1, isoform A OS=Drosophila melanogaster GN=Dak1 PE=2 SV=1 - [Q9VBI2_DROME]
Q9W4K0	13.46	5	2	208	23.2487	5.75732	95.7125	CHOp24 OS=Drosophila melanogaster GN=CHOp24 PE=2 SV=1 - [Q9W4K0_DROME]
	Confidence Icon	Sequence	Protein Accessions	# Proteins	# Protein Groups	Activation Type	Modifications	IonScore	Exp Value	Δ Score	Rank	Identity High	Homology Threshold	Charge	m/z [Da]	MH+ [Da]	ΔM [ppm]	RT [min]	First Scan	Last Scan	MS Order	Ions Matched	Spectrum File	Annotation
	High	LFPLFDSAYQGFASGDPDR	Q7K221	2	1	CID		80.08	1.08483e-07	1	1	26		2	1052	2102.99	3.17724	164.436	37442	37442	MS2	10/180	WT1_rep.raw
		Accession	Coverage	# PSMs	# Peptides	# AAs	MW [kDa]	calc. pI	Score	Description
		Q7K221	10.34	4	3	416	46.0583	7.53271	114.425	Glutamate oxaloacetate transaminase 1, isoform A OS=Drosophila melanogaster GN=Got1 PE=2 SV=1 - [Q7K221_DROME]
	High	VAADFLHTQLNR	Q7K221	2	1	CID		49.59	0.000151663	1	1	27	23	2	692.87	1384.73	0.243228	89.4473	16611	16611	MS2	7/100	WT1_rep.raw
		Accession	Coverage	# PSMs	# Peptides	# AAs	MW [kDa]	calc. pI	Score	Description
		Q7K221	10.34	4	3	416	46.0583	7.53271	114.425	Glutamate oxaloacetate transaminase 1, isoform A OS=Drosophila melanogaster GN=Got1 PE=2 SV=1 - [Q7K221_DROME]
	High	AAVHSQLTLLIR	Q7K221	2	1	CID		23.4	0.0132556	1	1	20		3	441.27	1321.8	0.305678	96.9205	18553	18553	MS2	11/112	WT1_rep.raw
		Accession	Coverage	# PSMs	# Peptides	# AAs	MW [kDa]	calc. pI	Score	Description
		Q7K221	10.34	4	3	416	46.0583	7.53271	114.425	Glutamate oxaloacetate transaminase 1, isoform A OS=Drosophila melanogaster GN=Got1 PE=2 SV=1 - [Q7K221_DROME]
	High	AAVHSQLTLLIR	Q7K221	2	1	CID		22.96	0.0161864	1	1	20		3	441.27	1321.8	1.13684	97.2713	18642	18642	MS2	6/112	WT1_rep.raw
		Accession	Coverage	# PSMs	# Peptides	# AAs	MW [kDa]	calc. pI	Score	Description
		Q7K221	10.34	4	3	416	46.0583	7.53271	114.425	Glutamate oxaloacetate transaminase 1, isoform A OS=Drosophila melanogaster GN=Got1 PE=2 SV=1 - [Q7K221_DROME]
Q9VR96	14.29	7	2	175	19.3723	9.0708	149.641	IP02009p OS=Drosophila melanogaster GN=Obp19c PE=2 SV=1 - [Q9VR96_DROME]
	Confidence Icon	Sequence	Protein Accessions	# Proteins	# Protein Groups	Activation Type	Modifications	IonScore	Exp Value	Δ Score	Rank	Identity High	Homology Threshold	Charge	m/z [Da]	MH+ [Da]	ΔM [ppm]	RT [min]	First Scan	Last Scan	MS Order	Ions Matched	Spectrum File	Annotation
	High	TVAGGAWVYSTTAAASVR	Q9VMU4	1	1	CID		75.79	3.22951e-07	1	1	26		2	884.455	1767.9	0.0759031	110.958	22228	22228	MS2	15/136	WT1_rep.raw
		Accession	Coverage	# PSMs	# Peptides	# AAs	MW [kDa]	calc. pI	Score	Description
		Q9VMU4	19.57	2	1	92	10.3044	10.6089	114.078	60S ribosomal protein L37a OS=Drosophila melanogaster GN=RpL37A PE=1 SV=3 - [RL37A_DROME]
	High	TVAGGAWVYSTTAAASVR	Q9VMU4	1	1	CID		62.18	7.41543e-06	1	1	26		2	884.455	1767.9	0.144951	111.488	22368	22368	MS2	15/136	WT1_rep.raw
		Accession	Coverage	# PSMs	# Peptides	# AAs	MW [kDa]	calc. pI	Score	Description
		Q9VMU4	19.57	2	1	92	10.3044	10.6089	114.078	60S ribosomal protein L37a OS=Drosophila melanogaster GN=RpL37A PE=1 SV=3 - [RL37A_DROME]
Q9W5W8	14.42	5	2	312	33.7966	7.45947	128.716	CG9577 OS=Drosophila melanogaster GN=CG9577 PE=2 SV=2 - [Q9W5W8_DROME]
	Confidence Icon	Sequence	Protein Accessions	# Proteins	# Protein Groups	Activation Type	Modifications	IonScore	Exp Value	Δ Score	Rank	Identity High	Homology Threshold	Charge	m/z [Da]	MH+ [Da]	ΔM [ppm]	RT [min]	First Scan	Last Scan	MS Order	Ions Matched	Spectrum File	Annotation
	High	TLLYSTADMEQIIK	Q9VH07	1	1	CID		67.04	2.44156e-06	1	1	26		2	813.431	1625.85	5.67863	135.174	28947	28947	MS2	10/116	WT1_rep.raw
		Accession	Coverage	# PSMs	# Peptides	# AAs	MW [kDa]	calc. pI	Score	Description
		Q9VH07	12.72	5	4	456	50.2106	7.34229	113.774	RuvB-like helicase 1 OS=Drosophila melanogaster GN=pont PE=1 SV=1 - [RUVB1_DROME]
	High	GLGLDEVGAAVHSAAGLVGQK	Q9VH07	1	1	CID		46.89	0.000173948	1	1	24		3	650.353	1949.04	-0.616628	145.53	31943	31943	MS2	19/164	WT1_rep.raw
		Accession	Coverage	# PSMs	# Peptides	# AAs	MW [kDa]	calc. pI	Score	Description
		Q9VH07	12.72	5	4	456	50.2106	7.34229	113.774	RuvB-like helicase 1 OS=Drosophila melanogaster GN=pont PE=1 SV=1 - [RUVB1_DROME]
	High	LSEIGTSSTLR	Q9VH07	1	1	CID		38.08	0.00261402	1	1	27		2	582.318	1163.63	1.41987	63.2895	10216	10216	MS2	5/80	WT1_rep.raw
		Accession	Coverage	# PSMs	# Peptides	# AAs	MW [kDa]	calc. pI	Score	Description
		Q9VH07	12.72	5	4	456	50.2106	7.34229	113.774	RuvB-like helicase 1 OS=Drosophila melanogaster GN=pont PE=1 SV=1 - [RUVB1_DROME]
	High	LSEIGTSSTLR	Q9VH07	1	1	CID		30.88	0.0139636	1	1	28		2	582.318	1163.63	1.21006	62.7084	10076	10076	MS2	9/80	WT1_rep.raw
		Accession	Coverage	# PSMs	# Peptides	# AAs	MW [kDa]	calc. pI	Score	Description
		Q9VH07	12.72	5	4	456	50.2106	7.34229	113.774	RuvB-like helicase 1 OS=Drosophila melanogaster GN=pont PE=1 SV=1 - [RUVB1_DROME]
	High	ALLLAGPPGTGK	Q9VH07	1	1	CID		23.62	0.0175977	1	1	21		2	547.833	1094.66	2.2455	86.4121	15886	15886	MS2	9/88	WT1_rep.raw
		Accession	Coverage	# PSMs	# Peptides	# AAs	MW [kDa]	calc. pI	Score	Description
		Q9VH07	12.72	5	4	456	50.2106	7.34229	113.774	RuvB-like helicase 1 OS=Drosophila melanogaster GN=pont PE=1 SV=1 - [RUVB1_DROME]
Q9VIQ8	14.84	4	2	182	20.5067	8.25049	66.1843	CG10664, isoform A OS=Drosophila melanogaster GN=CG10664 PE=2 SV=1 - [Q9VIQ8_DROME]
	Confidence Icon	Sequence	Protein Accessions	# Proteins	# Protein Groups	Activation Type	Modifications	IonScore	Exp Value	Δ Score	Rank	Identity High	Homology Threshold	Charge	m/z [Da]	MH+ [Da]	ΔM [ppm]	RT [min]	First Scan	Last Scan	MS Order	Ions Matched	Spectrum File	Annotation
	High	KPETIVEQPASSK	P20240	1	1	CID		63.43	7.92128e-06	1	1	28		2	707.385	1413.76	2.51753	38.2725	4063	4063	MS2	9/144	WT1_rep.raw
		Accession	Coverage	# PSMs	# Peptides	# AAs	MW [kDa]	calc. pI	Score	Description
		P20240	9.2	5	3	424	46.5562	9.5542	113.768	Otefin OS=Drosophila melanogaster GN=Ote PE=1 SV=2 - [OTE_DROME]
	High	KPETIVEQPASSK	P20240	1	1	CID		49.62	0.000191548	1	1	28		2	707.384	1413.76	0.963335	38.7866	4194	4194	MS2	8/144	WT1_rep.raw
		Accession	Coverage	# PSMs	# Peptides	# AAs	MW [kDa]	calc. pI	Score	Description
		P20240	9.2	5	3	424	46.5562	9.5542	113.768	Otefin OS=Drosophila melanogaster GN=Ote PE=1 SV=2 - [OTE_DROME]
	High	KPTTAPAAQPVQTR	P20240	1	1	CID		39.57	0.000955028	1	1	25		2	733.41	1465.81	0.472441	32.6037	2664	2664	MS2	6/156	WT1_rep.raw
		Accession	Coverage	# PSMs	# Peptides	# AAs	MW [kDa]	calc. pI	Score	Description
		P20240	9.2	5	3	424	46.5562	9.5542	113.768	Otefin OS=Drosophila melanogaster GN=Ote PE=1 SV=2 - [OTE_DROME]
	High	SYDYASNPAPGR	P20240	1	1	CID		27.53	0.0116558	1	1	23		2	649.295	1297.58	1.08634	52.6426	7678	7678	MS2	7/108	WT1_rep.raw
		Accession	Coverage	# PSMs	# Peptides	# AAs	MW [kDa]	calc. pI	Score	Description
		P20240	9.2	5	3	424	46.5562	9.5542	113.768	Otefin OS=Drosophila melanogaster GN=Ote PE=1 SV=2 - [OTE_DROME]
	High	KPTTAPAAQPVQTR	P20240	1	1	CID		26.19	0.0195956	1	1	24		3	489.276	1465.81	0.650643	32.781	2705	2705	MS2	11/156	WT1_rep.raw
		Accession	Coverage	# PSMs	# Peptides	# AAs	MW [kDa]	calc. pI	Score	Description
		P20240	9.2	5	3	424	46.5562	9.5542	113.768	Otefin OS=Drosophila melanogaster GN=Ote PE=1 SV=2 - [OTE_DROME]
Q9VJJ0	15.42	4	2	201	22.4674	6.39209	96.64	CG17331 OS=Drosophila melanogaster GN=CG17331 PE=2 SV=1 - [Q9VJJ0_DROME]
	Confidence Icon	Sequence	Protein Accessions	# Proteins	# Protein Groups	Activation Type	Modifications	IonScore	Exp Value	Δ Score	Rank	Identity High	Homology Threshold	Charge	m/z [Da]	MH+ [Da]	ΔM [ppm]	RT [min]	First Scan	Last Scan	MS Order	Ions Matched	Spectrum File	Annotation
	High	SVGLKPDIPEDLYHMIK	Q03334	1	1	CID		45.79	0.000271542	1	1	25		3	652.349	1955.03	0.397432	132.56	28221	28221	MS2	19/176	WT1_rep.raw
		Accession	Coverage	# PSMs	# Peptides	# AAs	MW [kDa]	calc. pI	Score	Description
		Q03334	22.52	7	3	151	17.1676	10.5503	113.374	40S ribosomal protein S13 OS=Drosophila melanogaster GN=RpS13 PE=2 SV=3 - [RS13_DROME]
	High	SVGLKPDIPEDLYHMIK	Q03334	1	1	CID		39.03	0.00122525	1	1	25		3	652.349	1955.03	0.959383	132.036	28074	28074	MS2	21/176	WT1_rep.raw
		Accession	Coverage	# PSMs	# Peptides	# AAs	MW [kDa]	calc. pI	Score	Description
		Q03334	22.52	7	3	151	17.1676	10.5503	113.374	40S ribosomal protein S13 OS=Drosophila melanogaster GN=RpS13 PE=2 SV=3 - [RS13_DROME]
	High	SVGLKPDIPEDLYHMIK	Q03334	1	1	CID		38.86	0.00140418	1	1	26		2	978.018	1955.03	-1.15667	132.315	28159	28159	MS2	10/176	WT1_rep.raw
		Accession	Coverage	# PSMs	# Peptides	# AAs	MW [kDa]	calc. pI	Score	Description
		Q03334	22.52	7	3	151	17.1676	10.5503	113.374	40S ribosomal protein S13 OS=Drosophila melanogaster GN=RpS13 PE=2 SV=3 - [RS13_DROME]
	High	GISQSALPYR	Q03334	1	1	CID		37.53	0.00468	1	1	29		2	546.296	1091.59	1.09711	71.1642	12071	12071	MS2	7/96	WT1_rep.raw
		Accession	Coverage	# PSMs	# Peptides	# AAs	MW [kDa]	calc. pI	Score	Description
		Q03334	22.52	7	3	151	17.1676	10.5503	113.374	40S ribosomal protein S13 OS=Drosophila melanogaster GN=RpS13 PE=2 SV=3 - [RS13_DROME]
	High	LILVESR	Q03334	1	1	CID		33.74	0.00521996	1	1	26		2	415.261	829.515	0.498727	68.4235	11422	11422	MS2	10/48	WT1_rep.raw
		Accession	Coverage	# PSMs	# Peptides	# AAs	MW [kDa]	calc. pI	Score	Description
		Q03334	22.52	7	3	151	17.1676	10.5503	113.374	40S ribosomal protein S13 OS=Drosophila melanogaster GN=RpS13 PE=2 SV=3 - [RS13_DROME]
	High	LILVESR	Q03334	1	1	CID		31.95	0.00788255	1	1	26		2	415.261	829.514	0.0572506	67.91	11310	11310	MS2	6/48	WT1_rep.raw
		Accession	Coverage	# PSMs	# Peptides	# AAs	MW [kDa]	calc. pI	Score	Description
		Q03334	22.52	7	3	151	17.1676	10.5503	113.374	40S ribosomal protein S13 OS=Drosophila melanogaster GN=RpS13 PE=2 SV=3 - [RS13_DROME]
	High	LILVESR	Q03334	1	1	CID		27.56	0.0216604	1	1	26		2	415.261	829.515	0.793044	68.939	11539	11539	MS2	6/48	WT1_rep.raw
		Accession	Coverage	# PSMs	# Peptides	# AAs	MW [kDa]	calc. pI	Score	Description
		Q03334	22.52	7	3	151	17.1676	10.5503	113.374	40S ribosomal protein S13 OS=Drosophila melanogaster GN=RpS13 PE=2 SV=3 - [RS13_DROME]
Q8SY88	15.43	2	2	175	19.8506	6.87354	31.7251	RH23043p OS=Drosophila melanogaster GN=CG3683 PE=2 SV=1 - [Q8SY88_DROME]
	Confidence Icon	Sequence	Protein Accessions	# Proteins	# Protein Groups	Activation Type	Modifications	IonScore	Exp Value	Δ Score	Rank	Identity High	Homology Threshold	Charge	m/z [Da]	MH+ [Da]	ΔM [ppm]	RT [min]	First Scan	Last Scan	MS Order	Ions Matched	Spectrum File	Annotation
	High	FLYTLVVQDK	Q9W5N2	1	1	CID		54.25	3.55166e-05	1	1	25		2	613.346	1225.68	1.1327	115.498	23449	23449	MS2	15/80	WT1_rep.raw
		Accession	Coverage	# PSMs	# Peptides	# AAs	MW [kDa]	calc. pI	Score	Description
		Q9W5N2	28.57	5	2	70	8.19464	10.2866	111.368	60S ribosomal protein L38 OS=Drosophila melanogaster GN=RpL38 PE=1 SV=1 - [RL38_DROME]
	High	FLYTLVVQDK	Q9W5N2	1	1	CID		50.43	7.29115e-05	1	1	24		2	613.347	1225.69	2.6266	114.985	23307	23307	MS2	8/80	WT1_rep.raw
		Accession	Coverage	# PSMs	# Peptides	# AAs	MW [kDa]	calc. pI	Score	Description
		Q9W5N2	28.57	5	2	70	8.19464	10.2866	111.368	60S ribosomal protein L38 OS=Drosophila melanogaster GN=RpL38 PE=1 SV=1 - [RL38_DROME]
	High	FLYTLVVQDK	Q9W5N2	1	1	CID		39.09	0.00116528	1	1	25		2	613.345	1225.68	0.734324	114.482	23166	23166	MS2	13/80	WT1_rep.raw
		Accession	Coverage	# PSMs	# Peptides	# AAs	MW [kDa]	calc. pI	Score	Description
		Q9W5N2	28.57	5	2	70	8.19464	10.2866	111.368	60S ribosomal protein L38 OS=Drosophila melanogaster GN=RpL38 PE=1 SV=1 - [RL38_DROME]
	High	QSLPPGLQVK	Q9W5N2	1	1	CID		28.01	0.00758999	1	1	22		2	533.817	1066.63	1.22569	74.7329	12990	12990	MS2	8/108	WT1_rep.raw
		Accession	Coverage	# PSMs	# Peptides	# AAs	MW [kDa]	calc. pI	Score	Description
		Q9W5N2	28.57	5	2	70	8.19464	10.2866	111.368	60S ribosomal protein L38 OS=Drosophila melanogaster GN=RpL38 PE=1 SV=1 - [RL38_DROME]
	High	QSLPPGLQVK	Q9W5N2	1	1	CID		23.64	0.0207607	1	1	22		2	533.817	1066.63	1.22569	77.5626	13699	13699	MS2	7/108	WT1_rep.raw
		Accession	Coverage	# PSMs	# Peptides	# AAs	MW [kDa]	calc. pI	Score	Description
		Q9W5N2	28.57	5	2	70	8.19464	10.2866	111.368	60S ribosomal protein L38 OS=Drosophila melanogaster GN=RpL38 PE=1 SV=1 - [RL38_DROME]
Q9NFP5	15.82	5	2	158	17.4775	4.52588	103.17	SH3 domain-binding glutamic acid-rich protein homolog OS=Drosophila melanogaster GN=Sh3beta PE=1 SV=2 - [SH3BG_DROME]
	Confidence Icon	Sequence	Protein Accessions	# Proteins	# Protein Groups	Activation Type	Modifications	IonScore	Exp Value	Δ Score	Rank	Identity High	Homology Threshold	Charge	m/z [Da]	MH+ [Da]	ΔM [ppm]	RT [min]	First Scan	Last Scan	MS Order	Ions Matched	Spectrum File	Annotation
	High	QGLDANVFAEIINSSTGR	Q9V8M5	1	1	CID		92.89	7.42793e-09	1	1	27		2	946.481	1891.95	1.83514	166.61	38083	38083	MS2	12/204	WT1_rep.raw
		Accession	Coverage	# PSMs	# Peptides	# AAs	MW [kDa]	calc. pI	Score	Description
		Q9V8M5	17.9	3	3	324	33.861	8.1333	111.286	Probable 3-hydroxyisobutyrate dehydrogenase, mitochondrial OS=Drosophila melanogaster GN=CG15093 PE=2 SV=2 - [3HIDH_DROME]
	High	DLGLASGVANASNSPIPLGSLAHK	Q9V8M5	1	1	CID		35.32	0.00173321	1	1	23		3	763.747	2289.23	2.89324	128.966	27210	27210	MS2	19/240	WT1_rep.raw
		Accession	Coverage	# PSMs	# Peptides	# AAs	MW [kDa]	calc. pI	Score	Description
		Q9V8M5	17.9	3	3	324	33.861	8.1333	111.286	Probable 3-hydroxyisobutyrate dehydrogenase, mitochondrial OS=Drosophila melanogaster GN=CG15093 PE=2 SV=2 - [3HIDH_DROME]
	High	DTIFIDSSTISPDLVK	Q9V8M5	1	1	CID		28.58	0.0171958	1	1	26		2	875.958	1750.91	-1.7801	135.298	28983	28983	MS2	15/120	WT1_rep.raw
		Accession	Coverage	# PSMs	# Peptides	# AAs	MW [kDa]	calc. pI	Score	Description
		Q9V8M5	17.9	3	3	324	33.861	8.1333	111.286	Probable 3-hydroxyisobutyrate dehydrogenase, mitochondrial OS=Drosophila melanogaster GN=CG15093 PE=2 SV=2 - [3HIDH_DROME]
Q9VTE5	16.08	3	2	143	16.1933	5.64307	48.0151	Probable prefoldin subunit 2 OS=Drosophila melanogaster GN=l(3)01239 PE=1 SV=1 - [PFD2_DROME]
	Confidence Icon	Sequence	Protein Accessions	# Proteins	# Protein Groups	Activation Type	Modifications	IonScore	Exp Value	Δ Score	Rank	Identity High	Homology Threshold	Charge	m/z [Da]	MH+ [Da]	ΔM [ppm]	RT [min]	First Scan	Last Scan	MS Order	Ions Matched	Spectrum File	Annotation
	High	McDQISDAILDAHLK	P40320-4	4	1	CID	C2(Carbamidomethyl)	51.56	6.94741e-05	1	1	25		3	577.28	1729.82	0.0751661	117.098	23856	23856	MS2	22/156	WT1_rep.raw
		Accession	Coverage	# PSMs	# Peptides	# AAs	MW [kDa]	calc. pI	Score	Description
		P40320-4	9.19	5	3	381	42.1694	6.59521	110.863	Isoform 4 of S-adenosylmethionine synthase OS=Drosophila melanogaster GN=Sam-S - [METK_DROME]
	High	ETVQHIGYDDSSK	P40320-4	4	1	CID		40.38	0.000820017	1	1	25	19	2	739.843	1478.68	2.31661	44.8698	5717	5717	MS2	9/132	WT1_rep.raw
		Accession	Coverage	# PSMs	# Peptides	# AAs	MW [kDa]	calc. pI	Score	Description
		P40320-4	9.19	5	3	381	42.1694	6.59521	110.863	Isoform 4 of S-adenosylmethionine synthase OS=Drosophila melanogaster GN=Sam-S - [METK_DROME]
	High	ETVQHIGYDDSSK	P40320-4	4	1	CID		37.72	0.00151294	1	1	25	19	2	739.843	1478.68	2.1515	45.3766	5837	5837	MS2	10/132	WT1_rep.raw
		Accession	Coverage	# PSMs	# Peptides	# AAs	MW [kDa]	calc. pI	Score	Description
		P40320-4	9.19	5	3	381	42.1694	6.59521	110.863	Isoform 4 of S-adenosylmethionine synthase OS=Drosophila melanogaster GN=Sam-S - [METK_DROME]
	High	McDQISDAILDAHLK	P40320-4	4	1	CID	C2(Carbamidomethyl)	37.66	0.00181679	1	1	25		3	577.28	1729.82	-0.454094	116.573	23722	23722	MS2	21/156	WT1_rep.raw
		Accession	Coverage	# PSMs	# Peptides	# AAs	MW [kDa]	calc. pI	Score	Description
		P40320-4	9.19	5	3	381	42.1694	6.59521	110.863	Isoform 4 of S-adenosylmethionine synthase OS=Drosophila melanogaster GN=Sam-S - [METK_DROME]
	High	ELLDIIR	P40320-4	3	1	CID		27.48	0.0158997	1	3	25		2	436.266	871.525	0.0419634	114.707	23223	23223	MS2	5/48	WT1_rep.raw
		Accession	Coverage	# PSMs	# Peptides	# AAs	MW [kDa]	calc. pI	Score	Description
		P40320-4	9.19	5	3	381	42.1694	6.59521	110.863	Isoform 4 of S-adenosylmethionine synthase OS=Drosophila melanogaster GN=Sam-S - [METK_DROME]
P47949	16.13	4	2	155	17.6845	4.18311	129.357	Troponin C, isoform 3 OS=Drosophila melanogaster GN=TpnC73F PE=2 SV=2 - [TNNC3_DROME]
	Confidence Icon	Sequence	Protein Accessions	# Proteins	# Protein Groups	Activation Type	Modifications	IonScore	Exp Value	Δ Score	Rank	Identity High	Homology Threshold	Charge	m/z [Da]	MH+ [Da]	ΔM [ppm]	RT [min]	First Scan	Last Scan	MS Order	Ions Matched	Spectrum File	Annotation
	High	WTVQAVLAGSDQLK	Q9VCK0	1	1	CID		49.17	0.000182195	1	1	27	23	2	758.413	1515.82	1.72855	133.659	28525	28525	MS2	11/144	WT1_rep.raw
		Accession	Coverage	# PSMs	# Peptides	# AAs	MW [kDa]	calc. pI	Score	Description
		Q9VCK0	7.14	4	3	560	63.7577	7.02002	110.66	Eukaryotic translation initiation factor 3 subunit D-1 OS=Drosophila melanogaster GN=eIF-3p66 PE=1 SV=1 - [EI3D1_DROME]
	High	ADWASIEEMDFPR	Q9VCK0	1	1	CID		48.09	7.91717e-05	1	1	22		2	783.847	1566.69	-1.42333	139.015	30081	30081	MS2	14/96	WT1_rep.raw
		Accession	Coverage	# PSMs	# Peptides	# AAs	MW [kDa]	calc. pI	Score	Description
		Q9VCK0	7.14	4	3	560	63.7577	7.02002	110.66	Eukaryotic translation initiation factor 3 subunit D-1 OS=Drosophila melanogaster GN=eIF-3p66 PE=1 SV=1 - [EI3D1_DROME]
	High	ADWASIEEMDFPR	Q9VCK0	1	1	CID		46.58	0.000125278	1	1	23		2	783.848	1566.69	-0.254586	139.539	30220	30220	MS2	14/96	WT1_rep.raw
		Accession	Coverage	# PSMs	# Peptides	# AAs	MW [kDa]	calc. pI	Score	Description
		Q9VCK0	7.14	4	3	560	63.7577	7.02002	110.66	Eukaryotic translation initiation factor 3 subunit D-1 OS=Drosophila melanogaster GN=eIF-3p66 PE=1 SV=1 - [EI3D1_DROME]
	High	KWELGSDIVLVAR	Q9VCK0	1	1	CID		31.27	0.00630749	1	1	24		3	495.955	1485.85	6.26473	125.618	26238	26238	MS2	9/144	WT1_rep.raw
		Accession	Coverage	# PSMs	# Peptides	# AAs	MW [kDa]	calc. pI	Score	Description
		Q9VCK0	7.14	4	3	560	63.7577	7.02002	110.66	Eukaryotic translation initiation factor 3 subunit D-1 OS=Drosophila melanogaster GN=eIF-3p66 PE=1 SV=1 - [EI3D1_DROME]
Q9I7R0	16.2	5	2	216	23.1477	6.27783	160.403	CG18815, isoform A OS=Drosophila melanogaster GN=CG18815 PE=2 SV=1 - [Q9I7R0_DROME]
	Confidence Icon	Sequence	Protein Accessions	# Proteins	# Protein Groups	Activation Type	Modifications	IonScore	Exp Value	Δ Score	Rank	Identity High	Homology Threshold	Charge	m/z [Da]	MH+ [Da]	ΔM [ppm]	RT [min]	First Scan	Last Scan	MS Order	Ions Matched	Spectrum File	Annotation
	High	DGDNPESALVNIMK	Q9W3Y3	1	1	CID		85.63	3.54217e-08	1	1	26		2	751.862	1502.72	0.813975	134.436	28749	28749	MS2	10/144	WT1_rep.raw
		Accession	Coverage	# PSMs	# Peptides	# AAs	MW [kDa]	calc. pI	Score	Description
		Q9W3Y3	16.52	3	3	230	25.7673	6.96143	110.554	CG3226 OS=Drosophila melanogaster GN=CG3226 PE=1 SV=1 - [Q9W3Y3_DROME]
	High	SDVAELAAFLQQAK	Q9W3Y3	1	1	CID		44.61	0.000657285	1	1	28		2	745.896	1490.78	-0.0346072	152.218	33922	33922	MS2	11/116	WT1_rep.raw
		Accession	Coverage	# PSMs	# Peptides	# AAs	MW [kDa]	calc. pI	Score	Description
		Q9W3Y3	16.52	3	3	230	25.7673	6.96143	110.554	CG3226 OS=Drosophila melanogaster GN=CG3226 PE=1 SV=1 - [Q9W3Y3_DROME]
	High	HWDVLTAIQK	Q9W3Y3	1	1	CID		27.76	0.0240354	1	1	27		2	605.833	1210.66	-0.139476	105.83	20839	20839	MS2	11/76	WT1_rep.raw
		Accession	Coverage	# PSMs	# Peptides	# AAs	MW [kDa]	calc. pI	Score	Description
		Q9W3Y3	16.52	3	3	230	25.7673	6.96143	110.554	CG3226 OS=Drosophila melanogaster GN=CG3226 PE=1 SV=1 - [Q9W3Y3_DROME]
Q9W2M4	16.22	2	2	296	31.5364	4.76709	41.07	CG10527 OS=Drosophila melanogaster GN=CG10527 PE=1 SV=1 - [Q9W2M4_DROME]
	Confidence Icon	Sequence	Protein Accessions	# Proteins	# Protein Groups	Activation Type	Modifications	IonScore	Exp Value	Δ Score	Rank	Identity High	Homology Threshold	Charge	m/z [Da]	MH+ [Da]	ΔM [ppm]	RT [min]	First Scan	Last Scan	MS Order	Ions Matched	Spectrum File	Annotation
	High	IEAFAAGVSDLAASSYEK	Q9VKM8	2	1	CID		83.76	5.86914e-08	1	1	27		2	914.952	1828.9	-0.00623139	124.254	25854	25854	MS2	10/136	WT1_rep.raw
		Accession	Coverage	# PSMs	# Peptides	# AAs	MW [kDa]	calc. pI	Score	Description
		Q9VKM8	12.24	2	2	237	25.7816	9.74463	110.121	CG33129, isoform A OS=Drosophila melanogaster GN=CG33129 PE=1 SV=1 - [Q9VKM8_DROME]
	High	SWYTVMGAGAR	Q9VKM8	2	1	CID		50.57	0.000109187	1	1	26		2	599.787	1198.57	0.117792	104.723	20542	20542	MS2	8/80	WT1_rep.raw
		Accession	Coverage	# PSMs	# Peptides	# AAs	MW [kDa]	calc. pI	Score	Description
		Q9VKM8	12.24	2	2	237	25.7816	9.74463	110.121	CG33129, isoform A OS=Drosophila melanogaster GN=CG33129 PE=1 SV=1 - [Q9VKM8_DROME]
Q9VCZ8	16.67	2	2	168	19.0657	7.32764	50.5196	Probable prefoldin subunit 5 OS=Drosophila melanogaster GN=CG7048 PE=1 SV=1 - [PFD5_DROME]
	Confidence Icon	Sequence	Protein Accessions	# Proteins	# Protein Groups	Activation Type	Modifications	IonScore	Exp Value	Δ Score	Rank	Identity High	Homology Threshold	Charge	m/z [Da]	MH+ [Da]	ΔM [ppm]	RT [min]	First Scan	Last Scan	MS Order	Ions Matched	Spectrum File	Annotation
	High	VTVALALVGIGGMGK	Q9VHS2	1	1	CID		72.55	2.39039e-07	1	1	22		2	693.414	1385.82	1.19549	144.094	31523	31523	MS2	11/112	WT1_rep.raw
		Accession	Coverage	# PSMs	# Peptides	# AAs	MW [kDa]	calc. pI	Score	Description
		Q9VHS2	28.09	5	2	89	9.89539	10.0522	110.051	Probable cytochrome c oxidase subunit 7A, mitochondrial OS=Drosophila melanogaster GN=CG9603 PE=1 SV=1 - [COX7A_DROME]
	High	GSVVDNVLYR	Q9VHS2	1	1	CID		37.88	0.00245209	1	1	27		2	561.302	1121.6	1.87429	92.4284	17366	17366	MS2	8/88	WT1_rep.raw
		Accession	Coverage	# PSMs	# Peptides	# AAs	MW [kDa]	calc. pI	Score	Description
		Q9VHS2	28.09	5	2	89	9.89539	10.0522	110.051	Probable cytochrome c oxidase subunit 7A, mitochondrial OS=Drosophila melanogaster GN=CG9603 PE=1 SV=1 - [COX7A_DROME]
	High	VTVALALVGIGGMGK	Q9VHS2	1	1	CID		34.13	0.00160342	1	1	21		2	693.413	1385.82	0.490804	143.583	31374	31374	MS2	17/112	WT1_rep.raw
		Accession	Coverage	# PSMs	# Peptides	# AAs	MW [kDa]	calc. pI	Score	Description
		Q9VHS2	28.09	5	2	89	9.89539	10.0522	110.051	Probable cytochrome c oxidase subunit 7A, mitochondrial OS=Drosophila melanogaster GN=CG9603 PE=1 SV=1 - [COX7A_DROME]
	High	GSVVDNVLYR	Q9VHS2	1	1	CID		28.54	0.0214837	1	1	27		2	561.302	1121.6	1.0036	91.7999	17192	17192	MS2	8/88	WT1_rep.raw
		Accession	Coverage	# PSMs	# Peptides	# AAs	MW [kDa]	calc. pI	Score	Description
		Q9VHS2	28.09	5	2	89	9.89539	10.0522	110.051	Probable cytochrome c oxidase subunit 7A, mitochondrial OS=Drosophila melanogaster GN=CG9603 PE=1 SV=1 - [COX7A_DROME]
	High	VTVALALVGIGGMGK	Q9VHS2	1	1	CID		23.29	0.0220342	1	1	22		2	693.412	1385.82	-1.62325	143.464	31340	31340	MS2	15/112	WT1_rep.raw
		Accession	Coverage	# PSMs	# Peptides	# AAs	MW [kDa]	calc. pI	Score	Description
		Q9VHS2	28.09	5	2	89	9.89539	10.0522	110.051	Probable cytochrome c oxidase subunit 7A, mitochondrial OS=Drosophila melanogaster GN=CG9603 PE=1 SV=1 - [COX7A_DROME]
Q9VEA1	16.89	4	2	148	17.0856	5.22412	150.615	Eukaryotic initiation factor 1A, isoform A OS=Drosophila melanogaster GN=eIF-1A PE=2 SV=1 - [Q9VEA1_DROME]
	Confidence Icon	Sequence	Protein Accessions	# Proteins	# Protein Groups	Activation Type	Modifications	IonScore	Exp Value	Δ Score	Rank	Identity High	Homology Threshold	Charge	m/z [Da]	MH+ [Da]	ΔM [ppm]	RT [min]	First Scan	Last Scan	MS Order	Ions Matched	Spectrum File	Annotation
	High	SPDTNYLFMGDYVDR	P23696	1	1	CID		63.87	1.53827e-06	1	1	21		2	896.898	1792.79	1.96025	132.406	28182	28182	MS2	9/152	WT1_rep.raw
		Accession	Coverage	# PSMs	# Peptides	# AAs	MW [kDa]	calc. pI	Score	Description
		P23696	13.27	3	3	309	35.4463	5.33838	109.643	Serine/threonine-protein phosphatase PP2A OS=Drosophila melanogaster GN=mts PE=1 SV=1 - [PP2A_DROME]
	High	FSFLQFDPAPR	P23696	1	1	CID		49.49	0.00018556	1	1	27		2	662.838	1324.67	0.0871164	145.528	31942	31942	MS2	7/104	WT1_rep.raw
		Accession	Coverage	# PSMs	# Peptides	# AAs	MW [kDa]	calc. pI	Score	Description
		P23696	13.27	3	3	309	35.4463	5.33838	109.643	Serine/threonine-protein phosphatase PP2A OS=Drosophila melanogaster GN=mts PE=1 SV=1 - [PP2A_DROME]
	High	cGNQAALMELDDSLK	P23696	1	1	CID	C1(Carbamidomethyl)	40.56	0.000777935	1	1	25		2	832.885	1664.76	0.711105	115.541	23460	23460	MS2	11/160	WT1_rep.raw
		Accession	Coverage	# PSMs	# Peptides	# AAs	MW [kDa]	calc. pI	Score	Description
		P23696	13.27	3	3	309	35.4463	5.33838	109.643	Serine/threonine-protein phosphatase PP2A OS=Drosophila melanogaster GN=mts PE=1 SV=1 - [PP2A_DROME]
Q9VKI3	17.24	4	2	116	12.0918	5.66846	142.664	Vitelline membrane protein Vm32E OS=Drosophila melanogaster GN=Vm32E PE=1 SV=1 - [VTU4_DROME]
	Confidence Icon	Sequence	Protein Accessions	# Proteins	# Protein Groups	Activation Type	Modifications	IonScore	Exp Value	Δ Score	Rank	Identity High	Homology Threshold	Charge	m/z [Da]	MH+ [Da]	ΔM [ppm]	RT [min]	First Scan	Last Scan	MS Order	Ions Matched	Spectrum File	Annotation
	High	MSASDQNSAVYLTDTPK	Q0KI98	1	1	CID		108.21	1.52518e-10	1	1	25		2	914.424	1827.84	-0.760989	81.0358	14571	14571	MS2	12/172	WT1_rep.raw
		Accession	Coverage	# PSMs	# Peptides	# AAs	MW [kDa]	calc. pI	Score	Description
		Q0KI98	3.95	1	1	430	47.9408	6.85889	109.209	FI06027p OS=Drosophila melanogaster GN=Aats-trp PE=2 SV=1 - [Q0KI98_DROME]
Q9VZS5	17.36	3	2	144	16.0191	11.0923	190.651	60S ribosomal protein L28 OS=Drosophila melanogaster GN=RpL28 PE=1 SV=1 - [RL28_DROME]
	Confidence Icon	Sequence	Protein Accessions	# Proteins	# Protein Groups	Activation Type	Modifications	IonScore	Exp Value	Δ Score	Rank	Identity High	Homology Threshold	Charge	m/z [Da]	MH+ [Da]	ΔM [ppm]	RT [min]	First Scan	Last Scan	MS Order	Ions Matched	Spectrum File	Annotation
	High	AFEDPDVTHVEGEVDPVR	Q8SWU7	2	1	CID		43.99	0.000452893	1	1	26	21	2	1005.98	2010.95	2.7545	102.874	20059	20059	MS2	7/136	WT1_rep.raw
		Accession	Coverage	# PSMs	# Peptides	# AAs	MW [kDa]	calc. pI	Score	Description
		Q8SWU7	18.64	7	5	397	44.8823	6.7124	108.54	GTP-binding protein CG1354 OS=Drosophila melanogaster GN=CG1354 PE=1 SV=1 - [Y1354_DROME]
	High	IGIVGVPNVGK	Q8SWU7	1	1	CID		38.08	0.000552368	1	1	21		2	526.829	1052.65	4.02697	94.1911	17853	17853	MS2	8/92	WT1_rep.raw
		Accession	Coverage	# PSMs	# Peptides	# AAs	MW [kDa]	calc. pI	Score	Description
		Q8SWU7	18.64	7	5	397	44.8823	6.7124	108.54	GTP-binding protein CG1354 OS=Drosophila melanogaster GN=CG1354 PE=1 SV=1 - [Y1354_DROME]
	High	IGIVGVPNVGK	Q8SWU7	1	1	CID		37.88	0.000610986	1	1	21		2	526.828	1052.65	2.86733	94.3654	17906	17906	MS2	14/92	WT1_rep.raw
		Accession	Coverage	# PSMs	# Peptides	# AAs	MW [kDa]	calc. pI	Score	Description
		Q8SWU7	18.64	7	5	397	44.8823	6.7124	108.54	GTP-binding protein CG1354 OS=Drosophila melanogaster GN=CG1354 PE=1 SV=1 - [Y1354_DROME]
	High	DLEIISEELR	Q8SWU7	2	1	CID		34.04	0.00767219	1	1	28		2	608.825	1216.64	1.29947	125.747	26277	26277	MS2	6/72	WT1_rep.raw
		Accession	Coverage	# PSMs	# Peptides	# AAs	MW [kDa]	calc. pI	Score	Description
		Q8SWU7	18.64	7	5	397	44.8823	6.7124	108.54	GTP-binding protein CG1354 OS=Drosophila melanogaster GN=CG1354 PE=1 SV=1 - [Y1354_DROME]
	High	VPVPDER	Q8SWU7	2	1	CID		27.98	0.0172755	1	1	26		2	406.219	811.431	0.380368	40.2802	4568	4568	MS2	9/48	WT1_rep.raw
		Accession	Coverage	# PSMs	# Peptides	# AAs	MW [kDa]	calc. pI	Score	Description
		Q8SWU7	18.64	7	5	397	44.8823	6.7124	108.54	GTP-binding protein CG1354 OS=Drosophila melanogaster GN=CG1354 PE=1 SV=1 - [Y1354_DROME]
	High	IGIVGVPNVGK	Q8SWU7	1	1	CID		26.73	0.00796217	1	1	21		2	526.827	1052.65	1.01189	93.8454	17758	17758	MS2	9/92	WT1_rep.raw
		Accession	Coverage	# PSMs	# Peptides	# AAs	MW [kDa]	calc. pI	Score	Description
		Q8SWU7	18.64	7	5	397	44.8823	6.7124	108.54	GTP-binding protein CG1354 OS=Drosophila melanogaster GN=CG1354 PE=1 SV=1 - [Y1354_DROME]
	High	FDYLVEYHKPASVVPAYLNVVDIAGLVK	Q8SWU7	2	1	CID		21.81	0.0131835	1	1	18		4	780.675	3119.68	-0.599749	171.047	39292	39292	MS2	15/292	WT1_rep.raw
		Accession	Coverage	# PSMs	# Peptides	# AAs	MW [kDa]	calc. pI	Score	Description
		Q8SWU7	18.64	7	5	397	44.8823	6.7124	108.54	GTP-binding protein CG1354 OS=Drosophila melanogaster GN=CG1354 PE=1 SV=1 - [Y1354_DROME]
Q9I7K0-5	17.8	3	2	191	20.1958	9.65674	76.1518	Isoform D of Microtubule-associated protein Jupiter OS=Drosophila melanogaster GN=Jupiter - [JUPIT_DROME]
	Confidence Icon	Sequence	Protein Accessions	# Proteins	# Protein Groups	Activation Type	Modifications	IonScore	Exp Value	Δ Score	Rank	Identity High	Homology Threshold	Charge	m/z [Da]	MH+ [Da]	ΔM [ppm]	RT [min]	First Scan	Last Scan	MS Order	Ions Matched	Spectrum File	Annotation
	High	QLSEQEGVSQQTTTR	P35416	2	1	CID		82.52	9.62783e-08	1	1	28		2	846.415	1691.82	1.56627	45.2773	5813	5813	MS2	10/168	WT1_rep.raw
		Accession	Coverage	# PSMs	# Peptides	# AAs	MW [kDa]	calc. pI	Score	Description
		P35416	4.22	2	2	640	74.2325	9.20264	108.324	Paramyosin, short form OS=Drosophila melanogaster GN=Prm PE=2 SV=2 - [MYSP2_DROME]
	High	HVVEQVHEEQER	P35416	2	1	CID		50.51	0.000120487	1	1	27		3	506.915	1518.73	0.272149	29.6349	1985	1985	MS2	9/116	WT1_rep.raw
		Accession	Coverage	# PSMs	# Peptides	# AAs	MW [kDa]	calc. pI	Score	Description
		P35416	4.22	2	2	640	74.2325	9.20264	108.324	Paramyosin, short form OS=Drosophila melanogaster GN=Prm PE=2 SV=2 - [MYSP2_DROME]
Q8T3L2	19.12	6	2	272	31.2828	5.87158	64.5495	SD01527p OS=Drosophila melanogaster GN=vib PE=2 SV=1 - [Q8T3L2_DROME]
	Confidence Icon	Sequence	Protein Accessions	# Proteins	# Protein Groups	Activation Type	Modifications	IonScore	Exp Value	Δ Score	Rank	Identity High	Homology Threshold	Charge	m/z [Da]	MH+ [Da]	ΔM [ppm]	RT [min]	First Scan	Last Scan	MS Order	Ions Matched	Spectrum File	Annotation
	High	LDDLSAPLR	Q8IR13	3	1	CID		49.33	0.000149935	1	1	26		2	500.278	999.549	1.57996	78.3439	13890	13890	MS2	6/64	WT1_rep.raw
		Accession	Coverage	# PSMs	# Peptides	# AAs	MW [kDa]	calc. pI	Score	Description
		Q8IR13	6.79	4	2	324	34.884	9.26123	108.217	RNA-binding protein 2, isoform B OS=Drosophila melanogaster GN=Rbp2 PE=2 SV=1 - [Q8IR13_DROME]
	High	LDDLSAPLR	Q8IR13	3	1	CID		47.53	0.000158943	1	1	25		2	500.278	999.548	0.908272	78.8603	14014	14014	MS2	6/64	WT1_rep.raw
		Accession	Coverage	# PSMs	# Peptides	# AAs	MW [kDa]	calc. pI	Score	Description
		Q8IR13	6.79	4	2	324	34.884	9.26123	108.217	RNA-binding protein 2, isoform B OS=Drosophila melanogaster GN=Rbp2 PE=2 SV=1 - [Q8IR13_DROME]
	High	TIAAPINAVAETK	Q8IR13	3	1	CID		41.4	0.00053246	1	1	24		2	649.87	1298.73	0.737776	81.029	14568	14568	MS2	11/120	WT1_rep.raw
		Accession	Coverage	# PSMs	# Peptides	# AAs	MW [kDa]	calc. pI	Score	Description
		Q8IR13	6.79	4	2	324	34.884	9.26123	108.217	RNA-binding protein 2, isoform B OS=Drosophila melanogaster GN=Rbp2 PE=2 SV=1 - [Q8IR13_DROME]
	High	LDDLSAPLR	Q8IR13	3	1	CID		37.13	0.0024883	1	1	26		2	500.278	999.548	1.45784	77.8382	13776	13776	MS2	7/64	WT1_rep.raw
		Accession	Coverage	# PSMs	# Peptides	# AAs	MW [kDa]	calc. pI	Score	Description
		Q8IR13	6.79	4	2	324	34.884	9.26123	108.217	RNA-binding protein 2, isoform B OS=Drosophila melanogaster GN=Rbp2 PE=2 SV=1 - [Q8IR13_DROME]
Q9VUZ0	19.47	4	2	190	21.193	8.71924	128.741	BcDNA.LD10457 OS=Drosophila melanogaster GN=SsRbeta PE=2 SV=2 - [Q9VUZ0_DROME]
	Confidence Icon	Sequence	Protein Accessions	# Proteins	# Protein Groups	Activation Type	Modifications	IonScore	Exp Value	Δ Score	Rank	Identity High	Homology Threshold	Charge	m/z [Da]	MH+ [Da]	ΔM [ppm]	RT [min]	First Scan	Last Scan	MS Order	Ions Matched	Spectrum File	Annotation
	High	GELSQIQESNTYR	Q9VGW7	1	1	CID		57.28	2.43189e-05	1	1	26		2	762.869	1524.73	0.645817	72.3634	12357	12357	MS2	9/128	WT1_rep.raw
		Accession	Coverage	# PSMs	# Peptides	# AAs	MW [kDa]	calc. pI	Score	Description
		Q9VGW7	11.17	5	3	376	42.7779	5.14795	107.028	Arginine methyltransferase 1 OS=Drosophila melanogaster GN=Art1 PE=1 SV=1 - [Q9VGW7_DROME]
	High	KNEEITGTFQMKPNER	Q9VGW7	1	1	CID		38.05	0.00216212	1	1	27		3	641.32	1921.95	0.808721	65.4906	10727	10727	MS2	12/180	WT1_rep.raw
		Accession	Coverage	# PSMs	# Peptides	# AAs	MW [kDa]	calc. pI	Score	Description
		Q9VGW7	11.17	5	3	376	42.7779	5.14795	107.028	Arginine methyltransferase 1 OS=Drosophila melanogaster GN=Art1 PE=1 SV=1 - [Q9VGW7_DROME]
	High	GELSQIQESNTYR	Q9VGW7	1	1	CID		36	0.00305194	1	1	26		2	762.867	1524.73	-1.11551	72.3057	12341	12341	MS2	10/128	WT1_rep.raw
		Accession	Coverage	# PSMs	# Peptides	# AAs	MW [kDa]	calc. pI	Score	Description
		Q9VGW7	11.17	5	3	376	42.7779	5.14795	107.028	Arginine methyltransferase 1 OS=Drosophila melanogaster GN=Art1 PE=1 SV=1 - [Q9VGW7_DROME]
	High	KNEEITGTFQMKPNER	Q9VGW7	1	1	CID		34.55	0.00484038	1	1	27	21	3	641.32	1921.95	0.71345	65.7073	10779	10779	MS2	14/180	WT1_rep.raw
		Accession	Coverage	# PSMs	# Peptides	# AAs	MW [kDa]	calc. pI	Score	Description
		Q9VGW7	11.17	5	3	376	42.7779	5.14795	107.028	Arginine methyltransferase 1 OS=Drosophila melanogaster GN=Art1 PE=1 SV=1 - [Q9VGW7_DROME]
	High	QTVFYLDDHMTAK	Q9VGW7	1	1	CID		32.68	0.00647413	1	1	26	21	2	784.875	1568.74	0.291691	94.6288	17969	17969	MS2	9/144	WT1_rep.raw
		Accession	Coverage	# PSMs	# Peptides	# AAs	MW [kDa]	calc. pI	Score	Description
		Q9VGW7	11.17	5	3	376	42.7779	5.14795	107.028	Arginine methyltransferase 1 OS=Drosophila melanogaster GN=Art1 PE=1 SV=1 - [Q9VGW7_DROME]
P02283	19.51	7	2	123	13.6875	10.3452	214.108	Histone H2B OS=Drosophila melanogaster GN=His2B PE=1 SV=2 - [H2B_DROME]
	Confidence Icon	Sequence	Protein Accessions	# Proteins	# Protein Groups	Activation Type	Modifications	IonScore	Exp Value	Δ Score	Rank	Identity High	Homology Threshold	Charge	m/z [Da]	MH+ [Da]	ΔM [ppm]	RT [min]	First Scan	Last Scan	MS Order	Ions Matched	Spectrum File	Annotation
	High	FAGVTQFEATDAR	Q9W0E4	3	1	CID		38.58	0.00196226	1	1	27		2	706.846	1412.68	2.7129	92.1635	17290	17290	MS2	7/124	WT1_rep.raw
		Accession	Coverage	# PSMs	# Peptides	# AAs	MW [kDa]	calc. pI	Score	Description
		Q9W0E4	5.66	7	4	866	99.2641	5.30029	106.368	Puromycin sensitive aminopeptidase, isoform A OS=Drosophila melanogaster GN=Psa PE=2 SV=1 - [Q9W0E4_DROME]
	High	YSQEMLEQLMPAVEK	Q9W0E4	3	1	CID		37	0.00242424	1	1	26	17	2	898.433	1795.86	-1.38734	137.206	29531	29531	MS2	10/160	WT1_rep.raw
		Accession	Coverage	# PSMs	# Peptides	# AAs	MW [kDa]	calc. pI	Score	Description
		Q9W0E4	5.66	7	4	866	99.2641	5.30029	106.368	Puromycin sensitive aminopeptidase, isoform A OS=Drosophila melanogaster GN=Psa PE=2 SV=1 - [Q9W0E4_DROME]
	High	FAGVTQFEATDAR	Q9W0E4	3	1	CID		35.53	0.00407252	1	1	27		2	706.846	1412.69	3.49059	92.7086	17430	17430	MS2	7/124	WT1_rep.raw
		Accession	Coverage	# PSMs	# Peptides	# AAs	MW [kDa]	calc. pI	Score	Description
		Q9W0E4	5.66	7	4	866	99.2641	5.30029	106.368	Puromycin sensitive aminopeptidase, isoform A OS=Drosophila melanogaster GN=Psa PE=2 SV=1 - [Q9W0E4_DROME]
	High	ATFDITLVVPK	Q9W0E4	3	1	CID		34.73	0.00181716	1	1	23		2	602.352	1203.7	-0.709427	134.182	28670	28670	MS2	8/80	WT1_rep.raw
		Accession	Coverage	# PSMs	# Peptides	# AAs	MW [kDa]	calc. pI	Score	Description
		Q9W0E4	5.66	7	4	866	99.2641	5.30029	106.368	Puromycin sensitive aminopeptidase, isoform A OS=Drosophila melanogaster GN=Psa PE=2 SV=1 - [Q9W0E4_DROME]
	High	ATFDITLVVPK	Q9W0E4	3	1	CID		33.17	0.00260252	1	1	23		2	602.353	1203.7	-0.405189	134.892	28871	28871	MS2	8/80	WT1_rep.raw
		Accession	Coverage	# PSMs	# Peptides	# AAs	MW [kDa]	calc. pI	Score	Description
		Q9W0E4	5.66	7	4	866	99.2641	5.30029	106.368	Puromycin sensitive aminopeptidase, isoform A OS=Drosophila melanogaster GN=Psa PE=2 SV=1 - [Q9W0E4_DROME]
	High	TVSQAVETIR	Q9W0E4	3	1	CID		29.51	0.0189185	1	1	27		2	552.307	1103.61	1.06537	61.3558	9747	9747	MS2	6/96	WT1_rep.raw
		Accession	Coverage	# PSMs	# Peptides	# AAs	MW [kDa]	calc. pI	Score	Description
		Q9W0E4	5.66	7	4	866	99.2641	5.30029	106.368	Puromycin sensitive aminopeptidase, isoform A OS=Drosophila melanogaster GN=Psa PE=2 SV=1 - [Q9W0E4_DROME]
	High	ATFDITLVVPK	Q9W0E4	3	1	CID		26.33	0.00698427	1	1	20		2	602.354	1203.7	1.82589	134.689	28812	28812	MS2	8/80	WT1_rep.raw
		Accession	Coverage	# PSMs	# Peptides	# AAs	MW [kDa]	calc. pI	Score	Description
		Q9W0E4	5.66	7	4	866	99.2641	5.30029	106.368	Puromycin sensitive aminopeptidase, isoform A OS=Drosophila melanogaster GN=Psa PE=2 SV=1 - [Q9W0E4_DROME]
Q9VMQ9	19.84	2	2	126	14.6511	5.5415	37.9287	Clot OS=Drosophila melanogaster GN=cl PE=2 SV=1 - [Q9VMQ9_DROME]
	Confidence Icon	Sequence	Protein Accessions	# Proteins	# Protein Groups	Activation Type	Modifications	IonScore	Exp Value	Δ Score	Rank	Identity High	Homology Threshold	Charge	m/z [Da]	MH+ [Da]	ΔM [ppm]	RT [min]	First Scan	Last Scan	MS Order	Ions Matched	Spectrum File	Annotation
	High	QQQQQQQQQQPHEQQQQQQQQPVH	Q9VDI5	2	1	CID		50.08	6.67589e-05	1	1	24		3	1007.47	3020.41	-0.286527	30.9619	2278	2278	MS2	22/270	WT1_rep.raw
		Accession	Coverage	# PSMs	# Peptides	# AAs	MW [kDa]	calc. pI	Score	Description
		Q9VDI5	8.54	3	1	281	32.5159	6.3667	106.184	CG17271, isoform A OS=Drosophila melanogaster GN=CG17271 PE=2 SV=2 - [Q9VDI5_DROME]
	High	QQQQQQQQQQPHEQQQQQQQQPVH	Q9VDI5	2	1	CID		48.53	9.67941e-05	1	1	24		3	1007.47	3020.41	-0.407773	31.4914	2400	2400	MS2	12/270	WT1_rep.raw
		Accession	Coverage	# PSMs	# Peptides	# AAs	MW [kDa]	calc. pI	Score	Description
		Q9VDI5	8.54	3	1	281	32.5159	6.3667	106.184	CG17271, isoform A OS=Drosophila melanogaster GN=CG17271 PE=2 SV=2 - [Q9VDI5_DROME]
	High	QQQQQQQQQQPHEQQQQQQQQPVH	Q9VDI5	2	1	CID		48.11	0.000113576	1	1	24		3	1007.47	3020.41	1.22904	30.8478	2251	2251	MS2	14/270	WT1_rep.raw
		Accession	Coverage	# PSMs	# Peptides	# AAs	MW [kDa]	calc. pI	Score	Description
		Q9VDI5	8.54	3	1	281	32.5159	6.3667	106.184	CG17271, isoform A OS=Drosophila melanogaster GN=CG17271 PE=2 SV=2 - [Q9VDI5_DROME]
Q9VF08	19.86	2	2	141	15.7211	9.59814	102.341	Mitochondrial import inner membrane translocase subunit Tim16 OS=Drosophila melanogaster GN=blp PE=2 SV=1 - [TIM16_DROME]
	Confidence Icon	Sequence	Protein Accessions	# Proteins	# Protein Groups	Activation Type	Modifications	IonScore	Exp Value	Δ Score	Rank	Identity High	Homology Threshold	Charge	m/z [Da]	MH+ [Da]	ΔM [ppm]	RT [min]	First Scan	Last Scan	MS Order	Ions Matched	Spectrum File	Annotation
	High	ILVTAADVIHSWTVPALGVK	P00408	1	1	CID		35.18	0.000333728	1	1	16		3	697.405	2090.2	-0.0193515	164.161	37366	37366	MS2	16/152	WT1_rep.raw
		Accession	Coverage	# PSMs	# Peptides	# AAs	MW [kDa]	calc. pI	Score	Description
		P00408	8.77	5	1	228	26.1734	5.09717	105.856	Cytochrome c oxidase subunit 2 OS=Drosophila melanogaster GN=mt:CoII PE=3 SV=1 - [COX2_DROME]
	High	ILVTAADVIHSWTVPALGVK	P00408	1	1	CID		34.07	0.000391742	1	1	15		2	1045.6	2090.2	0.249887	163.786	37267	37267	MS2	12/152	WT1_rep.raw
		Accession	Coverage	# PSMs	# Peptides	# AAs	MW [kDa]	calc. pI	Score	Description
		P00408	8.77	5	1	228	26.1734	5.09717	105.856	Cytochrome c oxidase subunit 2 OS=Drosophila melanogaster GN=mt:CoII PE=3 SV=1 - [COX2_DROME]
	High	ILVTAADVIHSWTVPALGVK	P00408	1	1	CID		32.05	0.000623735	1	1	15		3	697.406	2090.2	1.38228	164.749	37533	37533	MS2	15/152	WT1_rep.raw
		Accession	Coverage	# PSMs	# Peptides	# AAs	MW [kDa]	calc. pI	Score	Description
		P00408	8.77	5	1	228	26.1734	5.09717	105.856	Cytochrome c oxidase subunit 2 OS=Drosophila melanogaster GN=mt:CoII PE=3 SV=1 - [COX2_DROME]
	High	ILVTAADVIHSWTVPALGVK	P00408	1	1	CID		29.22	0.00101723	1	1	14		3	697.407	2090.21	2.7839	163.642	37224	37224	MS2	15/152	WT1_rep.raw
		Accession	Coverage	# PSMs	# Peptides	# AAs	MW [kDa]	calc. pI	Score	Description
		P00408	8.77	5	1	228	26.1734	5.09717	105.856	Cytochrome c oxidase subunit 2 OS=Drosophila melanogaster GN=mt:CoII PE=3 SV=1 - [COX2_DROME]
	High	ILVTAADVIHSWTVPALGVK	P00408	1	1	CID		27.7	0.00169824	1	1	15		3	697.406	2090.2	0.944268	163.4	37152	37152	MS2	12/152	WT1_rep.raw
		Accession	Coverage	# PSMs	# Peptides	# AAs	MW [kDa]	calc. pI	Score	Description
		P00408	8.77	5	1	228	26.1734	5.09717	105.856	Cytochrome c oxidase subunit 2 OS=Drosophila melanogaster GN=mt:CoII PE=3 SV=1 - [COX2_DROME]
Q8T8R1	20.61	3	2	165	17.6028	8.646	238.814	CCHC-type zinc finger protein CG3800 OS=Drosophila melanogaster GN=CG3800 PE=1 SV=1 - [Y3800_DROME]
	Confidence Icon	Sequence	Protein Accessions	# Proteins	# Protein Groups	Activation Type	Modifications	IonScore	Exp Value	Δ Score	Rank	Identity High	Homology Threshold	Charge	m/z [Da]	MH+ [Da]	ΔM [ppm]	RT [min]	First Scan	Last Scan	MS Order	Ions Matched	Spectrum File	Annotation
	High	DPSLPLLELQEVIASISGR	Q7JV23	3	1	CID		81.74	2.8805e-08	1	1	22		2	1019.07	2037.13	1.48676	223.774	48098	48098	MS2	15/180	WT1_rep.raw
		Accession	Coverage	# PSMs	# Peptides	# AAs	MW [kDa]	calc. pI	Score	Description
		Q7JV23	0.82	2	1	2323	261.756	6.07471	105.665	CG11198, isoform B OS=Drosophila melanogaster GN=ACC PE=1 SV=1 - [Q7JV23_DROME]
	High	DPSLPLLELQEVIASISGR	Q7JV23	3	1	CID		43.27	0.00020252	1	1	22		2	1019.07	2037.12	0.58792	223.858	48119	48119	MS2	14/180	WT1_rep.raw
		Accession	Coverage	# PSMs	# Peptides	# AAs	MW [kDa]	calc. pI	Score	Description
		Q7JV23	0.82	2	1	2323	261.756	6.07471	105.665	CG11198, isoform B OS=Drosophila melanogaster GN=ACC PE=1 SV=1 - [Q7JV23_DROME]
Q9VMB9	20.83	6	2	120	13.5697	8.68994	127.866	CG11015 OS=Drosophila melanogaster GN=CG11015 PE=2 SV=1 - [Q9VMB9_DROME]
	Confidence Icon	Sequence	Protein Accessions	# Proteins	# Protein Groups	Activation Type	Modifications	IonScore	Exp Value	Δ Score	Rank	Identity High	Homology Threshold	Charge	m/z [Da]	MH+ [Da]	ΔM [ppm]	RT [min]	First Scan	Last Scan	MS Order	Ions Matched	Spectrum File	Annotation
	High	LGEIGAWLGR	Q9W141	2	1	CID		52.73	8.64003e-05	1	1	27		2	536.301	1071.6	0.712221	123.879	25745	25745	MS2	6/72	WT1_rep.raw
		Accession	Coverage	# PSMs	# Peptides	# AAs	MW [kDa]	calc. pI	Score	Description
		Q9W141	9.35	3	1	107	12.4754	10.0962	105.253	Putative ATP synthase subunit f, mitochondrial OS=Drosophila melanogaster GN=CG4692 PE=1 SV=1 - [ATPK_DROME]
	High	LGEIGAWLGR	Q9W141	2	1	CID		52.41	9.30069e-05	1	1	27		2	536.301	1071.6	0.94005	124.39	25895	25895	MS2	6/72	WT1_rep.raw
		Accession	Coverage	# PSMs	# Peptides	# AAs	MW [kDa]	calc. pI	Score	Description
		Q9W141	9.35	3	1	107	12.4754	10.0962	105.253	Putative ATP synthase subunit f, mitochondrial OS=Drosophila melanogaster GN=CG4692 PE=1 SV=1 - [ATPK_DROME]
	High	LGEIGAWLGR	Q9W141	2	1	CID		51.8	0.000107032	1	1	27		2	536.302	1071.6	1.39571	123.368	25596	25596	MS2	6/72	WT1_rep.raw
		Accession	Coverage	# PSMs	# Peptides	# AAs	MW [kDa]	calc. pI	Score	Description
		Q9W141	9.35	3	1	107	12.4754	10.0962	105.253	Putative ATP synthase subunit f, mitochondrial OS=Drosophila melanogaster GN=CG4692 PE=1 SV=1 - [ATPK_DROME]
Q9V597	20.97	4	2	124	14.5237	10.1987	119.757	60S ribosomal protein L31 OS=Drosophila melanogaster GN=RpL31 PE=1 SV=1 - [RL31_DROME]
	Confidence Icon	Sequence	Protein Accessions	# Proteins	# Protein Groups	Activation Type	Modifications	IonScore	Exp Value	Δ Score	Rank	Identity High	Homology Threshold	Charge	m/z [Da]	MH+ [Da]	ΔM [ppm]	RT [min]	First Scan	Last Scan	MS Order	Ions Matched	Spectrum File	Annotation
	High	RDDVDVGASHDDSER	Q00963	1	1	CID		75.43	1.11703e-07	1	1	21		3	558.244	1672.72	0.670644	32.3112	2591	2591	MS2	11/168	WT1_rep.raw
		Accession	Coverage	# PSMs	# Peptides	# AAs	MW [kDa]	calc. pI	Score	Description
		Q00963	1.27	3	2	2291	265.575	5.33838	105.233	Spectrin beta chain OS=Drosophila melanogaster GN=beta-Spec PE=1 SV=2 - [SPTCB_DROME]
	High	INTLLQVADTLVEK	Q00963	1	1	CID		37.13	0.00127804	1	1	23		2	778.949	1556.89	0.457975	160.901	36429	36429	MS2	10/152	WT1_rep.raw
		Accession	Coverage	# PSMs	# Peptides	# AAs	MW [kDa]	calc. pI	Score	Description
		Q00963	1.27	3	2	2291	265.575	5.33838	105.233	Spectrin beta chain OS=Drosophila melanogaster GN=beta-Spec PE=1 SV=2 - [SPTCB_DROME]
	High	RDDVDVGASHDDSER	Q00963	1	1	CID		32.42	0.00254894	1	1	22		3	558.245	1672.72	1.87477	31.7665	2463	2463	MS2	9/168	WT1_rep.raw
		Accession	Coverage	# PSMs	# Peptides	# AAs	MW [kDa]	calc. pI	Score	Description
		Q00963	1.27	3	2	2291	265.575	5.33838	105.233	Spectrin beta chain OS=Drosophila melanogaster GN=beta-Spec PE=1 SV=2 - [SPTCB_DROME]
P13008	21.05	8	2	114	13.2582	11.1509	245.588	40S ribosomal protein S26 OS=Drosophila melanogaster GN=RpS26 PE=1 SV=1 - [RS26_DROME]
	Confidence Icon	Sequence	Protein Accessions	# Proteins	# Protein Groups	Activation Type	Modifications	IonScore	Exp Value	Δ Score	Rank	Identity High	Homology Threshold	Charge	m/z [Da]	MH+ [Da]	ΔM [ppm]	RT [min]	First Scan	Last Scan	MS Order	Ions Matched	Spectrum File	Annotation
	High	TVNMLETIVLAVVMNK	Q9VF89	1	1	CID		66.55	2.03605e-06	1	1	25		2	887.993	1774.98	-0.620578	222.196	47790	47790	MS2	9/172	WT1_rep.raw
		Accession	Coverage	# PSMs	# Peptides	# AAs	MW [kDa]	calc. pI	Score	Description
		Q9VF89	6.45	3	1	248	28.7862	9.26123	104.868	39S ribosomal protein L9, mitochondrial OS=Drosophila melanogaster GN=mRpL9 PE=2 SV=1 - [RM09_DROME]
	High	TVNMLETIVLAVVMNK	Q9VF89	1	1	CID		43.21	0.000417838	1	1	25		3	592.329	1774.97	-4.13558	222.188	47788	47788	MS2	17/172	WT1_rep.raw
		Accession	Coverage	# PSMs	# Peptides	# AAs	MW [kDa]	calc. pI	Score	Description
		Q9VF89	6.45	3	1	248	28.7862	9.26123	104.868	39S ribosomal protein L9, mitochondrial OS=Drosophila melanogaster GN=mRpL9 PE=2 SV=1 - [RM09_DROME]
	High	TVNMLETIVLAVVMNK	Q9VF89	1	1	CID		40.03	0.000844149	1	1	24		3	592.33	1774.97	-3.61978	222.504	47852	47852	MS2	18/172	WT1_rep.raw
		Accession	Coverage	# PSMs	# Peptides	# AAs	MW [kDa]	calc. pI	Score	Description
		Q9VF89	6.45	3	1	248	28.7862	9.26123	104.868	39S ribosomal protein L9, mitochondrial OS=Drosophila melanogaster GN=mRpL9 PE=2 SV=1 - [RM09_DROME]
Q9W229	21.37	7	2	131	15.0382	11.2241	232.344	RE59324p OS=Drosophila melanogaster GN=RpS24 PE=2 SV=1 - [Q9W229_DROME]
	Confidence Icon	Sequence	Protein Accessions	# Proteins	# Protein Groups	Activation Type	Modifications	IonScore	Exp Value	Δ Score	Rank	Identity High	Homology Threshold	Charge	m/z [Da]	MH+ [Da]	ΔM [ppm]	RT [min]	First Scan	Last Scan	MS Order	Ions Matched	Spectrum File	Annotation
	High	TPALIFEHVNNTDFK	P08181	1	1	CID		54.07	5.24934e-05	1	1	26	22	2	873.447	1745.89	0.00486071	110.713	22156	22156	MS2	7/132	WT1_rep.raw
		Accession	Coverage	# PSMs	# Peptides	# AAs	MW [kDa]	calc. pI	Score	Description
		P08181	13.69	4	3	336	39.9343	7.23975	104.63	Casein kinase II subunit alpha OS=Drosophila melanogaster GN=CkIIalpha PE=1 SV=2 - [CSK2A_DROME]
	High	QLYQTLTDYEIR	P08181	1	1	CID		42.78	0.000817206	1	1	27		2	771.895	1542.78	1.551	119.192	24447	24447	MS2	9/132	WT1_rep.raw
		Accession	Coverage	# PSMs	# Peptides	# AAs	MW [kDa]	calc. pI	Score	Description
		P08181	13.69	4	3	336	39.9343	7.23975	104.63	Casein kinase II subunit alpha OS=Drosophila melanogaster GN=CkIIalpha PE=1 SV=2 - [CSK2A_DROME]
	High	LIDWGLAEFYHPGQEYNVR	P08181	1	1	CID		41.61	0.000790325	1	1	26		3	769.713	2307.12	1.74022	149.66	33153	33153	MS2	10/164	WT1_rep.raw
		Accession	Coverage	# PSMs	# Peptides	# AAs	MW [kDa]	calc. pI	Score	Description
		P08181	13.69	4	3	336	39.9343	7.23975	104.63	Casein kinase II subunit alpha OS=Drosophila melanogaster GN=CkIIalpha PE=1 SV=2 - [CSK2A_DROME]
	High	LIDWGLAEFYHPGQEYNVR	P08181	1	1	CID		28.47	0.0152189	1	1	25	20	3	769.711	2307.12	-0.323277	150.259	33339	33339	MS2	6/164	WT1_rep.raw
		Accession	Coverage	# PSMs	# Peptides	# AAs	MW [kDa]	calc. pI	Score	Description
		P08181	13.69	4	3	336	39.9343	7.23975	104.63	Casein kinase II subunit alpha OS=Drosophila melanogaster GN=CkIIalpha PE=1 SV=2 - [CSK2A_DROME]
P47938	21.5	3	2	107	12.3764	9.40771	69.0656	Thioredoxin-1 OS=Drosophila melanogaster GN=dhd PE=1 SV=1 - [THIO1_DROME]
	Confidence Icon	Sequence	Protein Accessions	# Proteins	# Protein Groups	Activation Type	Modifications	IonScore	Exp Value	Δ Score	Rank	Identity High	Homology Threshold	Charge	m/z [Da]	MH+ [Da]	ΔM [ppm]	RT [min]	First Scan	Last Scan	MS Order	Ions Matched	Spectrum File	Annotation
	High	SSQQQEQPQQSQSQNVPAK	Q9V447	1	1	CID		74.98	4.22524e-07	1	1	26		2	1064.01	2127.01	1.13362	34.3339	3088	3088	MS2	14/208	WT1_rep.raw
		Accession	Coverage	# PSMs	# Peptides	# AAs	MW [kDa]	calc. pI	Score	Description
		Q9V447	6.88	2	1	276	31.1953	9.77393	103.979	Protein Kr-h2 OS=Drosophila melanogaster GN=Kr-h2 PE=1 SV=1 - [KRH2_DROME]
	High	SSQQQEQPQQSQSQNVPAK	Q9V447	1	1	CID		53.24	6.28371e-05	1	1	26		2	1064.01	2127.01	0.674496	33.8188	2964	2964	MS2	11/208	WT1_rep.raw
		Accession	Coverage	# PSMs	# Peptides	# AAs	MW [kDa]	calc. pI	Score	Description
		Q9V447	6.88	2	1	276	31.1953	9.77393	103.979	Protein Kr-h2 OS=Drosophila melanogaster GN=Kr-h2 PE=1 SV=1 - [KRH2_DROME]
Q9VUZ8	21.8	5	2	133	15.0812	5.36377	220.663	PDCD-5 OS=Drosophila melanogaster GN=PDCD-5 PE=1 SV=1 - [Q9VUZ8_DROME]
	Confidence Icon	Sequence	Protein Accessions	# Proteins	# Protein Groups	Activation Type	Modifications	IonScore	Exp Value	Δ Score	Rank	Identity High	Homology Threshold	Charge	m/z [Da]	MH+ [Da]	ΔM [ppm]	RT [min]	First Scan	Last Scan	MS Order	Ions Matched	Spectrum File	Annotation
	High	ANEVASMVLVGDVK	Q9VT32	2	1	CID		83.64	5.51455e-08	1	1	26		2	716.38	1431.75	0.331959	111.328	22320	22320	MS2	11/152	WT1_rep.raw
		Accession	Coverage	# PSMs	# Peptides	# AAs	MW [kDa]	calc. pI	Score	Description
		Q9VT32	7.71	2	2	350	38.2548	7.44482	103.868	CG6767, isoform A OS=Drosophila melanogaster GN=CG6767 PE=2 SV=2 - [Q9VT32_DROME]
	High	VFSGTSHPDLAQR	Q9VT32	2	1	CID		44.71	0.00052231	1	1	27		2	707.857	1414.71	0.196437	53.9917	8016	8016	MS2	6/100	WT1_rep.raw
		Accession	Coverage	# PSMs	# Peptides	# AAs	MW [kDa]	calc. pI	Score	Description
		Q9VT32	7.71	2	2	350	38.2548	7.44482	103.868	CG6767, isoform A OS=Drosophila melanogaster GN=CG6767 PE=2 SV=2 - [Q9VT32_DROME]
P55828	22.5	14	2	120	13.4793	10.3306	215.352	40S ribosomal protein S20 OS=Drosophila melanogaster GN=RpS20 PE=1 SV=1 - [RS20_DROME]
	Confidence Icon	Sequence	Protein Accessions	# Proteins	# Protein Groups	Activation Type	Modifications	IonScore	Exp Value	Δ Score	Rank	Identity High	Homology Threshold	Charge	m/z [Da]	MH+ [Da]	ΔM [ppm]	RT [min]	First Scan	Last Scan	MS Order	Ions Matched	Spectrum File	Annotation
	High	IEEEAAAADGTDDDK	Q9VX98	1	1	CID		67.1	4.9721e-07	1	1	19		2	775.331	1549.65	2.33783	40.4562	4613	4613	MS2	10/112	WT1_rep.raw
		Accession	Coverage	# PSMs	# Peptides	# AAs	MW [kDa]	calc. pI	Score	Description
		Q9VX98	7.94	2	1	189	21.3356	5.13525	103.767	CG9099 OS=Drosophila melanogaster GN=CG9099 PE=2 SV=3 - [Q9VX98_DROME]
	High	IEEEAAAADGTDDDK	Q9VX98	1	1	CID		53.7	1.06645e-05	1	1	19		2	775.33	1549.65	1.39256	41.0225	4767	4767	MS2	9/112	WT1_rep.raw
		Accession	Coverage	# PSMs	# Peptides	# AAs	MW [kDa]	calc. pI	Score	Description
		Q9VX98	7.94	2	1	189	21.3356	5.13525	103.767	CG9099 OS=Drosophila melanogaster GN=CG9099 PE=2 SV=3 - [Q9VX98_DROME]
Q9VUB8	22.69	5	2	119	12.9415	8.63135	194.041	Endosulfine, isoform A OS=Drosophila melanogaster GN=endos PE=1 SV=1 - [Q9VUB8_DROME]
	Confidence Icon	Sequence	Protein Accessions	# Proteins	# Protein Groups	Activation Type	Modifications	IonScore	Exp Value	Δ Score	Rank	Identity High	Homology Threshold	Charge	m/z [Da]	MH+ [Da]	ΔM [ppm]	RT [min]	First Scan	Last Scan	MS Order	Ions Matched	Spectrum File	Annotation
	High	STSNGGTVSDPEPR	Q9NFP5	1	1	CID		45.86	0.000208831	1	1	24		2	702.324	1403.64	0.366966	34.9393	3233	3233	MS2	7/144	WT1_rep.raw
		Accession	Coverage	# PSMs	# Peptides	# AAs	MW [kDa]	calc. pI	Score	Description
		Q9NFP5	15.82	5	2	158	17.4775	4.52588	103.17	SH3 domain-binding glutamic acid-rich protein homolog OS=Drosophila melanogaster GN=Sh3beta PE=1 SV=2 - [SH3BG_DROME]
	High	STSNGGTVSDPEPR	Q9NFP5	1	1	CID		44.75	0.000293095	1	1	25		2	702.324	1403.64	0.888767	34.549	3142	3142	MS2	10/144	WT1_rep.raw
		Accession	Coverage	# PSMs	# Peptides	# AAs	MW [kDa]	calc. pI	Score	Description
		Q9NFP5	15.82	5	2	158	17.4775	4.52588	103.17	SH3 domain-binding glutamic acid-rich protein homolog OS=Drosophila melanogaster GN=Sh3beta PE=1 SV=2 - [SH3BG_DROME]
	High	YDTVDITEPGK	Q9NFP5	1	1	CID		39.61	0.00135104	1	1	26		2	619.301	1237.59	-0.549098	71.8527	12228	12228	MS2	6/80	WT1_rep.raw
		Accession	Coverage	# PSMs	# Peptides	# AAs	MW [kDa]	calc. pI	Score	Description
		Q9NFP5	15.82	5	2	158	17.4775	4.52588	103.17	SH3 domain-binding glutamic acid-rich protein homolog OS=Drosophila melanogaster GN=Sh3beta PE=1 SV=2 - [SH3BG_DROME]
	High	YDTVDITEPGK	Q9NFP5	1	1	CID		39.15	0.00153848	1	1	26		2	619.302	1237.6	0.930428	72.0092	12269	12269	MS2	8/80	WT1_rep.raw
		Accession	Coverage	# PSMs	# Peptides	# AAs	MW [kDa]	calc. pI	Score	Description
		Q9NFP5	15.82	5	2	158	17.4775	4.52588	103.17	SH3 domain-binding glutamic acid-rich protein homolog OS=Drosophila melanogaster GN=Sh3beta PE=1 SV=2 - [SH3BG_DROME]
	High	STSNGGTVSDPEPR	Q9NFP5	1	1	CID		25.73	0.0235225	1	1	25		2	702.324	1403.64	1.14967	34.4848	3127	3127	MS2	9/144	WT1_rep.raw
		Accession	Coverage	# PSMs	# Peptides	# AAs	MW [kDa]	calc. pI	Score	Description
		Q9NFP5	15.82	5	2	158	17.4775	4.52588	103.17	SH3 domain-binding glutamic acid-rich protein homolog OS=Drosophila melanogaster GN=Sh3beta PE=1 SV=2 - [SH3BG_DROME]
O97102	23.33	8	2	90	10.118	5.45264	352.841	LD07775p OS=Drosophila melanogaster GN=smt3 PE=1 SV=1 - [O97102_DROME]
	Confidence Icon	Sequence	Protein Accessions	# Proteins	# Protein Groups	Activation Type	Modifications	IonScore	Exp Value	Δ Score	Rank	Identity High	Homology Threshold	Charge	m/z [Da]	MH+ [Da]	ΔM [ppm]	RT [min]	First Scan	Last Scan	MS Order	Ions Matched	Spectrum File	Annotation
	High	LLNPAPNAMDTEEDR	Q9XZ61	1	1	CID		52.45	4.97746e-05	1	1	25		2	843.394	1685.78	0.46745	79.6264	14208	14208	MS2	10/160	WT1_rep.raw
		Accession	Coverage	# PSMs	# Peptides	# AAs	MW [kDa]	calc. pI	Score	Description
		Q9XZ61	19.75	8	6	324	37.6491	5.21143	102.975	26S proteasome regulatory complex subunit p37A OS=Drosophila melanogaster GN=Uch-L3 PE=2 SV=1 - [Q9XZ61_DROME]
	High	GLTLSNASQIR	Q9XZ61	1	1	CID		35.57	0.00414611	1	1	27		2	580.326	1159.65	1.87807	78.6315	13961	13961	MS2	8/100	WT1_rep.raw
		Accession	Coverage	# PSMs	# Peptides	# AAs	MW [kDa]	calc. pI	Score	Description
		Q9XZ61	19.75	8	6	324	37.6491	5.21143	102.975	26S proteasome regulatory complex subunit p37A OS=Drosophila melanogaster GN=Uch-L3 PE=2 SV=1 - [Q9XZ61_DROME]
	High	QAEISSLR	Q9XZ61	1	1	CID		35.39	0.0063595	1	1	29		2	452.248	903.488	-1.18587	48.3685	6574	6574	MS2	7/84	WT1_rep.raw
		Accession	Coverage	# PSMs	# Peptides	# AAs	MW [kDa]	calc. pI	Score	Description
		Q9XZ61	19.75	8	6	324	37.6491	5.21143	102.975	26S proteasome regulatory complex subunit p37A OS=Drosophila melanogaster GN=Uch-L3 PE=2 SV=1 - [Q9XZ61_DROME]
	High	LLNPAPNAMDTEEDR	Q9XZ61	1	1	CID		32.43	0.00491472	1	1	25		2	843.394	1685.78	0.0329792	79.8124	14250	14250	MS2	8/160	WT1_rep.raw
		Accession	Coverage	# PSMs	# Peptides	# AAs	MW [kDa]	calc. pI	Score	Description
		Q9XZ61	19.75	8	6	324	37.6491	5.21143	102.975	26S proteasome regulatory complex subunit p37A OS=Drosophila melanogaster GN=Uch-L3 PE=2 SV=1 - [Q9XZ61_DROME]
	High	LGETLTNFK	Q9XZ61	1	1	CID		32.11	0.00971979	1	1	27		2	511.781	1022.55	2.34066	82.4667	14942	14942	MS2	6/72	WT1_rep.raw
		Accession	Coverage	# PSMs	# Peptides	# AAs	MW [kDa]	calc. pI	Score	Description
		Q9XZ61	19.75	8	6	324	37.6491	5.21143	102.975	26S proteasome regulatory complex subunit p37A OS=Drosophila melanogaster GN=Uch-L3 PE=2 SV=1 - [Q9XZ61_DROME]
	High	GLTLSNASQIR	Q9XZ61	1	1	CID		28.56	0.0222905	1	1	27		2	580.326	1159.64	0.930689	78.858	14013	14013	MS2	8/100	WT1_rep.raw
		Accession	Coverage	# PSMs	# Peptides	# AAs	MW [kDa]	calc. pI	Score	Description
		Q9XZ61	19.75	8	6	324	37.6491	5.21143	102.975	26S proteasome regulatory complex subunit p37A OS=Drosophila melanogaster GN=Uch-L3 PE=2 SV=1 - [Q9XZ61_DROME]
	High	LYELDGLR	Q9XZ61	1	1	CID		26.43	0.0269599	1	1	26		2	489.767	978.526	0.361942	95.5795	18213	18213	MS2	6/56	WT1_rep.raw
		Accession	Coverage	# PSMs	# Peptides	# AAs	MW [kDa]	calc. pI	Score	Description
		Q9XZ61	19.75	8	6	324	37.6491	5.21143	102.975	26S proteasome regulatory complex subunit p37A OS=Drosophila melanogaster GN=Uch-L3 PE=2 SV=1 - [Q9XZ61_DROME]
	High	NLEPIHGLIFLFK	Q9XZ61	1	1	CID		22.57	0.0260075	1	1	22		2	770.949	1540.89	0.896201	160.802	36401	36401	MS2	7/144	WT1_rep.raw
		Accession	Coverage	# PSMs	# Peptides	# AAs	MW [kDa]	calc. pI	Score	Description
		Q9XZ61	19.75	8	6	324	37.6491	5.21143	102.975	26S proteasome regulatory complex subunit p37A OS=Drosophila melanogaster GN=Uch-L3 PE=2 SV=1 - [Q9XZ61_DROME]
Q7JZN0	26	4	2	100	10.2393	11.6489	116.313	FI02994p OS=Drosophila melanogaster GN=Sec61beta PE=2 SV=1 - [Q7JZN0_DROME]
	Confidence Icon	Sequence	Protein Accessions	# Proteins	# Protein Groups	Activation Type	Modifications	IonScore	Exp Value	Δ Score	Rank	Identity High	Homology Threshold	Charge	m/z [Da]	MH+ [Da]	ΔM [ppm]	RT [min]	First Scan	Last Scan	MS Order	Ions Matched	Spectrum File	Annotation
	High	ANQGDYDSSAASDR	E1JGR3	1	1	CID		71.23	1.54438e-07	1	1	18		2	728.8	1456.59	-0.00538371	33.9456	2996	2996	MS2	10/152	WT1_rep.raw
		Accession	Coverage	# PSMs	# Peptides	# AAs	MW [kDa]	calc. pI	Score	Description
		E1JGR3	21.54	2	1	65	7.4497	9.979	102.676	CG42497 OS=Drosophila melanogaster GN=CG42497 PE=4 SV=1 - [E1JGR3_DROME]
	High	ANQGDYDSSAASDR	E1JGR3	1	1	CID		47.52	3.54022e-05	1	1	18		2	728.8	1456.59	-0.2568	34.4481	3117	3117	MS2	11/152	WT1_rep.raw
		Accession	Coverage	# PSMs	# Peptides	# AAs	MW [kDa]	calc. pI	Score	Description
		E1JGR3	21.54	2	1	65	7.4497	9.979	102.676	CG42497 OS=Drosophila melanogaster GN=CG42497 PE=4 SV=1 - [E1JGR3_DROME]
Q9VU58	27.91	8	2	86	9.40602	5.40186	220.952	Neuropeptide-like 2 OS=Drosophila melanogaster GN=Nplp2 PE=1 SV=1 - [NPLP2_DROME]
	Confidence Icon	Sequence	Protein Accessions	# Proteins	# Protein Groups	Activation Type	Modifications	IonScore	Exp Value	Δ Score	Rank	Identity High	Homology Threshold	Charge	m/z [Da]	MH+ [Da]	ΔM [ppm]	RT [min]	First Scan	Last Scan	MS Order	Ions Matched	Spectrum File	Annotation
	High	SSNTEAAQDTAEESQSR	Q9VF08	1	1	CID		93.81	1.64285e-09	1	1	21		2	905.891	1810.77	2.87723	38.3926	4091	4091	MS2	11/184	WT1_rep.raw
		Accession	Coverage	# PSMs	# Peptides	# AAs	MW [kDa]	calc. pI	Score	Description
		Q9VF08	19.86	2	2	141	15.7211	9.59814	102.341	Mitochondrial import inner membrane translocase subunit Tim16 OS=Drosophila melanogaster GN=blp PE=2 SV=1 - [TIM16_DROME]
	High	QEIAASQEAAR	Q9VF08	1	1	CID		30.06	0.0126244	1	1	26		2	587.297	1173.59	0.591478	35.2474	3309	3309	MS2	8/120	WT1_rep.raw
		Accession	Coverage	# PSMs	# Peptides	# AAs	MW [kDa]	calc. pI	Score	Description
		Q9VF08	19.86	2	2	141	15.7211	9.59814	102.341	Mitochondrial import inner membrane translocase subunit Tim16 OS=Drosophila melanogaster GN=blp PE=2 SV=1 - [TIM16_DROME]
Q9VHS2	28.09	5	2	89	9.89539	10.0522	110.051	Probable cytochrome c oxidase subunit 7A, mitochondrial OS=Drosophila melanogaster GN=CG9603 PE=1 SV=1 - [COX7A_DROME]
	Confidence Icon	Sequence	Protein Accessions	# Proteins	# Protein Groups	Activation Type	Modifications	IonScore	Exp Value	Δ Score	Rank	Identity High	Homology Threshold	Charge	m/z [Da]	MH+ [Da]	ΔM [ppm]	RT [min]	First Scan	Last Scan	MS Order	Ions Matched	Spectrum File	Annotation
	High	RPLHGNEPGALSQSK	Q9VW40	1	1	CID		45.05	0.000428273	1	1	27		3	530.951	1590.84	1.61118	34.3588	3094	3094	MS2	16/168	WT1_rep.raw
		Accession	Coverage	# PSMs	# Peptides	# AAs	MW [kDa]	calc. pI	Score	Description
		Q9VW40	8.64	4	2	301	33.9892	5.99854	102.252	CG14103 OS=Drosophila melanogaster GN=CG14103 PE=1 SV=2 - [Q9VW40_DROME]
	High	RPLHGNEPGALSQSK	Q9VW40	1	1	CID		39.17	0.00154957	1	1	26		3	530.95	1590.84	0.46018	34.7122	3176	3176	MS2	9/168	WT1_rep.raw
		Accession	Coverage	# PSMs	# Peptides	# AAs	MW [kDa]	calc. pI	Score	Description
		Q9VW40	8.64	4	2	301	33.9892	5.99854	102.252	CG14103 OS=Drosophila melanogaster GN=CG14103 PE=1 SV=2 - [Q9VW40_DROME]
	High	DDVDQDHSYNR	Q9VW40	1	1	CID		37.6	0.000182469	1	1	15		2	682.279	1363.55	0.268292	31.0212	2293	2293	MS2	9/104	WT1_rep.raw
		Accession	Coverage	# PSMs	# Peptides	# AAs	MW [kDa]	calc. pI	Score	Description
		Q9VW40	8.64	4	2	301	33.9892	5.99854	102.252	CG14103 OS=Drosophila melanogaster GN=CG14103 PE=1 SV=2 - [Q9VW40_DROME]
	High	DDVDQDHSYNR	Q9VW40	1	1	CID		36.61	0.000229187	1	1	15		2	682.28	1363.55	1.79019	30.8147	2243	2243	MS2	9/104	WT1_rep.raw
		Accession	Coverage	# PSMs	# Peptides	# AAs	MW [kDa]	calc. pI	Score	Description
		Q9VW40	8.64	4	2	301	33.9892	5.99854	102.252	CG14103 OS=Drosophila melanogaster GN=CG14103 PE=1 SV=2 - [Q9VW40_DROME]
Q9W5N2	28.57	5	2	70	8.19464	10.2866	111.368	60S ribosomal protein L38 OS=Drosophila melanogaster GN=RpL38 PE=1 SV=1 - [RL38_DROME]
	Confidence Icon	Sequence	Protein Accessions	# Proteins	# Protein Groups	Activation Type	Modifications	IonScore	Exp Value	Δ Score	Rank	Identity High	Homology Threshold	Charge	m/z [Da]	MH+ [Da]	ΔM [ppm]	RT [min]	First Scan	Last Scan	MS Order	Ions Matched	Spectrum File	Annotation
	High	VHPVVLFQVVDAFER	Q9VN50	1	1	CID		41.85	0.000483317	1	1	24		3	585.658	1754.96	0.971043	158.737	35798	35798	MS2	8/140	WT1_rep.raw
		Accession	Coverage	# PSMs	# Peptides	# AAs	MW [kDa]	calc. pI	Score	Description
		Q9VN50	18.93	6	3	280	31.085	6.52197	101.865	Eukaryotic translation initiation factor 3 subunit F-1 OS=Drosophila melanogaster GN=eIF3-S5-1 PE=1 SV=1 - [EI3F1_DROME]
	High	VHPVVLFQVVDAFER	Q9VN50	1	1	CID		37.88	0.00131158	1	1	24		3	585.659	1754.96	2.22307	158.226	35653	35653	MS2	8/140	WT1_rep.raw
		Accession	Coverage	# PSMs	# Peptides	# AAs	MW [kDa]	calc. pI	Score	Description
		Q9VN50	18.93	6	3	280	31.085	6.52197	101.865	Eukaryotic translation initiation factor 3 subunit F-1 OS=Drosophila melanogaster GN=eIF3-S5-1 PE=1 SV=1 - [EI3F1_DROME]
	High	EHDDQVEAELSYALDMYDLNR	Q9VN50	1	1	CID		32.67	0.00229821	1	1	21	17	3	842.708	2526.11	-0.402182	170.837	39232	39232	MS2	15/224	WT1_rep.raw
		Accession	Coverage	# PSMs	# Peptides	# AAs	MW [kDa]	calc. pI	Score	Description
		Q9VN50	18.93	6	3	280	31.085	6.52197	101.865	Eukaryotic translation initiation factor 3 subunit F-1 OS=Drosophila melanogaster GN=eIF3-S5-1 PE=1 SV=1 - [EI3F1_DROME]
	High	EHDDQVEAELSYALDMYDLNR	Q9VN50	1	1	CID		31.52	0.00313588	1	1	22	16	3	842.709	2526.11	0.830065	170.288	39084	39084	MS2	12/224	WT1_rep.raw
		Accession	Coverage	# PSMs	# Peptides	# AAs	MW [kDa]	calc. pI	Score	Description
		Q9VN50	18.93	6	3	280	31.085	6.52197	101.865	Eukaryotic translation initiation factor 3 subunit F-1 OS=Drosophila melanogaster GN=eIF3-S5-1 PE=1 SV=1 - [EI3F1_DROME]
	High	TVPPMLDLAQISEASTK	Q9VN50	1	1	CID		30.41	0.00900814	1	1	25		2	900.975	1800.94	0.44027	140.398	30447	30447	MS2	17/156	WT1_rep.raw
		Accession	Coverage	# PSMs	# Peptides	# AAs	MW [kDa]	calc. pI	Score	Description
		Q9VN50	18.93	6	3	280	31.085	6.52197	101.865	Eukaryotic translation initiation factor 3 subunit F-1 OS=Drosophila melanogaster GN=eIF3-S5-1 PE=1 SV=1 - [EI3F1_DROME]
	High	VHPVVLFQVVDAFER	Q9VN50	1	1	CID		27.74	0.0124518	1	1	24		3	585.658	1754.96	0.866707	159.31	35964	35964	MS2	13/140	WT1_rep.raw
		Accession	Coverage	# PSMs	# Peptides	# AAs	MW [kDa]	calc. pI	Score	Description
		Q9VN50	18.93	6	3	280	31.085	6.52197	101.865	Eukaryotic translation initiation factor 3 subunit F-1 OS=Drosophila melanogaster GN=eIF3-S5-1 PE=1 SV=1 - [EI3F1_DROME]
Q9VG33	30	2	2	110	12.0531	5.21143	45.33	CG12279 OS=Drosophila melanogaster GN=CG12279 PE=2 SV=2 - [Q9VG33_DROME]
	Confidence Icon	Sequence	Protein Accessions	# Proteins	# Protein Groups	Activation Type	Modifications	IonScore	Exp Value	Δ Score	Rank	Identity High	Homology Threshold	Charge	m/z [Da]	MH+ [Da]	ΔM [ppm]	RT [min]	First Scan	Last Scan	MS Order	Ions Matched	Spectrum File	Annotation
	High	AcIAGHDGNIWAQSSGFEVTK	P25843	1	1	CID	C2(Carbamidomethyl)	58.69	1.43996e-05	1	1	25		3	750.022	2248.05	2.31485	105.62	20788	20788	MS2	12/208	WT1_rep.raw
		Accession	Coverage	# PSMs	# Peptides	# AAs	MW [kDa]	calc. pI	Score	Description
		P25843	36.51	5	2	126	13.7148	5.41455	101.451	Profilin OS=Drosophila melanogaster GN=chic PE=1 SV=1 - [PROF_DROME]
	High	AcIAGHDGNIWAQSSGFEVTK	P25843	1	1	CID	C2(Carbamidomethyl)	36.71	0.0022077	1	1	25		3	750.021	2248.05	0.848734	106.218	20930	20930	MS2	10/208	WT1_rep.raw
		Accession	Coverage	# PSMs	# Peptides	# AAs	MW [kDa]	calc. pI	Score	Description
		P25843	36.51	5	2	126	13.7148	5.41455	101.451	Profilin OS=Drosophila melanogaster GN=chic PE=1 SV=1 - [PROF_DROME]
	High	TTQAVIVSIYEDPVQPQQAASVVEK	P25843	1	1	CID		32.12	0.00466459	1	1	24	17	3	900.811	2700.42	3.27416	131.811	28014	28014	MS2	24/280	WT1_rep.raw
		Accession	Coverage	# PSMs	# Peptides	# AAs	MW [kDa]	calc. pI	Score	Description
		P25843	36.51	5	2	126	13.7148	5.41455	101.451	Profilin OS=Drosophila melanogaster GN=chic PE=1 SV=1 - [PROF_DROME]
	High	TTQAVIVSIYEDPVQPQQAASVVEK	P25843	1	1	CID		26.92	0.0157508	1	1	24	15	3	900.808	2700.41	0.290682	131.737	27992	27992	MS2	16/280	WT1_rep.raw
		Accession	Coverage	# PSMs	# Peptides	# AAs	MW [kDa]	calc. pI	Score	Description
		P25843	36.51	5	2	126	13.7148	5.41455	101.451	Profilin OS=Drosophila melanogaster GN=chic PE=1 SV=1 - [PROF_DROME]
	High	AcIAGHDGNIWAQSSGFEVTK	P25843	1	1	CID	C2(Carbamidomethyl)	26.86	0.0215336	1	1	25		3	750.02	2248.05	0.197126	106.324	20953	20953	MS2	16/208	WT1_rep.raw
		Accession	Coverage	# PSMs	# Peptides	# AAs	MW [kDa]	calc. pI	Score	Description
		P25843	36.51	5	2	126	13.7148	5.41455	101.451	Profilin OS=Drosophila melanogaster GN=chic PE=1 SV=1 - [PROF_DROME]
Q9W334	32.31	4	2	65	7.47205	10.3745	95.0248	40S ribosomal protein S28 OS=Drosophila melanogaster GN=RpS28b PE=3 SV=2 - [RS28_DROME]
	Confidence Icon	Sequence	Protein Accessions	# Proteins	# Protein Groups	Activation Type	Modifications	IonScore	Exp Value	Δ Score	Rank	Identity High	Homology Threshold	Charge	m/z [Da]	MH+ [Da]	ΔM [ppm]	RT [min]	First Scan	Last Scan	MS Order	Ions Matched	Spectrum File	Annotation
	High	YAEIIGEENAYLYR	Q0E8E8	1	1	CID		61.51	1.0842e-05	1	1	27		2	852.416	1703.82	-1.72479	115.425	23433	23433	MS2	10/124	WT1_rep.raw
		Accession	Coverage	# PSMs	# Peptides	# AAs	MW [kDa]	calc. pI	Score	Description
		Q0E8E8	12.08	4	4	356	38.825	8.88037	101.363	Mitochondrial phosphate carrier protein, isoform A OS=Drosophila melanogaster GN=Mpcp PE=2 SV=1 - [Q0E8E8_DROME]
	High	FGLYELFK	Q0E8E8	1	1	CID		44.86	0.000775646	1	1	29		2	508.776	1016.55	0.331997	153.522	34312	34312	MS2	5/56	WT1_rep.raw
		Accession	Coverage	# PSMs	# Peptides	# AAs	MW [kDa]	calc. pI	Score	Description
		Q0E8E8	12.08	4	4	356	38.825	8.88037	101.363	Mitochondrial phosphate carrier protein, isoform A OS=Drosophila melanogaster GN=Mpcp PE=2 SV=1 - [Q0E8E8_DROME]
	High	VTVAEEGAR	Q0E8E8	1	1	CID		41.11	0.00195552	1	1	29		2	466.244	931.482	-3.04607	33.8121	2962	2962	MS2	7/64	WT1_rep.raw
		Accession	Coverage	# PSMs	# Peptides	# AAs	MW [kDa]	calc. pI	Score	Description
		Q0E8E8	12.08	4	4	356	38.825	8.88037	101.363	Mitochondrial phosphate carrier protein, isoform A OS=Drosophila melanogaster GN=Mpcp PE=2 SV=1 - [Q0E8E8_DROME]
	High	IQTIPGYANNFR	Q0E8E8	1	1	CID		29.1	0.018208	1	1	27		2	697.365	1393.72	0.537237	97.3592	18663	18663	MS2	7/128	WT1_rep.raw
		Accession	Coverage	# PSMs	# Peptides	# AAs	MW [kDa]	calc. pI	Score	Description
		Q0E8E8	12.08	4	4	356	38.825	8.88037	101.363	Mitochondrial phosphate carrier protein, isoform A OS=Drosophila melanogaster GN=Mpcp PE=2 SV=1 - [Q0E8E8_DROME]
Q86BQ4	35.71	3	2	126	13.8362	7.23975	119.678	CG2862, isoform B OS=Drosophila melanogaster GN=CG2862 PE=2 SV=1 - [Q86BQ4_DROME]
	Confidence Icon	Sequence	Protein Accessions	# Proteins	# Protein Groups	Activation Type	Modifications	IonScore	Exp Value	Δ Score	Rank	Identity High	Homology Threshold	Charge	m/z [Da]	MH+ [Da]	ΔM [ppm]	RT [min]	First Scan	Last Scan	MS Order	Ions Matched	Spectrum File	Annotation
	High	TSAPSTEQGRPEPPTSAAAPAEAK	P48598-2	2	1	CID		42.63	0.000652181	1	1	26		3	784.388	2351.15	1.14809	52.6936	7693	7693	MS2	13/248	WT1_rep.raw
		Accession	Coverage	# PSMs	# Peptides	# AAs	MW [kDa]	calc. pI	Score	Description
		P48598-2	22.58	7	3	248	27.8099	5.38916	101.195	Isoform II of Eukaryotic translation initiation factor 4E OS=Drosophila melanogaster GN=eIF-4E - [IF4E_DROME]
	High	NIRPMWEDAANK	P48598-2	2	1	CID		39.64	0.00124939	1	1	26		2	722.856	1444.7	2.53597	76.533	13459	13459	MS2	6/132	WT1_rep.raw
		Accession	Coverage	# PSMs	# Peptides	# AAs	MW [kDa]	calc. pI	Score	Description
		P48598-2	22.58	7	3	248	27.8099	5.38916	101.195	Isoform II of Eukaryotic translation initiation factor 4E OS=Drosophila melanogaster GN=eIF-4E - [IF4E_DROME]
	High	TSAPSTEQGRPEPPTSAAAPAEAK	P48598-2	2	1	CID		38.22	0.00183806	1	1	26		3	784.388	2351.15	0.680818	52.1629	7563	7563	MS2	20/248	WT1_rep.raw
		Accession	Coverage	# PSMs	# Peptides	# AAs	MW [kDa]	calc. pI	Score	Description
		P48598-2	22.58	7	3	248	27.8099	5.38916	101.195	Isoform II of Eukaryotic translation initiation factor 4E OS=Drosophila melanogaster GN=eIF-4E - [IF4E_DROME]
	High	TSAPSTEQGRPEPPTSAAAPAEAK	P48598-2	2	1	CID		33.15	0.0059069	1	1	26		3	784.388	2351.15	1.30385	53.2145	7821	7821	MS2	18/248	WT1_rep.raw
		Accession	Coverage	# PSMs	# Peptides	# AAs	MW [kDa]	calc. pI	Score	Description
		P48598-2	22.58	7	3	248	27.8099	5.38916	101.195	Isoform II of Eukaryotic translation initiation factor 4E OS=Drosophila melanogaster GN=eIF-4E - [IF4E_DROME]
	High	TSAPSTEQGRPEPPTSAAAPAEAK	P48598-2	2	1	CID		31.24	0.0091698	1	1	26		3	784.387	2351.15	-0.0979738	52.0831	7544	7544	MS2	18/248	WT1_rep.raw
		Accession	Coverage	# PSMs	# Peptides	# AAs	MW [kDa]	calc. pI	Score	Description
		P48598-2	22.58	7	3	248	27.8099	5.38916	101.195	Isoform II of Eukaryotic translation initiation factor 4E OS=Drosophila melanogaster GN=eIF-4E - [IF4E_DROME]
	High	NIRPMWEDAANK	P48598-2	2	1	CID		29.53	0.0119787	1	1	26		2	722.854	1444.7	-0.08338	77.0545	13577	13577	MS2	7/132	WT1_rep.raw
		Accession	Coverage	# PSMs	# Peptides	# AAs	MW [kDa]	calc. pI	Score	Description
		P48598-2	22.58	7	3	248	27.8099	5.38916	101.195	Isoform II of Eukaryotic translation initiation factor 4E OS=Drosophila melanogaster GN=eIF-4E - [IF4E_DROME]
	High	ISIWTADGNNEEAALEIGHK	P48598-2	2	1	CID		29.41	0.014548	1	1	26		3	723.362	2168.07	4.38361	119.865	24633	24633	MS2	19/196	WT1_rep.raw
		Accession	Coverage	# PSMs	# Peptides	# AAs	MW [kDa]	calc. pI	Score	Description
		P48598-2	22.58	7	3	248	27.8099	5.38916	101.195	Isoform II of Eukaryotic translation initiation factor 4E OS=Drosophila melanogaster GN=eIF-4E - [IF4E_DROME]
P25843	36.51	5	2	126	13.7148	5.41455	101.451	Profilin OS=Drosophila melanogaster GN=chic PE=1 SV=1 - [PROF_DROME]
	Confidence Icon	Sequence	Protein Accessions	# Proteins	# Protein Groups	Activation Type	Modifications	IonScore	Exp Value	Δ Score	Rank	Identity High	Homology Threshold	Charge	m/z [Da]	MH+ [Da]	ΔM [ppm]	RT [min]	First Scan	Last Scan	MS Order	Ions Matched	Spectrum File	Annotation
	High	SNESITTAQGAQK	Q9VYQ8	1	1	CID		77.08	3.41818e-07	1	1	28		2	667.832	1334.66	0.83019	34.1654	3047	3047	MS2	8/140	WT1_rep.raw
		Accession	Coverage	# PSMs	# Peptides	# AAs	MW [kDa]	calc. pI	Score	Description
		Q9VYQ8	1.15	2	1	1129	130.365	6.03662	101.184	Ubiquitin carboxyl-terminal hydrolase 7 OS=Drosophila melanogaster GN=Usp7 PE=1 SV=1 - [UBP7_DROME]
	High	SNESITTAQGAQK	Q9VYQ8	1	1	CID		49.74	0.000203846	1	1	28		2	667.832	1334.66	1.65335	33.6481	2918	2918	MS2	8/140	WT1_rep.raw
		Accession	Coverage	# PSMs	# Peptides	# AAs	MW [kDa]	calc. pI	Score	Description
		Q9VYQ8	1.15	2	1	1129	130.365	6.03662	101.184	Ubiquitin carboxyl-terminal hydrolase 7 OS=Drosophila melanogaster GN=Usp7 PE=1 SV=1 - [UBP7_DROME]
Q0E8V7	39.29	3	2	84	9.66466	8.1626	136.098	CG34132 OS=Drosophila melanogaster GN=Tim13 PE=4 SV=1 - [Q0E8V7_DROME]
	Confidence Icon	Sequence	Protein Accessions	# Proteins	# Protein Groups	Activation Type	Modifications	IonScore	Exp Value	Δ Score	Rank	Identity High	Homology Threshold	Charge	m/z [Da]	MH+ [Da]	ΔM [ppm]	RT [min]	First Scan	Last Scan	MS Order	Ions Matched	Spectrum File	Annotation
	High	EISADNISSAVEQFGNQR	Q9VFN9	1	1	CID		52.95	5.45015e-05	1	1	26		2	982.97	1964.93	0.768141	129.127	27250	27250	MS2	13/184	WT1_rep.raw
		Accession	Coverage	# PSMs	# Peptides	# AAs	MW [kDa]	calc. pI	Score	Description
		Q9VFN9	39.52	5	3	124	14.0131	4.7417	100.172	CG9922 OS=Drosophila melanogaster GN=CG9922 PE=2 SV=1 - [Q9VFN9_DROME]
	High	EQSGDVVAALEAIISN	Q9VFN9	1	1	CID		39.34	0.00193827	1	1	27	24	2	808.411	1615.81	-2.27316	200.328	44206	44206	MS2	17/176	WT1_rep.raw
		Accession	Coverage	# PSMs	# Peptides	# AAs	MW [kDa]	calc. pI	Score	Description
		Q9VFN9	39.52	5	3	124	14.0131	4.7417	100.172	CG9922 OS=Drosophila melanogaster GN=CG9922 PE=2 SV=1 - [Q9VFN9_DROME]
	High	KEDIELIMNELLVSK	Q9VFN9	1	1	CID		37.24	0.00162367	1	1	25		3	591.994	1773.97	1.1403	157.781	35515	35515	MS2	14/168	WT1_rep.raw
		Accession	Coverage	# PSMs	# Peptides	# AAs	MW [kDa]	calc. pI	Score	Description
		Q9VFN9	39.52	5	3	124	14.0131	4.7417	100.172	CG9922 OS=Drosophila melanogaster GN=CG9922 PE=2 SV=1 - [Q9VFN9_DROME]
	High	KEDIELIMNELLVSK	Q9VFN9	1	1	CID		32.66	0.00466121	1	1	25		3	591.995	1773.97	1.7596	157.755	35507	35507	MS2	9/168	WT1_rep.raw
		Accession	Coverage	# PSMs	# Peptides	# AAs	MW [kDa]	calc. pI	Score	Description
		Q9VFN9	39.52	5	3	124	14.0131	4.7417	100.172	CG9922 OS=Drosophila melanogaster GN=CG9922 PE=2 SV=1 - [Q9VFN9_DROME]
	High	KEDIELIMNELLVSK	Q9VFN9	1	1	CID		29.93	0.00990842	1	1	25		3	591.993	1773.97	-0.924064	157.379	35395	35395	MS2	12/168	WT1_rep.raw
		Accession	Coverage	# PSMs	# Peptides	# AAs	MW [kDa]	calc. pI	Score	Description
		Q9VFN9	39.52	5	3	124	14.0131	4.7417	100.172	CG9922 OS=Drosophila melanogaster GN=CG9922 PE=2 SV=1 - [Q9VFN9_DROME]
Q9VSL8	1.38	3	3	2836	306.804	6.21436	67.979	Rhea OS=Drosophila melanogaster GN=rhea PE=1 SV=1 - [Q9VSL8_DROME]
	Confidence Icon	Sequence	Protein Accessions	# Proteins	# Protein Groups	Activation Type	Modifications	IonScore	Exp Value	Δ Score	Rank	Identity High	Homology Threshold	Charge	m/z [Da]	MH+ [Da]	ΔM [ppm]	RT [min]	First Scan	Last Scan	MS Order	Ions Matched	Spectrum File	Annotation
	High	VIYHPEGPEGPEQELDFTPPFK	Q8SXM8	2	1	CID		41.22	0.00104203	1	1	27	24	3	842.745	2526.22	0.267306	129.529	27364	27364	MS2	10/204	WT1_rep.raw
		Accession	Coverage	# PSMs	# Peptides	# AAs	MW [kDa]	calc. pI	Score	Description
		Q8SXM8	8.19	7	4	574	64.6199	6.50732	100.132	LD23509p OS=Drosophila melanogaster GN=Aats-lys PE=2 SV=1 - [Q8SXM8_DROME]
	High	VIYHPEGPEGPEQELDFTPPFK	Q8SXM8	2	1	CID		38.7	0.00183459	1	1	27	21	3	842.745	2526.22	0.629716	129.503	27356	27356	MS2	10/204	WT1_rep.raw
		Accession	Coverage	# PSMs	# Peptides	# AAs	MW [kDa]	calc. pI	Score	Description
		Q8SXM8	8.19	7	4	574	64.6199	6.50732	100.132	LD23509p OS=Drosophila melanogaster GN=Aats-lys PE=2 SV=1 - [Q8SXM8_DROME]
	High	MDLFMR	Q8SXM8	2	1	CID		34.61	0.00242158	1	1	24		2	406.693	812.378	-1.60263	102.239	19889	19889	MS2	5/40	WT1_rep.raw
		Accession	Coverage	# PSMs	# Peptides	# AAs	MW [kDa]	calc. pI	Score	Description
		Q8SXM8	8.19	7	4	574	64.6199	6.50732	100.132	LD23509p OS=Drosophila melanogaster GN=Aats-lys PE=2 SV=1 - [Q8SXM8_DROME]
	High	LIFYDLR	Q8SXM8	2	1	CID		34.28	0.00376983	1	1	25		2	470.269	939.531	0.814143	119.296	24474	24474	MS2	6/48	WT1_rep.raw
		Accession	Coverage	# PSMs	# Peptides	# AAs	MW [kDa]	calc. pI	Score	Description
		Q8SXM8	8.19	7	4	574	64.6199	6.50732	100.132	LD23509p OS=Drosophila melanogaster GN=Aats-lys PE=2 SV=1 - [Q8SXM8_DROME]
	High	LAMFLTDSNNIK	Q8SXM8	2	1	CID		27.51	0.0291854	1	1	27		2	683.856	1366.7	0.236862	112.231	22565	22565	MS2	10/100	WT1_rep.raw
		Accession	Coverage	# PSMs	# Peptides	# AAs	MW [kDa]	calc. pI	Score	Description
		Q8SXM8	8.19	7	4	574	64.6199	6.50732	100.132	LD23509p OS=Drosophila melanogaster GN=Aats-lys PE=2 SV=1 - [Q8SXM8_DROME]
	High	MDLFMR	Q8SXM8	2	1	CID		27.19	0.013369	1	1	24		2	406.693	812.378	-1.30211	102.306	19909	19909	MS2	4/40	WT1_rep.raw
		Accession	Coverage	# PSMs	# Peptides	# AAs	MW [kDa]	calc. pI	Score	Description
		Q8SXM8	8.19	7	4	574	64.6199	6.50732	100.132	LD23509p OS=Drosophila melanogaster GN=Aats-lys PE=2 SV=1 - [Q8SXM8_DROME]
	High	MDLFMR	Q8SXM8	2	1	CID		22.65	0.0192854	1	1	21		2	406.694	812.381	1.47775	101.734	19758	19758	MS2	5/40	WT1_rep.raw
		Accession	Coverage	# PSMs	# Peptides	# AAs	MW [kDa]	calc. pI	Score	Description
		Q8SXM8	8.19	7	4	574	64.6199	6.50732	100.132	LD23509p OS=Drosophila melanogaster GN=Aats-lys PE=2 SV=1 - [Q8SXM8_DROME]
Q7PLL6	1.48	7	3	2630	293.723	7.03467	138.789	CG17514, isoform A OS=Drosophila melanogaster GN=CG17514 PE=1 SV=2 - [Q7PLL6_DROME]
	Confidence Icon	Sequence	Protein Accessions	# Proteins	# Protein Groups	Activation Type	Modifications	IonScore	Exp Value	Δ Score	Rank	Identity High	Homology Threshold	Charge	m/z [Da]	MH+ [Da]	ΔM [ppm]	RT [min]	First Scan	Last Scan	MS Order	Ions Matched	Spectrum File	Annotation
	High	FRPEINLDK	P41092	1	1	CID		38.92	0.0028596	1	1	29		2	566.312	1131.62	0.780695	73.1019	12554	12554	MS2	5/92	WT1_rep.raw
		Accession	Coverage	# PSMs	# Peptides	# AAs	MW [kDa]	calc. pI	Score	Description
		P41092	18.79	8	3	149	17.0113	10.7114	99.8428	60S ribosomal protein L27a OS=Drosophila melanogaster GN=RpL27A PE=2 SV=2 - [RL27A_DROME]
	High	FRPEINLDK	P41092	1	1	CID		38.73	0.00298748	1	1	29		2	566.312	1131.62	0.99644	73.6207	12683	12683	MS2	5/92	WT1_rep.raw
		Accession	Coverage	# PSMs	# Peptides	# AAs	MW [kDa]	calc. pI	Score	Description
		P41092	18.79	8	3	149	17.0113	10.7114	99.8428	60S ribosomal protein L27a OS=Drosophila melanogaster GN=RpL27A PE=2 SV=2 - [RL27A_DROME]
	High	APVIDLVK	P41092	1	1	CID		31.25	0.00116234	1	1	17		2	427.771	854.535	0.312887	86.7397	15955	15955	MS2	6/56	WT1_rep.raw
		Accession	Coverage	# PSMs	# Peptides	# AAs	MW [kDa]	calc. pI	Score	Description
		P41092	18.79	8	3	149	17.0113	10.7114	99.8428	60S ribosomal protein L27a OS=Drosophila melanogaster GN=RpL27A PE=2 SV=2 - [RL27A_DROME]
	High	APVIDLVK	P41092	1	1	CID		26.24	0.0036841	1	1	17		2	427.771	854.534	-0.615638	86.2226	15842	15842	MS2	4/56	WT1_rep.raw
		Accession	Coverage	# PSMs	# Peptides	# AAs	MW [kDa]	calc. pI	Score	Description
		P41092	18.79	8	3	149	17.0113	10.7114	99.8428	60S ribosomal protein L27a OS=Drosophila melanogaster GN=RpL27A PE=2 SV=2 - [RL27A_DROME]
	High	GHLPARPVIVK	P41092	1	1	CID		23.4	0.00799904	1	1	18		2	593.874	1186.74	-0.583753	47.682	6415	6415	MS2	6/100	WT1_rep.raw
		Accession	Coverage	# PSMs	# Peptides	# AAs	MW [kDa]	calc. pI	Score	Description
		P41092	18.79	8	3	149	17.0113	10.7114	99.8428	60S ribosomal protein L27a OS=Drosophila melanogaster GN=RpL27A PE=2 SV=2 - [RL27A_DROME]
	High	GHLPARPVIVK	P41092	1	1	CID		23.27	0.00635819	1	1	16		2	593.875	1186.74	1.06203	48.6964	6644	6644	MS2	5/100	WT1_rep.raw
		Accession	Coverage	# PSMs	# Peptides	# AAs	MW [kDa]	calc. pI	Score	Description
		P41092	18.79	8	3	149	17.0113	10.7114	99.8428	60S ribosomal protein L27a OS=Drosophila melanogaster GN=RpL27A PE=2 SV=2 - [RL27A_DROME]
	High	GHLPARPVIVK	P41092	1	1	CID		21.61	0.0120792	1	1	18		2	593.875	1186.74	0.239141	48.1927	6534	6534	MS2	6/100	WT1_rep.raw
		Accession	Coverage	# PSMs	# Peptides	# AAs	MW [kDa]	calc. pI	Score	Description
		P41092	18.79	8	3	149	17.0113	10.7114	99.8428	60S ribosomal protein L27a OS=Drosophila melanogaster GN=RpL27A PE=2 SV=2 - [RL27A_DROME]
	High	APVIDLVK	P41092	1	1	CID		21.48	0.0110238	1	1	17		2	427.771	854.534	-0.258513	87.9662	16252	16252	MS2	6/56	WT1_rep.raw
		Accession	Coverage	# PSMs	# Peptides	# AAs	MW [kDa]	calc. pI	Score	Description
		P41092	18.79	8	3	149	17.0113	10.7114	99.8428	60S ribosomal protein L27a OS=Drosophila melanogaster GN=RpL27A PE=2 SV=2 - [RL27A_DROME]
A1ZAB5	2.76	6	3	1448	160.752	6.59521	171.41	Protein KIAA0664 homolog OS=Drosophila melanogaster GN=CG8443 PE=1 SV=1 - [K0664_DROME]
	Confidence Icon	Sequence	Protein Accessions	# Proteins	# Protein Groups	Activation Type	Modifications	IonScore	Exp Value	Δ Score	Rank	Identity High	Homology Threshold	Charge	m/z [Da]	MH+ [Da]	ΔM [ppm]	RT [min]	First Scan	Last Scan	MS Order	Ions Matched	Spectrum File	Annotation
	High	IADAIVLEYLQSK	Q7KTV5	2	1	CID		62.57	3.59678e-06	1	1	23		2	731.913	1462.82	3.00541	144.809	31724	31724	MS2	10/104	WT1_rep.raw
		Accession	Coverage	# PSMs	# Peptides	# AAs	MW [kDa]	calc. pI	Score	Description
		Q7KTV5	1.9	2	1	686	70.5605	8.88037	99.6829	Nopp140, isoform B OS=Drosophila melanogaster GN=Nopp140 PE=1 SV=1 - [Q7KTV5_DROME]
	High	IADAIVLEYLQSK	Q7KTV5	2	1	CID		55.39	1.90785e-05	1	1	23		2	731.912	1462.82	0.752301	145.122	31822	31822	MS2	15/104	WT1_rep.raw
		Accession	Coverage	# PSMs	# Peptides	# AAs	MW [kDa]	calc. pI	Score	Description
		Q7KTV5	1.9	2	1	686	70.5605	8.88037	99.6829	Nopp140, isoform B OS=Drosophila melanogaster GN=Nopp140 PE=1 SV=1 - [Q7KTV5_DROME]
O77285	2.76	4	3	1234	139.349	7.66455	60.0875	Coatomer alpha subunit OS=Drosophila melanogaster GN=alphaCop PE=2 SV=1 - [O77285_DROME]
	Confidence Icon	Sequence	Protein Accessions	# Proteins	# Protein Groups	Activation Type	Modifications	IonScore	Exp Value	Δ Score	Rank	Identity High	Homology Threshold	Charge	m/z [Da]	MH+ [Da]	ΔM [ppm]	RT [min]	First Scan	Last Scan	MS Order	Ions Matched	Spectrum File	Annotation
	High	ALAEEVRPLMTK	Q9VEZ6	1	1	CID		40.89	0.00105912	1	1	26		2	679.38	1357.75	1.45381	81.0123	14564	14564	MS2	7/108	WT1_rep.raw
		Accession	Coverage	# PSMs	# Peptides	# AAs	MW [kDa]	calc. pI	Score	Description
		Q9VEZ6	15.83	6	4	259	29.5264	7.21045	99.6712	CG10407 OS=Drosophila melanogaster GN=CG10407 PE=2 SV=1 - [Q9VEZ6_DROME]
	High	MNEFLNENWK	Q9VEZ6	1	1	CID		38.58	0.00120648	1	1	25		2	662.804	1324.6	0.872735	108.202	21457	21457	MS2	6/104	WT1_rep.raw
		Accession	Coverage	# PSMs	# Peptides	# AAs	MW [kDa]	calc. pI	Score	Description
		Q9VEZ6	15.83	6	4	259	29.5264	7.21045	99.6712	CG10407 OS=Drosophila melanogaster GN=CG10407 PE=2 SV=1 - [Q9VEZ6_DROME]
	High	MNEFLNENWK	Q9VEZ6	1	1	CID		35.63	0.00220189	1	1	24		2	662.803	1324.6	-0.78608	108.712	21592	21592	MS2	7/104	WT1_rep.raw
		Accession	Coverage	# PSMs	# Peptides	# AAs	MW [kDa]	calc. pI	Score	Description
		Q9VEZ6	15.83	6	4	259	29.5264	7.21045	99.6712	CG10407 OS=Drosophila melanogaster GN=CG10407 PE=2 SV=1 - [Q9VEZ6_DROME]
	High	MNEFLNENWK	Q9VEZ6	1	1	CID		33.46	0.0036967	1	1	24		2	662.803	1324.6	0.227641	108.753	21606	21606	MS2	7/104	WT1_rep.raw
		Accession	Coverage	# PSMs	# Peptides	# AAs	MW [kDa]	calc. pI	Score	Description
		Q9VEZ6	15.83	6	4	259	29.5264	7.21045	99.6712	CG10407 OS=Drosophila melanogaster GN=CG10407 PE=2 SV=1 - [Q9VEZ6_DROME]
	High	KADQLPSFLK	Q9VEZ6	1	1	CID		32.33	0.00751455	1	1	26		2	573.83	1146.65	0.842679	89.3504	16590	16590	MS2	7/108	WT1_rep.raw
		Accession	Coverage	# PSMs	# Peptides	# AAs	MW [kDa]	calc. pI	Score	Description
		Q9VEZ6	15.83	6	4	259	29.5264	7.21045	99.6712	CG10407 OS=Drosophila melanogaster GN=CG10407 PE=2 SV=1 - [Q9VEZ6_DROME]
	High	FILSLTFPK	Q9VEZ6	1	1	CID		30.95	0.00377657	1	1	22		2	533.322	1065.64	1.35927	149.234	33032	33032	MS2	5/64	WT1_rep.raw
		Accession	Coverage	# PSMs	# Peptides	# AAs	MW [kDa]	calc. pI	Score	Description
		Q9VEZ6	15.83	6	4	259	29.5264	7.21045	99.6712	CG10407 OS=Drosophila melanogaster GN=CG10407 PE=2 SV=1 - [Q9VEZ6_DROME]
A1Z843	2.92	5	3	1199	130.81	7.2251	81.9136	CG1371 OS=Drosophila melanogaster GN=CG1371 PE=4 SV=1 - [A1Z843_DROME]
	Confidence Icon	Sequence	Protein Accessions	# Proteins	# Protein Groups	Activation Type	Modifications	IonScore	Exp Value	Δ Score	Rank	Identity High	Homology Threshold	Charge	m/z [Da]	MH+ [Da]	ΔM [ppm]	RT [min]	First Scan	Last Scan	MS Order	Ions Matched	Spectrum File	Annotation
	High	QFNDSQQSEGSAPAAK	Q9VW12	1	1	CID		66.57	1.65219e-06	1	1	24		2	832.881	1664.75	1.76279	38.7643	4188	4188	MS2	9/180	WT1_rep.raw
		Accession	Coverage	# PSMs	# Peptides	# AAs	MW [kDa]	calc. pI	Score	Description
		Q9VW12	12.8	2	1	125	14.0952	10.0669	99.5427	UPF0389 protein CG9231 OS=Drosophila melanogaster GN=CG9231 PE=1 SV=1 - [U389_DROME]
	High	QFNDSQQSEGSAPAAK	Q9VW12	1	1	CID		54.66	2.47935e-05	1	1	24		2	832.88	1664.75	1.46949	38.252	4058	4058	MS2	8/180	WT1_rep.raw
		Accession	Coverage	# PSMs	# Peptides	# AAs	MW [kDa]	calc. pI	Score	Description
		Q9VW12	12.8	2	1	125	14.0952	10.0669	99.5427	UPF0389 protein CG9231 OS=Drosophila melanogaster GN=CG9231 PE=1 SV=1 - [U389_DROME]
Q8INM3	3.31	3	3	1420	158.557	5.23682	55.843	Protein slender lobes OS=Drosophila melanogaster GN=sle PE=1 SV=1 - [SLE_DROME]
	Confidence Icon	Sequence	Protein Accessions	# Proteins	# Protein Groups	Activation Type	Modifications	IonScore	Exp Value	Δ Score	Rank	Identity High	Homology Threshold	Charge	m/z [Da]	MH+ [Da]	ΔM [ppm]	RT [min]	First Scan	Last Scan	MS Order	Ions Matched	Spectrum File	Annotation
	High	IIDINYYPLPEAR	P48591	1	1	CID		60.66	1.72662e-05	1	1	28		2	788.922	1576.84	-0.65714	128.053	26950	26950	MS2	8/128	WT1_rep.raw
		Accession	Coverage	# PSMs	# Peptides	# AAs	MW [kDa]	calc. pI	Score	Description
		P48591	5.42	5	4	812	91.9191	7.45947	98.6503	Ribonucleoside-diphosphate reductase large subunit OS=Drosophila melanogaster GN=RnrL PE=1 SV=2 - [RIR1_DROME]
	High	VPTNLWDWQK	P48591	1	1	CID		36.23	0.00345436	1	1	27		2	643.831	1286.66	1.9195	124.252	25853	25853	MS2	6/96	WT1_rep.raw
		Accession	Coverage	# PSMs	# Peptides	# AAs	MW [kDa]	calc. pI	Score	Description
		P48591	5.42	5	4	812	91.9191	7.45947	98.6503	Ribonucleoside-diphosphate reductase large subunit OS=Drosophila melanogaster GN=RnrL PE=1 SV=2 - [RIR1_DROME]
	High	GILQYDMWDK	P48591	1	1	CID		34.78	0.00357609	1	1	26		2	634.803	1268.6	0.503793	126.824	26587	26587	MS2	7/96	WT1_rep.raw
		Accession	Coverage	# PSMs	# Peptides	# AAs	MW [kDa]	calc. pI	Score	Description
		P48591	5.42	5	4	812	91.9191	7.45947	98.6503	Ribonucleoside-diphosphate reductase large subunit OS=Drosophila melanogaster GN=RnrL PE=1 SV=2 - [RIR1_DROME]
	High	IIDINYYPLPEAR	P48591	1	1	CID		33.49	0.00893188	1	1	28		2	788.922	1576.84	0.271837	127.952	26919	26919	MS2	6/128	WT1_rep.raw
		Accession	Coverage	# PSMs	# Peptides	# AAs	MW [kDa]	calc. pI	Score	Description
		P48591	5.42	5	4	812	91.9191	7.45947	98.6503	Ribonucleoside-diphosphate reductase large subunit OS=Drosophila melanogaster GN=RnrL PE=1 SV=2 - [RIR1_DROME]
	High	MADMVcSLENK	P48591	1	1	CID	C6(Carbamidomethyl)	28.45	0.00664436	1	1	22		2	649.283	1297.56	0.325426	84.8	15498	15498	MS2	8/84	WT1_rep.raw
		Accession	Coverage	# PSMs	# Peptides	# AAs	MW [kDa]	calc. pI	Score	Description
		P48591	5.42	5	4	812	91.9191	7.45947	98.6503	Ribonucleoside-diphosphate reductase large subunit OS=Drosophila melanogaster GN=RnrL PE=1 SV=2 - [RIR1_DROME]
Q7K764	3.44	4	3	959	100.441	8.41162	82.5845	EG:EG0007.12 protein OS=Drosophila melanogaster GN=EG:EG0007.12 PE=1 SV=1 - [Q7K764_DROME]
	Confidence Icon	Sequence	Protein Accessions	# Proteins	# Protein Groups	Activation Type	Modifications	IonScore	Exp Value	Δ Score	Rank	Identity High	Homology Threshold	Charge	m/z [Da]	MH+ [Da]	ΔM [ppm]	RT [min]	First Scan	Last Scan	MS Order	Ions Matched	Spectrum File	Annotation
	High	VSAANTPTQSSSNQR	B7Z0U7	2	1	CID		67.37	2.61105e-06	1	1	27		2	774.375	1547.74	0.947101	28.376	1727	1727	MS2	11/152	WT1_rep.raw
		Accession	Coverage	# PSMs	# Peptides	# AAs	MW [kDa]	calc. pI	Score	Description
		B7Z0U7	1.98	3	1	758	80.8471	7.18115	98.2726	Like-AP180, isoform C OS=Drosophila melanogaster GN=lap PE=4 SV=2 - [B7Z0U7_DROME]
	High	VSAANTPTQSSSNQR	B7Z0U7	2	1	CID		44.93	0.00046116	1	1	27		2	774.375	1547.74	0.631622	28.8946	1828	1828	MS2	11/152	WT1_rep.raw
		Accession	Coverage	# PSMs	# Peptides	# AAs	MW [kDa]	calc. pI	Score	Description
		B7Z0U7	1.98	3	1	758	80.8471	7.18115	98.2726	Like-AP180, isoform C OS=Drosophila melanogaster GN=lap PE=4 SV=2 - [B7Z0U7_DROME]
	High	VSAANTPTQSSSNQR	B7Z0U7	2	1	CID		35.11	0.00442437	1	1	27		2	774.374	1547.74	-0.0782075	27.8534	1627	1627	MS2	11/152	WT1_rep.raw
		Accession	Coverage	# PSMs	# Peptides	# AAs	MW [kDa]	calc. pI	Score	Description
		B7Z0U7	1.98	3	1	758	80.8471	7.18115	98.2726	Like-AP180, isoform C OS=Drosophila melanogaster GN=lap PE=4 SV=2 - [B7Z0U7_DROME]
Q7KN97	3.64	3	3	1181	130.781	6.81494	68.8017	CG1516, isoform A OS=Drosophila melanogaster GN=CG1516 PE=2 SV=1 - [Q7KN97_DROME]
	Confidence Icon	Sequence	Protein Accessions	# Proteins	# Protein Groups	Activation Type	Modifications	IonScore	Exp Value	Δ Score	Rank	Identity High	Homology Threshold	Charge	m/z [Da]	MH+ [Da]	ΔM [ppm]	RT [min]	First Scan	Last Scan	MS Order	Ions Matched	Spectrum File	Annotation
	High	DDDAQDEGEEAR	Q9VUV9	1	1	CID		58	1.03018e-06	1	1	13		2	675.259	1349.51	1.34598	27.061	1474	1474	MS2	14/116	WT1_rep.raw
		Accession	Coverage	# PSMs	# Peptides	# AAs	MW [kDa]	calc. pI	Score	Description
		Q9VUV9	0.56	2	1	2142	244.356	6.03662	98.09	Putative U5 small nuclear ribonucleoprotein 200 kDa helicase OS=Drosophila melanogaster GN=CG5931 PE=2 SV=4 - [U520_DROME]
	High	DDDAQDEGEEAR	Q9VUV9	1	1	CID		53.09	3.1909e-06	1	1	13		2	675.258	1349.51	0.350974	27.5824	1573	1573	MS2	8/116	WT1_rep.raw
		Accession	Coverage	# PSMs	# Peptides	# AAs	MW [kDa]	calc. pI	Score	Description
		Q9VUV9	0.56	2	1	2142	244.356	6.03662	98.09	Putative U5 small nuclear ribonucleoprotein 200 kDa helicase OS=Drosophila melanogaster GN=CG5931 PE=2 SV=4 - [U520_DROME]
Q9Y125	3.67	3	3	953	105.893	4.97021	92.8106	BcDNA.GH08312 OS=Drosophila melanogaster GN=Sap-r PE=1 SV=1 - [Q9Y125_DROME]
	Confidence Icon	Sequence	Protein Accessions	# Proteins	# Protein Groups	Activation Type	Modifications	IonScore	Exp Value	Δ Score	Rank	Identity High	Homology Threshold	Charge	m/z [Da]	MH+ [Da]	ΔM [ppm]	RT [min]	First Scan	Last Scan	MS Order	Ions Matched	Spectrum File	Annotation
	High	STGAEDEEPEWVANER	Q9W0H8	2	1	CID		45.65	9.93786e-05	1	1	21		2	909.896	1818.78	3.28115	82.3753	14919	14919	MS2	9/128	WT1_rep.raw
		Accession	Coverage	# PSMs	# Peptides	# AAs	MW [kDa]	calc. pI	Score	Description
		Q9W0H8	19.15	4	4	329	37.9692	4.69092	97.8145	IP16409p OS=Drosophila melanogaster GN=scf PE=2 SV=2 - [Q9W0H8_DROME]
	High	WSVADQDLDDNLTK	Q9W0H8	3	1	CID		43.98	0.000397945	1	1	25		2	810.382	1619.76	1.71918	105.26	20690	20690	MS2	9/136	WT1_rep.raw
		Accession	Coverage	# PSMs	# Peptides	# AAs	MW [kDa]	calc. pI	Score	Description
		Q9W0H8	19.15	4	4	329	37.9692	4.69092	97.8145	IP16409p OS=Drosophila melanogaster GN=scf PE=2 SV=2 - [Q9W0H8_DROME]
	High	HFDGGEHNAQFDHEAFLGPDESK	Q9W0H8	1	1	CID		38.26	0.00065683	1	1	22	17	3	862.044	2584.12	1.9289	80.4878	14420	14420	MS2	32/236	WT1_rep.raw
		Accession	Coverage	# PSMs	# Peptides	# AAs	MW [kDa]	calc. pI	Score	Description
		Q9W0H8	19.15	4	4	329	37.9692	4.69092	97.8145	IP16409p OS=Drosophila melanogaster GN=scf PE=2 SV=2 - [Q9W0H8_DROME]
	High	DGSVTLAELK	Q9W0H8	1	1	CID		34.12	0.00964272	1	1	29		2	516.783	1032.56	1.49349	83.7632	15270	15270	MS2	7/72	WT1_rep.raw
		Accession	Coverage	# PSMs	# Peptides	# AAs	MW [kDa]	calc. pI	Score	Description
		Q9W0H8	19.15	4	4	329	37.9692	4.69092	97.8145	IP16409p OS=Drosophila melanogaster GN=scf PE=2 SV=2 - [Q9W0H8_DROME]
Q86S05-3	3.75	6	3	1332	134.481	6.91748	260.806	Isoform B of Protein lingerer OS=Drosophila melanogaster GN=lig - [LIG_DROME]
	Confidence Icon	Sequence	Protein Accessions	# Proteins	# Protein Groups	Activation Type	Modifications	IonScore	Exp Value	Δ Score	Rank	Identity High	Homology Threshold	Charge	m/z [Da]	MH+ [Da]	ΔM [ppm]	RT [min]	First Scan	Last Scan	MS Order	Ions Matched	Spectrum File	Annotation
	High	SFENDLNTLR	Q9VH64	1	1	CID		58.5	2.4225e-05	1	1	28		2	604.799	1208.59	0.692511	96.693	18489	18489	MS2	7/96	WT1_rep.raw
		Accession	Coverage	# PSMs	# Peptides	# AAs	MW [kDa]	calc. pI	Score	Description
		Q9VH64	5.54	3	2	379	44.5762	8.14795	97.3567	CG8507 OS=Drosophila melanogaster GN=CG8507 PE=1 SV=1 - [Q9VH64_DROME]
	High	SFENDLNTLR	Q9VH64	1	1	CID		57.07	3.36716e-05	1	1	28		2	604.799	1208.59	0.793513	96.1636	18364	18364	MS2	7/96	WT1_rep.raw
		Accession	Coverage	# PSMs	# Peptides	# AAs	MW [kDa]	calc. pI	Score	Description
		Q9VH64	5.54	3	2	379	44.5762	8.14795	97.3567	CG8507 OS=Drosophila melanogaster GN=CG8507 PE=1 SV=1 - [Q9VH64_DROME]
	High	EANDPHFQQVK	Q9VH64	1	1	CID		31.41	0.00852868	1	1	26		2	656.818	1312.63	0.843109	40.7609	4696	4696	MS2	7/112	WT1_rep.raw
		Accession	Coverage	# PSMs	# Peptides	# AAs	MW [kDa]	calc. pI	Score	Description
		Q9VH64	5.54	3	2	379	44.5762	8.14795	97.3567	CG8507 OS=Drosophila melanogaster GN=CG8507 PE=1 SV=1 - [Q9VH64_DROME]
P28668-2	4.12	4	3	996	107.768	8.85107	152.139	Isoform B of Bifunctional aminoacyl-tRNA synthetase OS=Drosophila melanogaster GN=Aats-glupro - [SYEP_DROME]
	Confidence Icon	Sequence	Protein Accessions	# Proteins	# Protein Groups	Activation Type	Modifications	IonScore	Exp Value	Δ Score	Rank	Identity High	Homology Threshold	Charge	m/z [Da]	MH+ [Da]	ΔM [ppm]	RT [min]	First Scan	Last Scan	MS Order	Ions Matched	Spectrum File	Annotation
	High	GTTDQVEAAR	A1ZAK9	3	1	CID		62.92	7.3768e-06	1	1	27		2	524.258	1047.51	1.45387	31.8866	2491	2491	MS2	8/92	WT1_rep.raw
		Accession	Coverage	# PSMs	# Peptides	# AAs	MW [kDa]	calc. pI	Score	Description
		A1ZAK9	1.4	2	1	716	73.4022	7.95752	97.0988	P-element somatic inhibitor, isoform A OS=Drosophila melanogaster GN=Psi PE=4 SV=1 - [A1ZAK9_DROME]
	High	GTTDQVEAAR	A1ZAK9	3	1	CID		58.68	1.86339e-05	1	1	27		2	524.257	1047.51	0.638131	31.2782	2350	2350	MS2	8/92	WT1_rep.raw
		Accession	Coverage	# PSMs	# Peptides	# AAs	MW [kDa]	calc. pI	Score	Description
		A1ZAK9	1.4	2	1	716	73.4022	7.95752	97.0988	P-element somatic inhibitor, isoform A OS=Drosophila melanogaster GN=Psi PE=4 SV=1 - [A1ZAK9_DROME]
P23226-2	4.15	3	3	1109	118.08	4.83057	51.4243	Isoform C2 of 205 kDa microtubule-associated protein OS=Drosophila melanogaster GN=Map205 - [MA205_DROME]
	Confidence Icon	Sequence	Protein Accessions	# Proteins	# Protein Groups	Activation Type	Modifications	IonScore	Exp Value	Δ Score	Rank	Identity High	Homology Threshold	Charge	m/z [Da]	MH+ [Da]	ΔM [ppm]	RT [min]	First Scan	Last Scan	MS Order	Ions Matched	Spectrum File	Annotation
	High	LTPQQLTGEDEFDQAIAEGVAFIK	Q9VYV3	1	1	CID		43.7	0.000569484	1	1	26	20	3	874.107	2620.31	-2.41415	193.27	42743	42743	MS2	19/264	WT1_rep.raw
		Accession	Coverage	# PSMs	# Peptides	# AAs	MW [kDa]	calc. pI	Score	Description
		Q9VYV3	12.5	4	3	416	46.6206	5.2749	97.0775	CG1837 OS=Drosophila melanogaster GN=prtp PE=2 SV=2 - [Q9VYV3_DROME]
	High	VVIEEVAGEEDAAK	Q9VYV3	1	1	CID		43.12	0.000809297	1	1	27		2	729.869	1458.73	-1.15366	76.4997	13449	13449	MS2	18/104	WT1_rep.raw
		Accession	Coverage	# PSMs	# Peptides	# AAs	MW [kDa]	calc. pI	Score	Description
		Q9VYV3	12.5	4	3	416	46.6206	5.2749	97.0775	CG1837 OS=Drosophila melanogaster GN=prtp PE=2 SV=2 - [Q9VYV3_DROME]
	High	VVIEEVAGEEDAAK	Q9VYV3	1	1	CID		42.26	0.000959782	1	1	27		2	729.871	1458.74	1.85891	77.0319	13571	13571	MS2	17/104	WT1_rep.raw
		Accession	Coverage	# PSMs	# Peptides	# AAs	MW [kDa]	calc. pI	Score	Description
		Q9VYV3	12.5	4	3	416	46.6206	5.2749	97.0775	CG1837 OS=Drosophila melanogaster GN=prtp PE=2 SV=2 - [Q9VYV3_DROME]
	High	ELSAPAEADLGEVK	Q9VYV3	1	1	CID		39.02	0.00172307	1	1	27		2	714.865	1428.72	0.923034	89.0562	16512	16512	MS2	10/104	WT1_rep.raw
		Accession	Coverage	# PSMs	# Peptides	# AAs	MW [kDa]	calc. pI	Score	Description
		Q9VYV3	12.5	4	3	416	46.6206	5.2749	97.0775	CG1837 OS=Drosophila melanogaster GN=prtp PE=2 SV=2 - [Q9VYV3_DROME]
Q9V461	4.16	3	3	817	92.2946	5.37646	55.0861	DNA replication licensing factor Mcm6 OS=Drosophila melanogaster GN=Mcm6 PE=1 SV=1 - [MCM6_DROME]
	Confidence Icon	Sequence	Protein Accessions	# Proteins	# Protein Groups	Activation Type	Modifications	IonScore	Exp Value	Δ Score	Rank	Identity High	Homology Threshold	Charge	m/z [Da]	MH+ [Da]	ΔM [ppm]	RT [min]	First Scan	Last Scan	MS Order	Ions Matched	Spectrum File	Annotation
	High	GPDFVMLAADTTHAR	Q9VJJ0	1	1	CID		45.8	0.000301166	1	1	26	23	3	534.598	1601.78	2.5541	111.136	22268	22268	MS2	20/112	WT1_rep.raw
		Accession	Coverage	# PSMs	# Peptides	# AAs	MW [kDa]	calc. pI	Score	Description
		Q9VJJ0	15.42	4	2	201	22.4674	6.39209	96.64	CG17331 OS=Drosophila melanogaster GN=CG17331 PE=2 SV=1 - [Q9VJJ0_DROME]
	High	GPDFVMLAADTTHAR	Q9VJJ0	1	1	CID		43.86	0.000456376	1	1	26	22	2	801.392	1601.78	1.19073	110.96	22229	22229	MS2	10/112	WT1_rep.raw
		Accession	Coverage	# PSMs	# Peptides	# AAs	MW [kDa]	calc. pI	Score	Description
		Q9VJJ0	15.42	4	2	201	22.4674	6.39209	96.64	CG17331 OS=Drosophila melanogaster GN=CG17331 PE=2 SV=1 - [Q9VJJ0_DROME]
	High	GPDFVMLAADTTHAR	Q9VJJ0	1	1	CID		32.75	0.00578664	1	1	26	21	3	534.597	1601.78	0.953703	110.637	22137	22137	MS2	15/112	WT1_rep.raw
		Accession	Coverage	# PSMs	# Peptides	# AAs	MW [kDa]	calc. pI	Score	Description
		Q9VJJ0	15.42	4	2	201	22.4674	6.39209	96.64	CG17331 OS=Drosophila melanogaster GN=CG17331 PE=2 SV=1 - [Q9VJJ0_DROME]
	High	YWHPNITQAEAYDVFK	Q9VJJ0	1	1	CID		28.09	0.0252263	1	1	27	17	3	661.321	1981.95	1.76987	131.936	28048	28048	MS2	21/164	WT1_rep.raw
		Accession	Coverage	# PSMs	# Peptides	# AAs	MW [kDa]	calc. pI	Score	Description
		Q9VJJ0	15.42	4	2	201	22.4674	6.39209	96.64	CG17331 OS=Drosophila melanogaster GN=CG17331 PE=2 SV=1 - [Q9VJJ0_DROME]
Q9W3M7	4.34	5	3	945	100.356	9.14404	131.187	CG10777 OS=Drosophila melanogaster GN=CG10777 PE=2 SV=1 - [Q9W3M7_DROME]
	Confidence Icon	Sequence	Protein Accessions	# Proteins	# Protein Groups	Activation Type	Modifications	IonScore	Exp Value	Δ Score	Rank	Identity High	Homology Threshold	Charge	m/z [Da]	MH+ [Da]	ΔM [ppm]	RT [min]	First Scan	Last Scan	MS Order	Ions Matched	Spectrum File	Annotation
	High	SEASDETDTEVATR	Q9W2U4	1	1	CID		88.15	8.49754e-09	1	1	23		2	755.83	1510.65	2.11217	41.3077	4844	4844	MS2	9/104	WT1_rep.raw
		Accession	Coverage	# PSMs	# Peptides	# AAs	MW [kDa]	calc. pI	Score	Description
		Q9W2U4	4.6	2	2	609	66.7681	4.41162	96.4736	Serine/threonine-protein phosphatase 4 regulatory subunit 2 OS=Drosophila melanogaster GN=PPP4R2r PE=1 SV=2 - [PP4R2_DROME]
[truncated: 3,651 more rows]

## Sheet: Table S3 DIGE
Spot	Flybase Code	Protein description	Mascot Score	Coverage %	Peptides sequence	pI	Mw	Average ratio	t-test
[truncated: 4 more rows]
